# Supplementary material for: Simultaneous enhancement of multiple functional properties using evolution-informed protein design
Source: Nat Commun. 2024 Jun 20;15:5141. doi: 10.1038/s41467-024-49119-x (PMC11190266; doi:10.1038/s41467-024-49119-x)
Supplement: Supplementary file 4 — Source Data [file 41467_2024_49119_MOESM4_ESM.xlsx]

## Sheet: FAQ
Sheet Name	Description
Sequences	details of all designs and experimentally characterized sequences
Multiple Sequence Alignment	a list of all 14,783 sequences used to generate the Evcouplings model
Numbering	a helper sheet of aligned positional numbering between the pdb, deep mutational scan, and model
Structural Mechanism Analysis	data analyzed to explain increased melting temperatures and broadened substrate specificity
Figure 2 => Figure 7	Source data for the figures in the Main text
Supplemental Figure 1 => Supplemental Figure 19	Source data for the figures in the Supplementary Information
Code used to generate these data can be found at:	https://github.com/gauthierscience/beta-lac-protein-design

## Sheet: Sequences
Sequences
Experimentally Characterized Sequences
Sample	Is a Design	Predicted Fitness (EVH)	Is Functional	Full Sequence	Aligned Sequence	Closest Natural Homolog	Num. Positions Aligned to Natural Homolog	Number Positions Idential to Natural Homolog	Number Positions Mutated to Natural Homolog	Percent ID to Natural Homolog	Full ORF Nucleotide Sequence
WT TEM-1	0	1049.32	1	hpetlvKVKDAEDQLGARVGYIELDLNSGKILeSFRPEERFPMMSTFKVLLCGAVLSRVDAGQEQLGRRIHYSQNDLVEYSPVTEKHLTDGMTVRELCSAAITMSDNTAANLLLTTIGGPKELTAFLHNMGDHVTRLDRWEPELNEAIPNDERDTTMPAAMATTLRKLLTGELLTLASRQQLIDWMEADKVAGPLLRSALPAGWFIADKSGAGErGSRGIIAALGPDGKPSRIVVIYTTGSQATMDERNRQIAEIGASLIkhw	KVKDAEDQLGARVGYIELDLNSGKILSFRPEERFPMMSTFKVLLCGAVLSRVDAGQEQLGRRIHYSQNDLVEYSPVTEKHLTDGMTVRELCSAAITMSDNTAANLLLTTIGGPKELTAFLHNMGDHVTRLDRWEPELNEAIPNDERDTTMPAAMATTLRKLLTGELLTLASRQQLIDWMEADKVAGPLLRSALPAGWFIADKSGAGEGSRGIIAALGPDGKPSRIVVIYTTGSQATMDERNRQIAEIGASLI	MDL9198628.1	263	263	0	100	ATGAGTATTCAACATTTTCGTGTCGCCCTTATTCCCTTTTTTGCGGCATTTTGCCTTCCTGTTTTTGCTCACCCAGAAACGCTGGTGAAAGTAAAAGATGCTGAAGATCAGTTGGGTGCACGAGTGGGTTACATCGAACTGGATCTCAACAGCGGTAAGATCCTTGAGAGTTTTCGCCCCGAAGAACGTTTTCCAATGATGAGCACTTTTAAAGTTCTGCTATGTGGTGCGGTATTATCCCGTGTTGACGCCGGGCAAGAGCAACTCGGTCGCCGCATACACTATTCTCAGAATGACTTGGTTGAGTACTCACCAGTCACAGAAAAGCATCTTACGGATGGCATGACAGTAAGAGAATTATGCAGTGCTGCCATAACCATGAGTGATAACACTGCTGCC…
rw-consensus	0	1004.7	0	hpetlvRLAALEARFGGRLGVAALDLGTGRTVeGYRADERFPMASTFKVPIAAAVLRRVDAGKLDLDERVTYTKADLVPGSPVTEKHVGGGMTLRELCEAMITVSDNTAANLLLDLLGGPAAVTAFLRSLGDTVTRLDRTEPDLNEALPGDPRDTTTPRAMARLLRALLLGDALSPASRAQLLDWLKRNTTGDDRLRAGLPAGWRVADKTGTGGrGTRNDVGIVWPPDGAPYVIAVLTTGSTADAPARDALIAEIARAVYkhw	RLAALEARFGGRLGVAALDLGTGRTVGYRADERFPMASTFKVPIAAAVLRRVDAGKLDLDERVTYTKADLVPGSPVTEKHVGGGMTLRELCEAMITVSDNTAANLLLDLLGGPAAVTAFLRSLGDTVTRLDRTEPDLNEALPGDPRDTTTPRAMARLLRALLLGDALSPASRAQLLDWLKRNTTGDDRLRAGLPAGWRVADKTGTGGGTRNDVGIVWPPDGAPYVIAVLTTGSTADAPARDALIAEIARAVY	4C75_A	253	188	65	74.3083	ATGAGTATTCAACATTTTCGTGTCGCCCTTATTCCCTTTTTTGCGGCATTTTGCCTTCCTGTTTTTGCTCACCCAGAAACGCTGGTGCGTTTGGCAGCATTAGAAGCACGTTTCGGTGGTCGATTAGGTGTAGCTGCACTGGATCTCGGCACGGGTCGTACCGTCGAGGGATATCGCGCTGATGAACGTTTTCCAATGGCAAGCACTTTTAAAGTTCCGATAGCTGCAGCGGTATTACGGCGTGTTGACGCCGGGAAGTTAGACCTCGACGAGCGCGTCACTTATACTAAAGCAGACTTGGTTCCGGGGTCACCAGTCACAGAAAAGCATGTCGGAGGTGGCATGACATTGAGAGAATTATGCGAGGCTATGATAACCGTTAGTGATAACACTGCTGCC…
neg. ctrl	0	1042.06	0	hpetlvKVKDAEDQLGARVGYIELDLNSGKILeSFRPEERFPMMATFKVLLCGAVLSRVDAGQEQLGRRIHYSQNDLVEYSPVTEKHLTDGMTVRELCSAAITMSDNTAANLLLTTIGGPKELTAFLHNMGDHVTRLDRWEPELNEAIPNDERDTTMPAAMATTLRKLLTGELLTLASRQQLIDWMEADKVAGPLLRSALPAGWFIADKSGAGErGSRGIIAALGPDGKPSRIVVIYTTGSQATMDERNRQIAEIGASLIkhw	KVKDAEDQLGARVGYIELDLNSGKILSFRPEERFPMMATFKVLLCGAVLSRVDAGQEQLGRRIHYSQNDLVEYSPVTEKHLTDGMTVRELCSAAITMSDNTAANLLLTTIGGPKELTAFLHNMGDHVTRLDRWEPELNEAIPNDERDTTMPAAMATTLRKLLTGELLTLASRQQLIDWMEADKVAGPLLRSALPAGWFIADKSGAGEGSRGIIAALGPDGKPSRIVVIYTTGSQATMDERNRQIAEIGASLI	MDL9198628.1	263	262	1	99.6198	ATGAGTATTCAACATTTTCGTGTCGCCCTTATTCCCTTTTTTGCGGCATTTTGCCTTCCTGTTTTTGCTCACCCAGAAACGCTGGTGAAAGTAAAAGATGCTGAAGATCAGTTGGGTGCACGAGTGGGTTACATCGAACTGGATCTCAACAGCGGTAAGATCCTTGAGAGTTTTCGCCCCGAAGAACGTTTTCCAATGATGGCGACTTTTAAAGTTCTGCTATGTGGTGCGGTATTATCCCGTGTTGACGCCGGGCAAGAGCAACTCGGTCGCCGCATACACTATTCTCAGAATGACTTGGTTGAGTACTCACCAGTCACAGAAAAGCATCTTACGGATGGCATGACAGTAAGAGAATTATGCAGTGCTGCCATAACCATGAGTGATAACACTGCTGCC…
50.a	1	997.777	0	hpetlvAVRDVEQQYSARVGVHVRDLRTGATLeSYRPDDRFPLASTFKVLACGALLRDADAGDADLDAVVRWEASEVVENSPITEERVGTGLSLRQAAEAALTRSDNTAGNVVLRQIGGPAGLTRFLRDLGDRTTRLDRWETDLNEATPDDRRDTTTPRALTATLEALLTGRALTPPDRARLTDWMAANAVSGPLFRSGLPDGWTIADRSGAGGrGTRGIAAVVWTDDGRPLLISVLTTRTDPALPSDNALVARTATALVkhw	AVRDVEQQYSARVGVHVRDLRTGATLSYRPDDRFPLASTFKVLACGALLRDADAGDADLDAVVRWEASEVVENSPITEERVGTGLSLRQAAEAALTRSDNTAGNVVLRQIGGPAGLTRFLRDLGDRTTRLDRWETDLNEATPDDRRDTTTPRALTATLEALLTGRALTPPDRARLTDWMAANAVSGPLFRSGLPDGWTIADRSGAGGGTRGIAAVVWTDDGRPLLISVLTTRTDPALPSDNALVARTATALV	ANG31613.1	263	140	123	53.2319	ATGAGTATTCAACATTTTCGTGTCGCCCTTATTCCCTTTTTTGCGGCATTTTGCCTTCCTGTTTTTGCTCACCCAGAAACGCTGGTGGCAGTACGTGATGTGGAACAGCAGTACAGCGCACGAGTGGGTGTACATGTTCGTGATCTCCGTACGGGTGCTACCCTTGAGAGTTATCGCCCCGATGATCGTTTTCCATTAGCAAGCACTTTTAAAGTTCTGGCTTGTGGTGCGTTGTTACGGGACGCCGACGCCGGGGACGCTGACCTCGACGCTGTCGTCAGATGGGAGGCAAGCGAGGTAGTTGAGAACTCACCAATAACAGAAGAGCGCGTCGGAACCGGCTTAAGCTTGAGACAGGCTGCTGAGGCTGCCTTGACCCGTAGTGATAACACTGCTGGC…
50.b	1	997.372	0	hpetlvAIADVESRLGARVGLHAVDLGSGAALeSHRADERFLMCSTFKAFLVAALLARAAAGDADLGEPIRYGASDLLSYAPVAKANLAEGMSLRDAAAAAVEMSDNTAANLVMRRIGGPDRVTAFMRALGDTVSRLDRTEPALNTAIPGDARDTTTPRAAASSLRRVLTDEALTAAAAATLRDWMSGCAVAAPLVRAALPADWQVADKSGAGGrASRNIIAVVTPPGRAPVAVAVFTRARDPDMPTDNAAVGAAARAAVkhw	AIADVESRLGARVGLHAVDLGSGAALSHRADERFLMCSTFKAFLVAALLARAAAGDADLGEPIRYGASDLLSYAPVAKANLAEGMSLRDAAAAAVEMSDNTAANLVMRRIGGPDRVTAFMRALGDTVSRLDRTEPALNTAIPGDARDTTTPRAAASSLRRVLTDEALTAAAAATLRDWMSGCAVAAPLVRAALPADWQVADKSGAGGASRNIIAVVTPPGRAPVAVAVFTRARDPDMPTDNAAVGAAARAAV	ANG28720.1	263	136	127	51.711	ATGAGTATTCAACATTTTCGTGTCGCCCTTATTCCCTTTTTTGCGGCATTTTGCCTTCCTGTTTTTGCTCACCCAGAAACGCTGGTGGCAATAGCAGATGTGGAAAGCCGTTTGGGTGCACGAGTGGGTTTGCATGCAGTTGATCTCGGCAGCGGTGCTGCTCTTGAGAGTCATCGCGCTGATGAACGTTTTCTCATGTGTAGCACTTTTAAAGCCTTTCTAGTAGCAGCGTTGTTAGCTCGTGCCGCTGCCGGGGACGCTGACCTCGGTGAGCCGATAAGATATGGAGCAAGCGACTTGTTAAGCTACGCTCCAGTCGCTAAAGCTAACCTTGCTGAAGGCATGAGCTTGAGAGATGCTGCTGCTGCTGCCGTCGAGATGAGTGATAACACTGCTGCC…
70.a	1	1055.24	1	hpetlvTVRRIEAQLGARVGVAVLDTGSGRSWeGYRADERFPMASTFKVLACGALLSRVDAGQEDLDRRIRYTQDELVTYSPVTEKHLDDGMTLRALCEATITTSDNTAANLILEALGGPKALTRFLRAIGDPVTRLDRWETALNEATPGDVRDTTTPRAMAATLRTLLLGDALTPASRQQLIAWLEANQVGGPLLRAGLPAGWRIGDKTGAGGrGTRGIVAIVWPPGRAPLIAAVYLTESEASMDERNAAIAEIGAALVkhw	TVRRIEAQLGARVGVAVLDTGSGRSWGYRADERFPMASTFKVLACGALLSRVDAGQEDLDRRIRYTQDELVTYSPVTEKHLDDGMTLRALCEATITTSDNTAANLILEALGGPKALTRFLRAIGDPVTRLDRWETALNEATPGDVRDTTTPRAMAATLRTLLLGDALTPASRQQLIAWLEANQVGGPLLRAGLPAGWRIGDKTGAGGGTRGIVAIVWPPGRAPLIAAVYLTESEASMDERNAAIAEIGAALV	ANG31613.1	263	179	84	68.0608	ATGAGTATTCAACATTTTCGTGTCGCCCTTATTCCCTTTTTTGCGGCATTTTGCCTTCCTGTTTTTGCTCACCCAGAAACGCTGGTGACCGTACGTCGTATCGAAGCACAGTTGGGTGCACGAGTGGGTGTAGCTGTTCTGGATACTGGCAGCGGTCGTAGCTGGGAGGGATATCGCGCTGATGAACGTTTTCCAATGGCAAGCACTTTTAAAGTTCTGGCTTGTGGTGCGTTGTTATCCCGTGTTGACGCCGGGCAAGAGGACCTCGACCGCCGCATAAGATATACTCAGGATGAGTTGGTTACCTACTCACCAGTCACAGAAAAGCATCTTGACGATGGCATGACATTGAGAGCATTATGCGAGGCTACCATAACCACCAGTGATAACACTGCTGCC…
70.b	1	1056.69	0	hpetlvRLRDIEARVGARLGVAVLDTASGRTLeGYRADERFPLMSTFKVLLCGAVLSRVDAGQEQLARRIRYTAADLVEYSPVTEKHLADGMTVGELCEAAITLSDNTAANLLLATVGGPAGLTAYLRGLGDATTRLDRIEPALNEAVPGDERDTTTPAAMAATLRKLLLGEALSPASRQQLTAWMLANRVGGTRLRAGLPAGWRIADKTGTGErGSRNDIGVLWPPGRAPIVVAAYLTGTPATLAERNAALAEVGRAVAkhw	RLRDIEARVGARLGVAVLDTASGRTLGYRADERFPLMSTFKVLLCGAVLSRVDAGQEQLARRIRYTAADLVEYSPVTEKHLADGMTVGELCEAAITLSDNTAANLLLATVGGPAGLTAYLRGLGDATTRLDRIEPALNEAVPGDERDTTTPAAMAATLRKLLLGEALSPASRQQLTAWMLANRVGGTRLRAGLPAGWRIADKTGTGEGSRNDIGVLWPPGRAPIVVAAYLTGTPATLAERNAALAEVGRAVA	ANG26940.1	263	177	86	67.3004	ATGAGTATTCAACATTTTCGTGTCGCCCTTATTCCCTTTTTTGCGGCATTTTGCCTTCCTGTTTTTGCTCACCCAGAAACGCTGGTGCGTTTGCGTGATATCGAAGCACGTGTAGGTGCACGATTAGGTGTAGCTGTTCTGGATACTGCGAGCGGTCGTACCCTTGAGGGATATCGCGCTGATGAACGTTTTCCATTAATGAGCACTTTTAAAGTTCTGCTATGTGGTGCGGTATTATCCCGTGTTGACGCCGGGCAAGAGCAACTCGCACGCCGCATAAGATATACTGCAGCAGACTTGGTTGAGTACTCACCAGTCACAGAAAAGCATCTTGCTGATGGCATGACAGTAGGGGAATTATGCGAGGCTGCCATAACCTTAAGTGATAACACTGCTGCC…
80.a	1	1052.36	1	hpetlvTVKRIEDQLGGRLGYAELDLGSGQVLeSYRGDERFPMMSTFKVLLCGAVLARVDAGQEQLDRRITYTKADLVTYSPVTEKHVGDGMTVAELCEAAITMSDNTAANLLLTTIGGPEALTAFLRSIGDTTTRLDRWETELNEALPGDPRDTTTPEAMAATLRKLLLGDVLTPASRQQLIDWMEADKVAGPLIRSALPAGWRIADKTGAGErGSRGIIALLGPPGKAPRIVVIYLTGSKADMAERNKAIAEIGAALIkhw	TVKRIEDQLGGRLGYAELDLGSGQVLSYRGDERFPMMSTFKVLLCGAVLARVDAGQEQLDRRITYTKADLVTYSPVTEKHVGDGMTVAELCEAAITMSDNTAANLLLTTIGGPEALTAFLRSIGDTTTRLDRWETELNEALPGDPRDTTTPEAMAATLRKLLLGDVLTPASRQQLIDWMEADKVAGPLIRSALPAGWRIADKTGAGEGSRGIIALLGPPGKAPRIVVIYLTGSKADMAERNKAIAEIGAALI	4IBX_A	263	210	53	79.8479	ATGAGTATTCAACATTTTCGTGTCGCCCTTATTCCCTTTTTTGCGGCATTTTGCCTTCCTGTTTTTGCTCACCCAGAAACGCTGGTGACCGTAAAACGTATCGAAGATCAGTTGGGTGGTCGATTAGGTTACGCTGAACTGGATCTCGGCAGCGGTCAAGTGCTTGAGAGTTATCGCGGGGATGAACGTTTTCCAATGATGAGCACTTTTAAAGTTCTGCTATGTGGTGCGGTATTAGCTCGTGTTGACGCCGGGCAAGAGCAACTCGACCGCCGCATAACTTATACTAAAGCAGACTTGGTTACCTACTCACCAGTCACAGAAAAGCATGTCGGAGATGGCATGACAGTAGCTGAATTATGCGAGGCTGCCATAACCATGAGTGATAACACTGCTGCC…
80.b	1	1053.72	1	hpetlvTVKDIESRLGARVGYAVLDTASGKIWeSYRADERFPMMSTFKVLACGALLSRVDAGQEQLDRRIRFRQSDLVTYSPVTEKHLDDGMTLAELCEAAITMSDNTAGNLVLETLGGPEGLTAFLRTLGDQVTRLDRWETALNEATPGDERDTTTPAAMAATLRKLLTGDALSPASRQQLIDWMEADKVAGPLLRSALPAGWFIADKSGAGGrGSRGIVAALGPPGKPPRIVVIYLTETEATMDERNAAIAEIGAALIkhw	TVKDIESRLGARVGYAVLDTASGKIWSYRADERFPMMSTFKVLACGALLSRVDAGQEQLDRRIRFRQSDLVTYSPVTEKHLDDGMTLAELCEAAITMSDNTAGNLVLETLGGPEGLTAFLRTLGDQVTRLDRWETALNEATPGDERDTTTPAAMAATLRKLLTGDALSPASRQQLIDWMEADKVAGPLLRSALPAGWFIADKSGAGGGSRGIVAALGPPGKPPRIVVIYLTETEATMDERNAAIAEIGAALI	ANG26940.1	263	210	53	79.8479	ATGAGTATTCAACATTTTCGTGTCGCCCTTATTCCCTTTTTTGCGGCATTTTGCCTTCCTGTTTTTGCTCACCCAGAAACGCTGGTGACCGTAAAAGATATCGAAAGCCGTTTGGGTGCACGAGTGGGTTACGCTGTTCTGGATACTGCGAGCGGTAAGATCTGGGAGAGTTATCGCGCTGATGAACGTTTTCCAATGATGAGCACTTTTAAAGTTCTGGCTTGTGGTGCGTTGTTATCCCGTGTTGACGCCGGGCAAGAGCAACTCGACCGCCGCATAAGATTTCGCCAGAGCGACTTGGTTACCTACTCACCAGTCACAGAAAAGCATCTTGACGATGGCATGACATTGGCTGAATTATGCGAGGCTGCCATAACCATGAGTGATAACACTGCTGGC…
90.a	1	1060.78	1	hpetlvQVKDAESQLNARVGYAELDLASGKILeSYRADERFPMMSTFKVLLCGAVLSRVDAGQEQLDRRIHYRQSDLVEYSPVTEKHLTDGMTVGELCSAAITMSDNTAANLLLTTIGGPQELTAFLRNTGDQVTRLDRWEPELNEALPGDERDTTTPAAMAQTLRKLLTGELLSPASQQQLIRWMEADKVAGPLLRSVLPAGWFIADKTGAGErGSRGIVAALGPDGKPSRIVVIYITETQATMDERNRQIAEIGASLIkhw	QVKDAESQLNARVGYAELDLASGKILSYRADERFPMMSTFKVLLCGAVLSRVDAGQEQLDRRIHYRQSDLVEYSPVTEKHLTDGMTVGELCSAAITMSDNTAANLLLTTIGGPQELTAFLRNTGDQVTRLDRWEPELNEALPGDERDTTTPAAMAQTLRKLLTGELLSPASQQQLIRWMEADKVAGPLLRSVLPAGWFIADKTGAGEGSRGIVAALGPDGKPSRIVVIYITETQATMDERNRQIAEIGASLI	4IBX_A	263	234	29	88.9734	ATGAGTATTCAACATTTTCGTGTCGCCCTTATTCCCTTTTTTGCGGCATTTTGCCTTCCTGTTTTTGCTCACCCAGAAACGCTGGTGCAGGTAAAAGATGCTGAAAGCCAGTTGAACGCACGAGTGGGTTACGCTGAACTGGATCTCGCGAGCGGTAAGATCCTTGAGAGTTATCGCGCTGATGAACGTTTTCCAATGATGAGCACTTTTAAAGTTCTGCTATGTGGTGCGGTATTATCCCGTGTTGACGCCGGGCAAGAGCAACTCGACCGCCGCATACACTATCGCCAGAGCGACTTGGTTGAGTACTCACCAGTCACAGAAAAGCATCTTACGGATGGCATGACAGTAGGGGAATTATGCAGTGCTGCCATAACCATGAGTGATAACACTGCTGCC…
90.b	1	1058.15	1	hpetlvKVKEAESQLGGRVGYAELDLASGKILeGYRPDERFPMMSTFKVLLCGAVLSRVDAGQEQLDRRIHYRQQDLVEYSPVTEKHLADGMTVGELCSAAITMSDNTAANLLLTTIGGPKGLTAFLRSIGDHVTRLDRWEPELNEAIPGDERDTTTPAAMAATLRKLLTGEVLTPASRQQLIDWMVADKVAGPLLRSVLPAGWFIADKSGAGErGSRGIVAALGPDGKPARIVVIYLTGTPASMDERNRQIAEIGASLIkhw	KVKEAESQLGGRVGYAELDLASGKILGYRPDERFPMMSTFKVLLCGAVLSRVDAGQEQLDRRIHYRQQDLVEYSPVTEKHLADGMTVGELCSAAITMSDNTAANLLLTTIGGPKGLTAFLRSIGDHVTRLDRWEPELNEAIPGDERDTTTPAAMAATLRKLLTGEVLTPASRQQLIDWMVADKVAGPLLRSVLPAGWFIADKSGAGEGSRGIVAALGPDGKPARIVVIYLTGTPASMDERNRQIAEIGASLI	4IBX_A	263	236	27	89.7338	ATGAGTATTCAACATTTTCGTGTCGCCCTTATTCCCTTTTTTGCGGCATTTTGCCTTCCTGTTTTTGCTCACCCAGAAACGCTGGTGAAAGTAAAAGAAGCTGAAAGCCAGTTGGGTGGTCGAGTGGGTTACGCTGAACTGGATCTCGCGAGCGGTAAGATCCTTGAGGGATATCGCCCCGATGAACGTTTTCCAATGATGAGCACTTTTAAAGTTCTGCTATGTGGTGCGGTATTATCCCGTGTTGACGCCGGGCAAGAGCAACTCGACCGCCGCATACACTATCGCCAGCAGGACTTGGTTGAGTACTCACCAGTCACAGAAAAGCATCTTGCTGATGGCATGACAGTAGGGGAATTATGCAGTGCTGCCATAACCATGAGTGATAACACTGCTGCC…
95.a	1	1057.31	1	hpetlvAVKQAEDQLGARVGYAELDLASGKILeSYRSDERFPMMSTFKVLLCGAVLSRVDAGQEQLGRRIHYSQNDLVEYSPVTEKHLTDGMTVAELCSAAITMSDNTAANLLLTTIGGPKELTAFLRKTGDHVTRLDRWEPELNEALPNDERDTTTPAAMATTLRKLLTGELLSAASRQQLIDWMEADKVAGPLLRSALPAGWFIADKTGAGErGSRGIIAALGPDGKPSRIVVIYLTGSQATMDERNRQIAEIGASLIkhw	AVKQAEDQLGARVGYAELDLASGKILSYRSDERFPMMSTFKVLLCGAVLSRVDAGQEQLGRRIHYSQNDLVEYSPVTEKHLTDGMTVAELCSAAITMSDNTAANLLLTTIGGPKELTAFLRKTGDHVTRLDRWEPELNEALPNDERDTTTPAAMATTLRKLLTGELLSAASRQQLIDWMEADKVAGPLLRSALPAGWFIADKTGAGEGSRGIIAALGPDGKPSRIVVIYLTGSQATMDERNRQIAEIGASLI	4IBX_A	263	247	16	93.9163	ATGAGTATTCAACATTTTCGTGTCGCCCTTATTCCCTTTTTTGCGGCATTTTGCCTTCCTGTTTTTGCTCACCCAGAAACGCTGGTGGCAGTAAAACAGGCTGAAGATCAGTTGGGTGCACGAGTGGGTTACGCTGAACTGGATCTCGCGAGCGGTAAGATCCTTGAGAGTTATCGCTCGGATGAACGTTTTCCAATGATGAGCACTTTTAAAGTTCTGCTATGTGGTGCGGTATTATCCCGTGTTGACGCCGGGCAAGAGCAACTCGGTCGCCGCATACACTATTCTCAGAATGACTTGGTTGAGTACTCACCAGTCACAGAAAAGCATCTTACGGATGGCATGACAGTAGCTGAATTATGCAGTGCTGCCATAACCATGAGTGATAACACTGCTGCC…
95.b	1	1059.75	1	hpetlvAVKDAEDQLGARVGYAELDLASGKILeSYRPDERFPMMSTFKVLLCGAVLSRVDAGQEQLDRRIHYRQNDLVEYSPVTEKHLTDGMTVGELCSAAITMSDNTAANLLLSTIGGPKELTAFLHKMGDHVTRLDRWEPELNEAIPGDERDTTTPAAMAKTLRKLLTGETLTAASRQQLIDWMEADKVAGPLLRSALPAGWFIADKTGAGErGSRGIIAALGPDGKPSRIVVIYLTGSQATMDERNRQIAEIGASLIkhw	AVKDAEDQLGARVGYAELDLASGKILSYRPDERFPMMSTFKVLLCGAVLSRVDAGQEQLDRRIHYRQNDLVEYSPVTEKHLTDGMTVGELCSAAITMSDNTAANLLLSTIGGPKELTAFLHKMGDHVTRLDRWEPELNEAIPGDERDTTTPAAMAKTLRKLLTGETLTAASRQQLIDWMEADKVAGPLLRSALPAGWFIADKTGAGEGSRGIIAALGPDGKPSRIVVIYLTGSQATMDERNRQIAEIGASLI	4IBX_A	263	248	15	94.2966	ATGAGTATTCAACATTTTCGTGTCGCCCTTATTCCCTTTTTTGCGGCATTTTGCCTTCCTGTTTTTGCTCACCCAGAAACGCTGGTGGCAGTAAAAGATGCTGAAGATCAGTTGGGTGCACGAGTGGGTTACGCTGAACTGGATCTCGCGAGCGGTAAGATCCTTGAGAGTTATCGCCCCGATGAACGTTTTCCAATGATGAGCACTTTTAAAGTTCTGCTATGTGGTGCGGTATTATCCCGTGTTGACGCCGGGCAAGAGCAACTCGACCGCCGCATACACTATCGCCAGAATGACTTGGTTGAGTACTCACCAGTCACAGAAAAGCATCTTACGGATGGCATGACAGTAGGGGAATTATGCAGTGCTGCCATAACCATGAGTGATAACACTGCTGCC…
98.a	1	1056.01	1	hpetlvAVKDAEDQLGARVGYAELDLASGKILeSYRPEERFPMMSTFKVLLCGAVLSRVDAGQEQLDRRIHYSQNDLVEYSPVTEKHLTDGMTVGELCSAAITMSDNTAANLLLTTIGGPKELTAFLHNMGDHVTRLDRWEPELNEAIPNDERDTTTPAAMARTLRKLLTGELLTPASRQQLIDWMEADKVAGPLLRSALPAGWFIADKTGAGErGSRGIIAALGPDGKPSRIVVIYTTGSQATMDERNRQIAEIGASLIkhw	AVKDAEDQLGARVGYAELDLASGKILSYRPEERFPMMSTFKVLLCGAVLSRVDAGQEQLDRRIHYSQNDLVEYSPVTEKHLTDGMTVGELCSAAITMSDNTAANLLLTTIGGPKELTAFLHNMGDHVTRLDRWEPELNEAIPNDERDTTTPAAMARTLRKLLTGELLTPASRQQLIDWMEADKVAGPLLRSALPAGWFIADKTGAGEGSRGIIAALGPDGKPSRIVVIYTTGSQATMDERNRQIAEIGASLI	ANG24865.1	263	255	8	96.9582	ATGAGTATTCAACATTTTCGTGTCGCCCTTATTCCCTTTTTTGCGGCATTTTGCCTTCCTGTTTTTGCTCACCCAGAAACGCTGGTGGCAGTAAAAGATGCTGAAGATCAGTTGGGTGCACGAGTGGGTTACGCTGAACTGGATCTCGCGAGCGGTAAGATCCTTGAGAGTTATCGCCCCGAAGAACGTTTTCCAATGATGAGCACTTTTAAAGTTCTGCTATGTGGTGCGGTATTATCCCGTGTTGACGCCGGGCAAGAGCAACTCGACCGCCGCATACACTATTCTCAGAATGACTTGGTTGAGTACTCACCAGTCACAGAAAAGCATCTTACGGATGGCATGACAGTAGGGGAATTATGCAGTGCTGCCATAACCATGAGTGATAACACTGCTGCC…
98.b	1	1057.25	1	hpetlvAVKDAEDQLGARVGYAELDLASGKILeSYRPDERFPMMSTFKVLLCGAVLSRVDAGQEQLGRRIHYSQNDLVEYSPVTEKHLTDGMTVGELCSAAITMSDNTAANLLLTTIGGPKELTAFLRNMGDHVTRLDRWEPELNEAIPGDERDTTTPAAMATTLRKLLTGELLTLASRQQLIDWMEADKVAGPLLRSALPAGWFIADKSGAGErGSRGIIAALGPDGKPSRIVVIYLTGSQATMDERNRQIAEIGASLIkhw	AVKDAEDQLGARVGYAELDLASGKILSYRPDERFPMMSTFKVLLCGAVLSRVDAGQEQLGRRIHYSQNDLVEYSPVTEKHLTDGMTVGELCSAAITMSDNTAANLLLTTIGGPKELTAFLRNMGDHVTRLDRWEPELNEAIPGDERDTTTPAAMATTLRKLLTGELLTLASRQQLIDWMEADKVAGPLLRSALPAGWFIADKSGAGEGSRGIIAALGPDGKPSRIVVIYLTGSQATMDERNRQIAEIGASLI	ANG30606.1	263	256	7	97.3384	ATGAGTATTCAACATTTTCGTGTCGCCCTTATTCCCTTTTTTGCGGCATTTTGCCTTCCTGTTTTTGCTCACCCAGAAACGCTGGTGGCAGTAAAAGATGCTGAAGATCAGTTGGGTGCACGAGTGGGTTACGCTGAACTGGATCTCGCGAGCGGTAAGATCCTTGAGAGTTATCGCCCCGATGAACGTTTTCCAATGATGAGCACTTTTAAAGTTCTGCTATGTGGTGCGGTATTATCCCGTGTTGACGCCGGGCAAGAGCAACTCGGTCGCCGCATACACTATTCTCAGAATGACTTGGTTGAGTACTCACCAGTCACAGAAAAGCATCTTACGGATGGCATGACAGTAGGGGAATTATGCAGTGCTGCCATAACCATGAGTGATAACACTGCTGCC…
opt.a	1	1065.02	1	hpetlvAVKEAEDQLNARVGYAELDLASGKILeSYRADERFPMMSTFKVLLCGAVLSRVDAGQEQLDRRIKYRQNDLVEYSPVTEKHLTDGMTVGELCSAAITMSDNTAANLLLSTIGGPKGLTAFLRKTGDQVTRLDRWEPELNEALPGDERDTTTPAAMAKTLRKLLTGETLSAASRQQLIDWMEADKVAGPLLRSVLPAGWFIADKTGAGErGSRGIIAALGPDGKPSRIVVIYLTETQATMDERNKQIAEIGASLIkhw	AVKEAEDQLNARVGYAELDLASGKILSYRADERFPMMSTFKVLLCGAVLSRVDAGQEQLDRRIKYRQNDLVEYSPVTEKHLTDGMTVGELCSAAITMSDNTAANLLLSTIGGPKGLTAFLRKTGDQVTRLDRWEPELNEALPGDERDTTTPAAMAKTLRKLLTGETLSAASRQQLIDWMEADKVAGPLLRSVLPAGWFIADKTGAGEGSRGIIAALGPDGKPSRIVVIYLTETQATMDERNKQIAEIGASLI	4IBX_A	263	234	29	88.9734	ATGAGTATTCAACATTTTCGTGTCGCCCTTATTCCCTTTTTTGCGGCATTTTGCCTTCCTGTTTTTGCTCACCCAGAAACGCTGGTGGCAGTAAAAGAAGCTGAAGATCAGTTGAACGCACGAGTGGGTTACGCTGAACTGGATCTCGCGAGCGGTAAGATCCTTGAGAGTTATCGCGCTGATGAACGTTTTCCAATGATGAGCACTTTTAAAGTTCTGCTATGTGGTGCGGTATTATCCCGTGTTGACGCCGGGCAAGAGCAACTCGACCGCCGCATAAAGTATCGCCAGAATGACTTGGTTGAGTACTCACCAGTCACAGAAAAGCATCTTACGGATGGCATGACAGTAGGGGAATTATGCAGTGCTGCCATAACCATGAGTGATAACACTGCTGCC…
opt.b	1	1101.27	1	hpetlvEFARLEREFDARLGVYALDTGTGRTVeAHRADERFAYASTFKALAAGAVLQRNSAGLEELDEVVTYTRDDLVTHSPITEKHVDTGMTLRELCDAAVRYSDNTAGNLLLRELGGPAGFEAALREIGDDVTRADRYETELNEAVPGDPRDTSTPRALATSLRAFVLGDALPADKRALLTDWLRRNTTGDTLIRAGVPEGWEVGDKTGAGGrGTRNDIAVLWPPDGAPIVLAVMSSRDTEDAEYDDALIAEAAAVAVkhw	EFARLEREFDARLGVYALDTGTGRTVAHRADERFAYASTFKALAAGAVLQRNSAGLEELDEVVTYTRDDLVTHSPITEKHVDTGMTLRELCDAAVRYSDNTAGNLLLRELGGPAGFEAALREIGDDVTRADRYETELNEAVPGDPRDTSTPRALATSLRAFVLGDALPADKRALLTDWLRRNTTGDTLIRAGVPEGWEVGDKTGAGGGTRNDIAVLWPPDGAPIVLAVMSSRDTEDAEYDDALIAEAAAVAV	WP_261752390.1	257	190	67	73.93	ATGAGTATTCAACATTTTCGTGTCGCCCTTATTCCCTTTTTTGCGGCATTTTGCCTTCCTGTTTTTGCTCACCCAGAAACGCTGGTGGAATTCGCACGTTTAGAACGTGAGTTCGACGCACGATTAGGTGTATATGCACTGGATACTGGCACGGGTCGTACCGTCGAGGCTCATCGCGCTGATGAACGTTTTGCTTATGCAAGCACTTTTAAAGCCCTGGCTGCTGGTGCGGTATTACAACGTAACAGCGCCGGGCTTGAGGAGCTCGACGAGGTCGTCACTTATACTCGTGATGACTTGGTTACCCATTCACCAATAACAGAAAAGCATGTCGACACCGGCATGACATTGAGAGAATTATGCGACGCTGCCGTCCGTTATAGTGATAACACTGCTGGC…
Sequences Not Experimentally Characterized
Sample	Predicted Fitness (EVH)	Full Sequence
50.1	985.918	hpetlvRLRDVEARAGARIGAHALDLGSGRTVeGFRSGERFPMLSVFKAFLCAAVLDRASRGELDLTRPVRVRPADLLPHSPVTSRFLDPALPLRQLCESTITVSDNAAANLLLREIGGPPGLTRWLRGTGDPVSRLDRTEPELNEALPGDPRDTTTPAAATRTLRAVLTGDVLAPEDRALLRRWMRADVVSGDRLRAGLPDGWTIADKTGTGGrGSRSEIGVVRPADGAPVAVSVFTRTARATLPVLDAAIAETTRLLVkhw
50.4	990.195	hpetlvAVREIEDRLDATVGLYARNLATGQELeTHRPEDRFAFNSTFKAFLCALVLQQASAGLLDLDETVTVRREDLLSHSPVTERHVDDGLTLRDLCAATLRTSDNAAANILFDRIGGPAALTAALRGIGDDTTRVDRWEPDLNDFAPGDLRDTSTPRAFATTLEALLTGEVLPPADRRQLRDWMVGNAVADSLFRAAAPEGWRIADRSGAGGrGSRNIIAVAYPPARPPIVVVIFTRSTDADFDRLDAAVAELAAVVLkhw
50.5	977.43	hpetlvAVRAIEASLHARVGLAARDAGSGRSLeSYRAEERFPLASTFKTLLCGAVLRQAERDALDLAQVVRVTAAEVLAHAPITKDHIADGVTVRQLCAASVSVSDNTAANLLLKLVGGPAGVTRYMRALGDTTTRLDRWEPELNSAIPKDERDTTSAAAIARTLRTLLLGDALAPPDRALLRSWMRDSRVAAGLIRAAVPAGWAVADKSGAGArGARNDVAIVWPPGGAPLILAIYTAGTALPTATRDAAIARLTRALVkhw
50.6	1029.05	hpetlvKIKKLEKKSNGKIGISIINTENNKIIeSYNGNKRFPMMSTFKALLCGAILKKSDKKKIKLNKKIKIKKKDLISYSPITKKNINKGMTIKELCSATIIYSDNTAANILLKKIGGPKKLTKFMKKIGDKVTKIDRYEPELNSAIKNDIRDTTTPKSMAKSLKKLTFGNVLTKKSKKQLKKWLINNKTGDNLLRAGLPKNWKIGDKTGAGDrGATGDIAIIWPKKKKPIIIAIYITQNKKTDKERNKIISDIGKIIIkhw
70.2	1357.16	hpetlvTVKEIEERLGARVGVSVLDTESNKSWeSYRGDERFPLMSTFKVLACGAVLARVDAGQEQLDRRIVFEKEDLVTYSPVTEKHVGGEMTLAELCEAAITMSDNTAGNLLLESIGGPEGLTAFLRSIGDETTRLDRWETELNEAKPGDPRDTTTPNAMTESLRKLLLGDVLSESSRQQLIDWMEANKVADALLRAALPEGWRIADKTGAGGrGSRGIIAVIWPPERKPLIVSIYITETKASFDERNKAIAEIGKAIVkhw
70.4	1360.88	hpetlvALAAAETQLGARLGVAILDTATGARWeLHRADERFPMCSTFKVLACAAVLARVDAGQEQLGRRIPIAASDLVTYSPVTEKHVGGDMTLAELCAAALTMSDNTAANLLLASLGGPSAVTAFARSLGDDVTRLDRWEPELNEATPGDPRDTTTPAAMAATLRKLLLGDALSLASREQLTAWMVANKVAGPLLRAGLPADWRIADRTGAGGrGSRGIVAVLWPPGRAPVIVVAYLTETQATMDQRNAAIAAIGRALAkhw
70.5	1338.26	hpetlvAIADIERRLGGRLGVAILDTGSGKLLeSHRAEERFPMCSTFKVLAAGAVLARVDAGQEQLDRRIHYSRSDLVTYSPVTEKHLDDGMTVGALCAAAITLSDNTAGNLLLTSIGGPAGLTAFLRSLGDTVTRLDRTEPTLNEALPGDPRDTTTPAAMVADLRKLLLGDVLSAASRAQLIDWLVASKTGGKRLRAALPAGWRVGDKTGSGErGAANDVAILWPPGRAPLIVAVYLTGSRASMDERNAAIAAIGALAAkhw
70.6	1349.64	hpetlvAVAAVEARLGARVGVAALDTGSGRRLeAHRADERFPMASTFKALLCGAVLARVDAGQESLDRTVTYRRADLVSYSPVTETRVGDGMTVGELCEATVTLSDNTAANLLLDTIGGPAGLTAFLRGIGDDVTRLDRWETALNEAAPGDPRDTTTPAAAVASLRAVLLGDVLSPASRQQLEDWMVGDKVADPLLRAALPAGWRIADKTGAGGrGSRGIIAVLWPPGRAPVLVAIYMTGSDADMDTRNAAIAEIGAAVVkhw
80.1	1051.71	hpetlvRLKEAEARLGGRVGYAELDLASGKRLeGYRADERFPMMSTFKVLACAAVLARVDAGQEQLDRRIRYTRDDLVEYSPVTEKHLADGMTVGELCEAAITVSDNTAANLLLTTIGGPAGLTAFLRSIGDAVTRLDRWEPELNEAIPGDERDTTTPAAMAATLRRLLLGDALSPASRQQLTDWMLADKVAGPLLRSGLPAGWRIADKSGAGErGSRGIVAALGPPGRPPRVVAIYLTGSPAPMDERNRQIAEIGALLAkhw
80.2	1051.31	hpetlvAVQAAEDRLGARVGYAELDLASGRLLeAYRADERFPMMSTFKVLLCGAVLARVDAGQEQLARRITYRQQDLVDYSPVTEKHLADGMTVGALCSAAITMSDNTAANLLLETLGGPQALTAFLRGTGDRVTRLDRWEPALNEALPGDERDTTTPAAMAATLRRLLLGDVLTPASRQQLTRWMEADKVAGPLLRSVLPAGWRIADKTGAGErGSRGIVAVLWPDGKPPRIVVIYITGTEATMDQRNAAIAEIGASVIkhw
80.3	1051.28	hpetlvTVKQAETQLGARVGVAVLDTASGQIWeSYRGDERFPMMSTFKVLACGAVLARVDAGQEQLDRRITYTQDDLVEYSPVTEKHVGDGMTVGELCEAAITMSDNTAANLLLTSLGGPQALTAFLRKMGDPVTRLDRWEPELNEALPGDERDTTTPEAMAKTLRKLLLGEALSAASRQQLTEWMVADKVAGPLLRSVLPAGWFIADRSGAGGrGSRGIIAVLWPDGKAPRVVVIYLTGTDASMDERNRQIAEIGASLVkhw
80.4	1051.21	hpetlvAVADAERQLGARVGVAVLDLASGALLeGHRPDERFPMCSTFKVLLCGAVLSRVDAGQEQLDRRIHYRAADLVAYSPVTEKHLADGMTVAELCEAAITLSDNTAANLLLTTIGGPAALTAYLRGLGDPVTRLDRWEPELNEALPGDPRDTTTPAAMAATLRKLLTGEALSPASRAQLLAWMEADKVAGPLLRSALPAGWRIADKTGAGErGSRGIVAALGPPGRAPRIVAVYLTGTQATMDERNAAIAAIGAALIkhw
90.2	1058.28	hpetlvAVKQAEDQLGARVGYIELDLASGQTLeSYRADERFPMMSTFKVLLCGAVLSRVDAGQEQLDRRIHYTQNDLVEYSPVTEKHLADGMTVGELCSAAITMSDNTAANLLLTTLGGPKELTAFLRKIGDHVTRLDRWEPELNEALPGDERDTTTPEAMATTLRKLLTGETLSAASRQQLTEWMVADKVAGPLLRSVLPAGWFIADKTGAGErGSRGIIAALGPDGKPSRIVVIYLTGTQATMDERNRQIAEIGASLIkhw
90.3	1058.6	hpetlvTVKRAEDQLGARVGYAELDLASGQLLeSYRPDERFPMMSTFKVLLCGAVLARVDAGQEQLDRRIRYRQQDLVEYSPVTEKHLADGMTVAELCSAAITMSDNTAANLLLTTIGGPKALTAFLHKTGDSVTRLDRWEPELNEALPGDERDTTTPAAMAKTLRKLLTGEVLTPASRQQLIDWMEADKVAGPLLRSALPAGWFIADKTGAGErGSRGIIAALGPDGKPSRIVVIYLTGTQATMDERNKQIAEIGAALIkhw
90.4	1058.55	hpetlvAVKEAEDQLGARVGYAELDLASGKLLeSYRADERFPMMSTFKVLLCGAVLARVDAGQEQLDRRIHYSQNDLVEYSPVTEKHLTDGMTVGELCSAAITMSDNTAANLLLSTIGGPQGLTAFLRKTGDSVTRLDRWEPELNEALPGDERDTTTPAAMAATLRKLLTGETLTAASRQQLIDWMEGDKVAGPLLRSVLPAGWFIADKSGAGErGSRGIVAALGPDGKPSRIVVIYTTGSPATMDERNAQIAAIGASLIkhw
90.5	1060.82	hpetlvKVREAEDQLNARVGYAELDLASGKILeGYRPDERFPMMSTFKVLLCGAVLSRVDAGQEQLDRRIKYTQNDLVEYSPVTEKHLTDGMTVAELCSAAITMSDNTAANLLLSTIGGPKGLTAFLRKIGDQVTRLDRWETELNEAIPGDERDTTTPAAMAKTLRKLLTGEILSAASRQQLIDWMEADKVAGPLLRSVLPAGWFIADKTGAGErGSRGIIAALGPDGKPSRIVVIYLTESQATMDERNKQIAEIGASLIkhw
95.1	1058.81	hpetlvKVKEAEDQLNARVGYAELDLASGKILeSYRPDERFPMMSTFKVLLCGAVLSRVDAGQEQLDRRIHYSQNDLVEYSPVTEKHLTDGMTVRELCSAAITMSDNTAANLLLTTIGGPKELTAFLRKIGDHVTRLDRWEPELNEAIPGDERDTTTPAAMAKTLRKLLTGEILTLASRQQLIDWMEADKVAGPLLRSVLPAGWFIADKSGAGErGSRGIIAALGPDGKPSRIVVIYLTGTQATMDERNRQIAEIGASLIkhw
95.2	1058.67	hpetlvAVKDAEDQLGARVGYAELDLASGKILeSYRPDERFPMMSTFKVLLCGAVLSRVDAGQEQLDRRIHYRQNDLVEYSPVTEKHLADGMTVGELCSAAITMSDNTAANLLLTTIGGPKELTAFLRNTGDHVTRLDRWEPELNEAIPGDERDTTTPAAMATTLRKLLTGELLTPASRQQLIDWMEADKVAGPLLRSALPAGWFIADKSGAGErGSRGIVAALGPDGKPSRIVVIYTTGTQATMDERNAQIAEIGASLIkhw
95.4	1057.78	hpetlvQVKQAEDQLGARVGYAELDLASGKILeSYRADERFPMMSTFKVLLCGAVLARVDAGQEQLDRRIHYSQNDLVEYSPVTEKHLTDGMTVGELCSAAITMSDNTAANLLLTTIGGPQELTAFLRNMGDHVTRLDRWEPELNEAIPGDERDTTTPAAMAKTLRKLLTGELLSLASRQQLIDWMEADKVAGPLLRSALPAGWFIADKSGAGErGSRGIIAALGPDGKPSRIVVIYLTGSQATMDERNRQIAEIGASLIkhw
95.6	1058.13	hpetlvKVKEAEDQLGARVGYAELDLASGKILeSYRPEERFPMMSTFKVLLCGAVLSRVDAGQEQLDRRIHYRQNDLVEYSPVTEKHLTDGMTVGELCSAAITMSDNTAANLLLTTIGGPKELTAFLRKTGDQVTRLDRWEPELNEALPNDERDTTTPAAMAKTLRKLLTGELLTAASRQQLIDWMEADKVAGPLLRSVLPAGWFIADKSGAGErGSRGIIAALGPDGKPSRIVVIYTTGSQATMDERNKQIAEIGASLIkhw
98.1	1056.79	hpetlvAVKDAEDQLGARVGYIELDLASGKILeSYRPDERFPMMSTFKVLLCGAVLSRVDAGQEQLDRRIHYSQNDLVEYSPVTEKHLTDGMTVRELCSAAITMSDNTAANLLLTTIGGPKELTAFLHNMGDHVTRLDRWEPELNEAIPGDERDTTTPAAMAKTLRKLLTGELLTPASRQQLIDWMEADKVAGPLLRSALPAGWFIADKSGAGErGSRGIIAALGPDGKPSRIVVIYTTGTQATMDERNRQIAEIGASLIkhw
98.3	1055.64	hpetlvAVKDAEDQLGARVGYAELDLASGKILeSYRPDERFPMMSTFKVLLCGAVLSRVDAGQEQLDRRIHYSQNDLVEYSPVTEKHLTDGMTVRELCSAAITMSDNTAANLLLTTIGGPKELTAFLHNMGDHVTRLDRWEPELNEAIPNDERDTTTPAAMATTLRKLLTGEVLTPASRQQLIDWMEADKVAGPLLRSALPAGWFIADKSGAGErGSRGIIAALGPDGKPSRIVVIYLTGSQATMDERNRQIAEIGASLIkhw
98.4	1056.87	hpetlvAVKDAEDQLGARVGYAELDLASGKILeSYRPDERFPMMSTFKVLLCGAVLSRVDAGQEQLDRRIHYSQNDLVEYSPVTEKHLTDGMTVGELCSAAITMSDNTAANLLLTTIGGPKELTAFLHKMGDHVTRLDRWEPELNEAIPNDERDTTTPAAMATTLRKLLTGELLTLASRQQLIDWMEADKVAGPLLRSVLPAGWFIADKSGAGErGSRGIIAALGPDGKPSRIVVIYTTGSQATMDERNRQIAEIGASLIkhw
98.6	1057.08	hpetlvKVKEAEDQLGARVGYIELDLASGKILeSYRPDERFPMMSTFKVLLCGAVLSRVDAGQEQLDRRIHYSQNDLVEYSPVTEKHLTDGMTVGELCSAAITMSDNTAANLLLTTIGGPKELTAFLHNMGDHVTRLDRWEPELNEAIPGDERDTTTPAAMAKTLRKLLTGELLTLASRQQLIDWMEADKVAGPLLRSVLPAGWFIADKSGAGErGSRGIIAALGPDGKPSRIVVIYTTGSQATMDERNRQIAEIGASLIkhw

## Sheet: Multiple Sequence Alignment
Multiple Sequence Alignment
>BLAT_ECOLX/24-286
hpetlvKVKDAEDQLGARVGYIELDLNSGKILeSFRPEERFPMMSTFKVLLCGAVLSRVDAGQEQLGRRIHYSQNDLVEYSPVTEKHLTDGMTVRELCSAAITMSDNTAANLLLTTIGGPKELTAFLHNMGDHVTRLDRWEPELNEAIPNDERDTTMPAAMATTLRKLLTGELLTLASRQQLIDWMEADKVAGPLLRSALPAGWFIADKSGAGErGSRGIIAALGPDGKPSRIVVIYTTGSQATMDERNRQIAEIGASLIkhw
>UniRef100_A0A077REW6/31-249
......-VKDAEDQLGARVGYIELDLNSGKILeSFRPEERFPMMSTFKVLLCGAVLSRIDAGQEQLGRRIHYSQNDLVEYSPVTEKHLTDGMTVRELCSAAITMSDNTAANLLLTTIGGPKELTAFLHNMGDHVTRLDRWEPELNEAIPNDERDTTMPVAMATTLRKLLTGELLTLASRQQLIDWMEADKVAGPLLRSALPAGWFIADKSGAGErGSRGIIAALGP----------------------------------...
>UniRef100_A0A077REW6/256-511
......-VKDAEDQLGARVGYIELDLNSGKILeSFRPEERFPMMSTFKVLLCGAVLSRIDAGQEQLGRRIHYSQNDLVEYSPVTEKHLTDGMTVRELCSAAITMSDNTAANLLLTTIGGPKELTAFLHNMGDHVTRLDRWEPELNEAIPNDERDTTMPVAMATTLRKLLTGELLTLASRQQLIDWMEADKVAGPLLRSALPAGWFIADKSGAGErGSRGIIAALGPDGKPSRIVVIYTTGSQATMDERNRQIAEIGASLIkhw
>UniRef100_UPI0005DE4B21/36-210
...aerQLRELESTFDGRLGFVALDTATGARI.AHRGDERFPFCSTSKMMLCAAVLARSAGEPALLQRRIAYAKGDLIRYSPITEQHVGAGMSVAELCAATLQYSDNTAANLLIALLGGPQAVTAYARSIGDATFRLDRREPELNTALPGDERDTTTPAAMAASVHRLLVGDALGAAXS-----------------------------------.---------------------------------------------...
>UniRef100_UPI0005DE4B21/215-411
......--------------------------.------------------------------ALLQRRIAYAKGDLIRYSPITEQHVGAGMSVAELCAATLQYSDNTAANLLMALLGGPQAVTAYARSIGDATFRLDRREPELNTALPGDERDTTTPAAMAASVHRLLVGDALGAAQRAQLNAWMLGNKTGDARIRAGVPADWRVADKTGTGDyGTANDIGVAYPPNRAPIVFIVYTTMRNPNAQARDDVIASATRIAA...
>UniRef100_UPI0004437F73/6-259
.....dEFAALEKQYGGRLGVYALDTGTGRTI.AYRADERFPMCSTFKALAAAAVLAQVDAGKESLDRRITYTKDDLVDYSPVTEKHVGTGMTLAELCEAAITYSDNTAANLLLDEIGGPKGLTAFLRSIGDDVTRLDRWEPELNEALPGDPRDTTTPAAMAATLRALLLGDALSPASRAQLTDWMRGNTTGDKLIRAGLPAGWRVGDKTGTGSyGTRNDIAIIWPPNRAPIVLAIYSTGSTADAKERNALIAEAAKIVA...
>UniRef100_UPI0004437F29/6-259
.....eQLAELEKRSGGRLGVAVLDTATGRRI.AYRGDERFPMCSTFKALLAAAVLAQVDQGKERLDRRITYSKADLVDYSPVTEKHVGGGMTVAELCEAAITYSDNTAANLLLEALGGPAALTAFLRSIGDEVTRLDRWEPELNEALPGDPRDTTTPRAMAATLRKLLLGDALSPASREQLVDWLLANKTGDKRLRAGLPADWRVGDKTGTGGhGTTNDIAVIWPPNRAPIVVAVYYTESQADAEARDAVIAEVGRLVA...
>UniRef100_UPI0009468CF7/7-260
.....eQLAELEKRSGGRLGVAVLDTATGRRF.GYRGDERFPMCSTFKALLAAAVLARVDQGKENLDRRITYGKEDLVDYSPVTEKHVGDGMTVAELCEAAITYSDNTAANLLLEALGGPAALTAFLRSIGDNVTRLDRWEPELNTAAPGDPRDTTTPAAMAATLRTLLLGDVLSPASRQQLVDWLIANKTGDKRLRAGLPADWRVGDKTGTGEhGTTNDIAVIWPPNRAPILVAVYLTESQVDADARDAVIAEVARLVV...
>UniRef100_UPI000957C7BE/6-260
....seQLAELEKRSGGRLGVAVLDTATGRRI.AYRGDERFPMCSTFKALLAAAVLARVDQGKERLDRRITYGKEDLVDYSPVTEKHVGDGMTVAELCEAAITLSDNTAANLLLEALGGPAALTAFLRSIGDEVTRLDRWEPELNEAAPGDPRDTTTPAAMAATLRTLLLGDALSPASRQQLVDWLVANKTGDKRLRAGLPADWRVGDKTGTGGhGTTNDIAVIWPPGRAPIVVTVYLTESQVDADARDAVIAEVGRLVV...
>UniRef100_UPI0009388698/7-260
.....eQLAELEKRSGGRLGVAVLDTATGRRF.GYRGDERFPMCSTFKALLAAAVLARVDQGKENLDRRITYGKEDLVDYSPVTEKHVGDGMTVAELCEAAITYSDNTAANLLLEALGGPAALTAFLRSIGDNVTRLDRWEPELNTAAPGDPRDTTTPAAMAATLRTLLLGDVLSPASRQQLVDWLIANKTGDKRLRAGLPADDRVGDKTGTGEhGTTNDIAVIWPPNRAPILVAVYLTESQVDADARDAVIAEVARLVV...
>UniRef100_UPI0007A93677/5-259
....seQLAELEKRSGGRLGVAVLDTATGRRI.AYRGDERFPMCSTFKALLAAAVLARVDQGKERLDRRITYGKEDLVDYSPVTEKHVGDGMTVAELCEAAITLSDNTAANLLLEALGGPAALTAFLRSIGDEVTRLDRWEPELNEAAPGDPRDTTTPAAMAATLRTLLLGDALSPASRQQLVDWLVANKTGDKRLRAGLPADDRVGDKTGTGGhGTTNDIAVIWPPGRAPIVVTVYLTESQVDADARDAVIAEVGRLVV...
>UniRef100_UPI000373BDDC/54-304
......----AAEEQGVRVSVNIQDLSGNQRL.SLGSTESYMPASTIKLALATALMQQVDKGDLSLTDEVEVSPSDVVGGTGSLQETFPQQVTLERLARLMITQSDNTATNVLIDVVG-LDTVQQLMDELGLTVMHLGRKM--FAPAPTPEQDNYIDASDLTTLLEEVYQGDVLSEASSEQLITWMSEQEV-DTKFGSALP-QAPIAHKTGENA.NVTHDAGYFLVPGR-ELAISVLTQVTTTTQAIGNPIVQRIAKAVY...
>UniRef100_UPI000373BDDC/335-583
......------SERGIRVSVAIKDLSGSKEL.HLGSRQPYMPASTIKLALATALMQQVDKGELSLSNEVEVSPSDVVGGTGSLQETFPQQVTLERLARLIITQSDNTATNVLIDVVG-LDTVQQLMDELGLTVMHLGRKM--FAPAPTPEQDNYINAADLTTLLEEIYQGDVLSEASSEQLITWMSEQEV-DTKFGSALP-QAPIAHKTGENA.NVTHDAGYFLVPGR-ELAISVLTEVTTTSQAIGNPIVQDIARTVY...
>UniRef100_A0A1R1E524/53-302
......-----AEEHGVGVSVDIEDLSGTETI.ELGSRDAYYSASIIKLALIATLMQEVDAGQHSLDEMLTVKPEDVVGAGSLQNEKFPQEVTIGRLAKLMITQSDNTATNVLIGLVG-FDKVNAFIKSQGFTVTHLGRKM--MTPAKSPAEDNYTSAPEMLTLLDRIYNAKVVSAKSREQILEWMKAQEV-NTKFGAVLQ-GKPIAHKTGELG.DVSHDVGYFLIPGR-EIAIAVLTKVLKPEQELDNPYVQRIAKATY...
>UniRef100_A0A1R1E524/333-582
......-----AEREGIRVSVGIKDLSGQAEV.LLGSLQSYMPASTIKMALVSTLMQQVDKGTLTLDQKVTVEPDDVVGGTGSLQKTFPQDVTIERLARLMITQSDNTATNVLIDVVG-LDKVQALMDQLGLKTMHLGRKM--FAAAPTPEQDNYIDAADLVTLLAKIYNHEFLSAQSSEQIIHWMKAQEV-NTKFGAALP-DAPIAHKTGENA.NVTHDVGYFLVPGK-EIAISVMTEVTTTGQTIGNPVVQSVAKAVY...
>UniRef100_A0A089LYY6/53-302
......-----AEEHGVGVSVDIEDLSGTETI.ELGSQDAYYSASIIKLALIATLMQEVDAGQHTLDETLTVKPEDVVGGAGLQKEKFPQDVTIGRLAKLMITQSDNTATNVLIGLVG-FDKVNAFIKSQGFTVTHLGRKM--MTPAKSPAEDNYTSAPEMLTLLDRIYNAEVVSAKSRDQILEWMKAQEV-NTKFGAVLQ-GKPIAHKTGELG.DVSHDVGYFLIPGR-EIAIAVLTKVLKPEQELDNPYVQRIAKATY...
>UniRef100_A0A089LYY6/332-582
......----AAEREGIRVSVDIKDLSGGAEV.LLGSRQSYMPASTIKMALVSTLMQQVDKGALTLGQKVTVEPDDVVGGTGSLQKTFPQDVTIERLARLMITQSDNTATNVLIDVVG-LDKVQALMDQLGLKTMHLGRKM--FAAAPTPAQDNYIDAADLVTLLAKIYNHEFLSTQSSEQIINWMKAQEV-NTKFGAALP-DAPIAHKTGENA.NVTHDVGYFLVPGK-EVAISVMTEVTTTGQAIGNPVVQSVAKAVY...
>UniRef100_Q52089/155-330
......--------------------------.------------------------------------------------------LADGMTVGELCAAAITMSDNSAANLLLATVGGPAGLTAFLRQIGDNVTRLDRWETELNEALPGDARDTTTPASMAATLRKLLTSQRLSARSQRQLLQWMVDDRVAGPLIRSVLPAGWFIADKTGASErGARGIVALLGPNNKAERIVVIYLRDTPASMAERNQQIAGIGAALIehw
>UniRef100_A0A1S2F1S2/56-305
......-----AAGDGIELYVGVQDLSGGGKI.QAGSSNVYYAASTIKMAIVTALMQDIEAGKYALEQTVQVKPEQVVGGAGSLDGKFPQEITIERLAGLMITQSDNTATNALIDLLG-FERINTLIDEQGFETMQLGRKM--MTPAKSPAADNYVNGEELLTLLERIYAGEIVSAQSRDQILAWMKAQEV-KTKFGAALP-GKPIAHKTGELG.DVSHDIGYFLVPGR-EVAVTVLTKVTKPEQELGNPVVQRAAKAVY...
>UniRef100_A0A1S2F1S2/335-584
......-----AEEKGIRVSVGLKDLSGKREL.LLGSRQSYMPASTIKMALVSALMKEVDAGRLTLEQKVKVEQEDVVGGTGSLQKTFPQDVTIERLARLMITQSDNTATNVLIDVVG-LNKVQALMDELGLDVMHLGRKM--FAAAPTPEQDNYINAEDLVHLLANIHSGEFLSDNSRDQIIDWMKAQEV-DTKFGAALP-DAPIAHKTGENA.NVTHDAGYFLLPGR-EIAISVLTEVTTTSQAIGNPVVQEIAKAVY...
>UniRef100_UPI0008CDA9B2/55-305
......----AAAEDGIELSVGIQDLSGGGKI.QVGSSDVYYAASTIKIAIVTALMQDIEAGKYALEQTIQVQPEQVVGGAGSLKDKFPLDITIESLARLMITQSDNTATNALIDLLG-FERINAFIEEQGFETMQLGRKM--MTPAKSPAADNYVDGEELLTLLERIYAGEILTAKSRDQILAWMKAQEV-KTKFGAALP-GKPIAHKTGELG.DVSHDIGYFLVPGRE-AAVTVLTKVTKPEQELGNPVVQRVAKAVY...
>UniRef100_UPI0008CDA9B2/337-586
......-----AEDKGIRVSVGLKDLSGKREL.LLGSRQSYMPASTIKMALVSGLMKEVDAGKLTLEETVKVEKEDVVGGTGSLQKTFPQDVTIERLAKLMITQSDNTATNVLIDVVG-LDEVQNLMDELGLDVMHLGRKM--FAAAPTPEQDNYIDAEDLVHLLAYIHSGSFLSDNSRDQIIDWMKAQEV-DTKFGAALP-DAPIAHKTGENA.NVTHDAGYFLVPGR-EIAISVLTEVTTTSQAIGNPVVQEIAKAVY...
>UniRef100_F0GIV5/24-277
.....dALQALERDAGGRLGVYAVDTASGRSV.EHRPNERFPFCSTFKAMLAAAVLAQSVERPALLQQRVTYGKADLVNYSPVSGKHVDTGMTVAELCAAAIQYSDNSAANLLMKLIGGPSAVTAYARSIGDDTFRLDRWETELNTALPGDLRDTTTPAAMAASLRVLALGDALPAAQRAQLVEWLRGNKVGDKRIRAGVPAGWQVGDKTGTGDyGTTNDAGVIWPPSRAPIVLVVYYTQARADARAKDDVIAAVARIAV...
>UniRef100_UPI0004F8B564/45-298
.....aSFAALERAAGGRLGVCAIDTATGRRA.LHRADERFPFCSTFKAMLAAAVLAQSVAHPGLLQQRVTYGRSDLVNYSPVTERHVDTGMTVAELCAATIQYSDNTAANELMKRIGGPAAVTAYARSIGDDTFRLDRWETELNTALPGDLRDTTTPAAMAASLRVLVLGDALPPAQRAQLIEWLRGNKVGDKRIRAGVPTGWRVGDKTGTGDyGTTNDAGVLWPPSRAPIVLAVYYTQARADAKAKDDVIAAATRIAI...
>UniRef100_B9AYU4/46-298
......SFAALERAAGGRLGVCAIDTATGRRA.LYRADERFPFCSTFKAMLAAAVLAQSVAHPGLLQQRVTYGRSDLVNYSPVTERHVDTGMTVAELCAATIQYSDNTAANELMKRIGGPAAVTAYARSIGDDTFRLDRWETELNTALPGDLRDTTTPAAMAASLRVLVLGDALPPAQRAQLIEWLRGNKVGDKRIRAGVPTGWRVGDKTGTGDyGTTNDAGVLWPPSRAPIVLAVYYTQARADAKAKDDVIAAATRIAI...
>UniRef100_UPI000757D79E/45-298
.....aSFAALERAAGGRLGVCAIDTATGRRA.LYRADERFPFCSTFKAMLAAAVLAQSVAHPGLLQQRVTYGRSDLVNYSPVTERHVDTGMTVAELCAATIQYSDNTAANELMKRIGGPAAVTAYARSIGDDTFRLDRWETELNTALPGDLRDTTTPAAMAASLRVLVLGDALPPAQRAQLIEWLRGNKVGDKRIRAGVPTGWRVGDKTGTGDyGTTNDAGVLWPPSRAPIVLAVYYTQARADAKAKDDVIAAATRIAI...
>UniRef100_UPI0007593DDF/45-298
.....aSFAALERAAGGRLGVCAIDTATGRRA.LHRADERFPFCSTFKAMLCAAVLAQSVAHPGLLQQRVTYGRSDLVNYSPVTERHVDTGMTVAELCAATIQYSDNTAANELMKRIGGPAAVTAYARSIGDDTFRLDRWETELNTALPGDLRDTTTPAAMAASLRVLVLGDALPPAQRAQLIEWLRGNKVGDKRIRAGVPTGWRVGDKTGTGDyGTTNDAGVLWPPSRAPIVLAVYYTQARADAKAKDDVIAAATRIAI...
>UniRef100_A0A1M5I8Q3/39-292
.....kELARLEAESGGRLGVAVLDTSTGAMA.GHRADQPFPMCSTFKVLAVAAILRRVDAQGEKLERRIGFTKADLVSYSPVTERHLGGDMSLAELCEAAITRSDNTAANLLLANIGGPANLTAFVRTLGDQVTRLDRIEPELNEATPGDPRDTTTPNAMLSNLQKLVLGEVLSSASRDRLTAWMIGNKTGDARLRAGLPAGWRVGDKTGSGArGTANDVAVIWPAERAPVIVAVYLTGASGSNDQQNATIAAVARAV-...
>UniRef100_UPI0007526BF2/46-297
......SFAALEREAGGRLGVCAIDTATGRRA.LYRADERFPFCSTFKAMLAAAVLAQSVAHPGLLQQRVTYGRSDLVNYSPVTERHVDTGMTVAELCAATIQYSDNTAANELMKRIGGPAAVTAYARSIGDDTFRLDRWETELNTALPGDLRDTTTPAAMAASLRVLVLGDALPPAQRAQLIEWLRGNKVGDKRIRAGVPTGWRVGDKTGTGDyGTTNDAGVLWPPSRAPIVLAVYYTQARADAKAKDDVIAAATRVA-...
>UniRef100_A0A1B4I592/58-311
.....qMFAELERSAGGRVGVCAIDIATGRRA.EHRADERFPFCSTFKAMLSAAVLAQSVERPALLQQRVTYSQADLVNYSPVSEKHVGTGMTVAALCEAAIQYSDNSAANLLLKMLGGPSAVTAYARSIGDDTFRLDRWETELNTALPGDPRDTTTPAAMAASMRVLMVGDALPPAQRAQLVAWMRGNKVGDKRLRAGVPAGWTVADKTGTGDyGTTNDAGVVWSPSRTPIALAVYYTQARADARAKDDVIASVARIVV...
>UniRef100_UPI0006C7CDCB/46-298
......SFAALERAAGGRLGVCAIDTATGRRA.LHRADERFPFCSTFKAMLCAAVLAQSVAHPGLLQQRVTYGRSDLVNYSPVTERHVDTGMTVAELCAATIQYSDNTAANELMKRIGGPAAVTAYARSIGDDTFRLDRWETELNTALPGDLRDTTTPAAMAASLRVLVLGDALPAAQRAQLIEWLRGNKVGDKRIRAGVPTGWRVGDKTGTGDyGTTNDAGVLWPPSRAPIVLAVYYTQARADAKAKDDVIAAATRIAI...
>UniRef100_J4JN58/46-298
......SFAALERAAGGRLGVCAIDAATGRRA.LYRADERFPFCSTFKAMLAAAVLAQSVAHPGLLQQRVTYGRSDLVNYSPVTERHVDTGMTVAELCAATIQYSDNTAANELMKRIGGPAAVTAYARSIGDDTFRLDRWETELNTALPGDLRDTTTPAAMAASLRVLVLGDALPPAQRAQLIEWLRGNKVGDKRIRAGVPTGWRVGDKTGTGDyGTTNDAGVLWPPSRAPIVLAVYYTQARADAKAKDEVIAAATRIAI...
>UniRef100_UPI00075BA194/46-298
......SFAALERAAGGRLGVCAIDTATGRRA.LHRADERFPFCSTFKAMLGAAVLAQSVAHPGLLQQRVTYGRSDLVNYSPVTERHVDTGMTVAELCAATIQYSDNTAANELMKRIGGPAAVTAYARSIGDDTFRLDRWETELNTALPGDLRDTTTPAAMAASLRVLVLGNALPPAQRAQLIEWLRGNKVGDKRIRAGVPTGWRVGDKTGTGDyGTTNDAGVLWPPSRAPIVLAVYYTQTRADAKARDDVIAAATRIAI...
>UniRef100_A0A1W0YMY5/45-298
.....aSFAALERAAGGRLGVCAIDAATGRRA.LHRADERFPFCSTFKAMLAAAVLAQSVAHPGLLQQRVTYGRSDLVNYSPVTERHVDTGMTVAELCAATIQYSDNTAANELMKRIGGPAAVTAYARSIGDDTFRLDRWETELNTALPGDLRDTTTPAAMAASLRVLVLGDALPPAQRAQLIEWLRGNKVGDKRIRAGVPTGWRVGDKTGTGDyGTTNDAGVLWPPSRAPIVLAVYYTQARADAKAKDDVIAAATRIAI...
>UniRef100_UPI00075CFA54/45-298
.....aSFAALERAAGGRLGVCAIDTATGRRA.LHRADERFPFCSTFKAMLAAAVLAQSVAHPGLLQQRVTYGRSDLVNYSPVTERHVDTGMTVAELCAATIQYSDNTAANELMKRIGGPAAVTAYARSIGDDTFRLDRWETELNTALPGDLRDTTTPAAMAASLRVLVLGDALPPAQRAQLIEWLRGNKVGDKRIRAGVPTGWRVGDKTGTGDyGTTNDAGVLWSPSRAPIVLAVYYTQARADAKAKDDVIAAATRIAI...
>UniRef100_A0A0E4AR36/40-293
.....tSFAALERAAGGRLGVCAIDTASGRRA.QHRADERFPFCSTFKAMLGAAVLARSIAQPALLQQRVAYGKADLVSYSPVTEQHVGAGMTVAELCAATIQYSDNTAANVLMKLIGGPQAVTAYARSIGDATFRLDRWETELNTALPGDPRDTTTPAAMAASLRALMLGDALPSAQRAQFVEWLRGNKVGDKRIRAGVPAGWRVGDKTGTGDyGTTNDAGVAWPPSGAPIVLAVYYTQARADARAKDDVIAAATRIAV...
>UniRef100_A0A132E9M4/58-311
.....dALQALERDAGGRLGVYAIDTASGRSV.AYRPNERFPFCSTFKAMLGAAVLAQSVARPALLQQRVTYGKADLVNYSPVSGKHVDTGMTVAELCAAAIQYSDNSAANLLMKLIGGPSAVTAYARSIGDDTFRLDRWETELNTALPGDLRDTTTPAAMAASLRVLALGDALPAAQRAQLVEWLRGNKVGDKRIRAGVPAGWQVGDKTGTGDyGTTNDAGVIWPPSRAPIVLVVYYTQARADAHAKDDVIAAVARIVA...
>UniRef100_UPI00075679A2/40-293
.....tSFAALERAAGGRLGVCAIDTASGRQA.RHRADERFPFCSTFKAMLSAAVLAQSAERPGLLQQRVTIAQSDLVNYSPVSGKHVGAGMTVAELCEAAIQYSDNSAANLAMKLIGGPAAVTAFARSIGDDTFRLDRWETELNTALPGDPRDTTTPAAMAASMRVLTLGDALPPAQRAQLVTWLRGNKVGDKRIRAGVPAGWQVADKTGTGDyGTTNDAGVIWPPSRAPIVLVVYYTQARADAKAKDDVIAAAARIAV...
>UniRef100_UPI00075C4B1B/55-308
.....qMLAELESSVGGRLGVCAIDTASGRVI.EHRADERFPFCSTFKAMLSAAVLAQSVARPALLQQRVTYTRADLVNYSPVSEKHVGEGMTVAALCEAAIQYSDNSAANLLMKLLGGPSAVTAYARSIGDDTFRLDRWETELNTALPGDLRDTTTPAAMAASMRVLMVGDALPAAQRAQLVAWMRGNKVGDKRLRAGVPAGWTVGDKTGTGDyGTTNDAGVVWPPSRAPIAVAVYYTQARADARSKDDVIASVARIVV...
>UniRef100_O08350/45-297
.....aSFAALERAAGGRLGVCAIDTATGRRA.LHRADERFPFCSTFKAMLGAAVLAQSVAHPGLLQQRVTYGRSDLVNYSPVTERHVDTGMTVAELCAATIQYSDNTAANELMKRIGGPAAVTAYARSIGDDTFRLDRWETELNTALPGDLRDTTTPAAMAANLRVLVLGDALPPAQRAQLIEWLRGNKVGDKRIRAGVPTGWRVGDKTGTGDyGTTNDVGVLWPPSRAPIVLAVYYTQTRADAKAKDDVIAAATRIA-...
>UniRef100_UPI00075D8726/58-311
.....dALQALERDAGGRLGVYAVDTASGRSV.EHRPNERFPFCSTFKAMLAAAVLAQSVERPALLQQRVTYGKADLVNYSPVSGKHVDTGMTVAELCAAAIQYSDNSAANLLMKLIGGPSAVTAYARSIGDDTFRLDRWETELNTALPGDLRDTTTPAAMAASLRVLALGDALPAAQRAQLLEWLRGNKVGDKRIRAGVPAGWQVGDKTGTGDyGTTNDAGVIWPTSRAPIVLVVYYTQARADARAKDDVIAAVARIAV...
>UniRef100_UPI000841559E/58-311
.....dALQALERDAGGRLGVYAVDTASGRSV.EHRPNERFPFCSTFKAMLAAAVLAQSVERPALLQQRVTYGKADLVNYSPVSGKHVDTGMTVAELCAAAIQYSDNSAANLLMKLIGGPSAVTAYARSIGDDTFRLDRWETELNTALPGDLRDTTTPAAMAASLRVLALGDALPAAQRAQLLEWLRGNKVGDKRIRAGVPAGWQVGDKTGTGDyGTTNDAGVIWPTSRAPIVLVVYYTQARADARAKDDVIAAVARIAV...
>UniRef100_UPI0009F27785/2-253
......-LAELERSAGGRLGVCAIDIATGRRA.EHRADERFPFCSTFKAMLSAAVLAQSVDRPALLQQRVTYTKADLVNYSPVSGKHVDDGMTVAALCEAAIQYSDNSAANLLMKLLGGPSAVTAYARSIGDDAFRLDRWETELNTALPGDPRDTTTPAAMAASMRALMLGDALPAAQRAQLVTWMRGNKVGDKRLRAGVPAGWTVGDKTGTGDyGTTNDAGVMWSPSGAPIALVVYYTQTRADARAKDDVIASVARIVV...
>UniRef100_UPI00051017C5/45-298
.....aSFAALERAAGGRLGVCAIDTATGRRA.LHRADERFPFCSTFKAMLGAAVLAQSVAHPGLLQQRVTYGRSDLVNYSPVTERHVDTGMTVAELCAATIQYSDNTAANELMKRIGGPAAVTAYARSIGDDTFRLDRWETELNTALPGDLRDTTTPEAMAASLRVLVLGDALPPAQRAQLIEWLRGNKVGDKRIRAGVPTGWRVGDKTGTGDyGTTNDAGVLWPPSRAPIVLAVYYTQARADAKAKDDVIAAATRIAI...
>UniRef100_J7J6R5/40-293
.....tTFAALERAAGGRLGVCAIDTASGRRA.QHRADERFPFCSTFKAMLSAAVLAQSVERPGLLQQRVTYGQSDLVNYSPVSGKHVGTGMTVAELCAAAIQYSDNSAANLAMKLIGGPAAVTAYARSIGDDAFRLDRWETELNTALPGDPRDTTTPAAMAASLHALTLGEALPPAQRAQLVAWLRGNQVGDKRIRAGVPAGWQVADKTGTGDyGTTNDAGVIWPPSRAPIVLAVYYTQARADAKPKDDVIAAAARIAA...
>UniRef100_UPI00075BE4BE/45-298
.....aSFAALERAAGGRLGVCAIDTATGRRA.LHRADERFPFCSTFKAMLGAAVLAQSVAHPGLLQQRVTYGRSDLVNYSPVTERHVDTGMTVAELCAATIQYSDNTAANELMKRIGGPAAVTAYARSIGDDTFRLDRWETELNTALPGDLRDTTTPAAMAASLRVLVLGDALPPAQRAQLIEWLRGNKVGDKRIRAGVPTGWRVGDKTGTGDyGTTNDAGVLWPPSRAPIVLAVYYTQARADAKAKDDVIAAATRIAI...
>UniRef100_A0A132EYV1/58-311
.....dALQALEREAGGRLGVYAVDTASGRSV.EHRPNERFPFCSTFKAMLAAAVLAQSVERPALLQQRVTYGKADLVNYSPVSGKHVDTGMTVAELCAAAIQYSDNSAANLLMKLIGGPSAVTAYARSIGDDTFRLDRWETELNTALPGDLRDTTTPAAMAASLRVLALGDALPAAQRAQLVQWLRGNKVGDKRIRAGVPAGWQVGDKTGTGDyGTTNDAGVIWPTSRAPIVLVVYYTQARADARAKDDVIAAVARIAV...
>UniRef100_UPI0007574A9F/40-293
.....sSLAELERTAGGRLGVHVLDTATGRRV.QHRADERFPFCSTFKAILIAAVLAESVARPALFTQRVTYRQADLLEWSPVTEKHVDTGMTVSELCEATAQYSDNAAANLLMKLLGGPAAVTAFARSIGDDTFRLDRWEPELNTALPGDARDTTTPAAMAASLRALALGDALPAPQRAQFAQWLRGNKTGDKRIRAGVPTGWQVGDKTGTGDyGTTNDIGVLWPPARGPIVLTVYYTQARADAKRKDDVIAAATRIAV...
>UniRef100_UPI0008418F4E/40-293
.....tSLAELERAAGGRLGVHALDTATGRRV.QHRADERFPFCSTFKAILIAAVLAESVARPALLTQRVTYRQADLLEWSPVTEKHVDTGMTVGELCEATAQYSDNAAANLLMKLLGGPAAVTAFARSIGDEAFRLDRWEPELNTALPGDARDTTTPAAMAASLRALALGDALPAPQRAQFAQWLRGNKTGDKRIRAGVPTGWQVGDKTGTGDyGTTNDIGVLWPPARGPIVLTVYYTQAHADAKRKDDVIAAATRIAI...
>UniRef100_A0A125K4J2/40-293
.....tSFAALERAAGGRLGVCAIDTASGRQA.RHRADERFPFCSTFKAMLSAAVLAQSVERPGLLQQRVTIAQSDLVNYSPVSGKHVGAGMTVAELCEAAIQYSDNSAANLAMKLIGGPAAVTAFARSIGDDTFRLDRWETELNTALPGDPRDTTTPAAMAASMRVLTLGDALPPAQRAQLVAWLRGNKVGDKRIRAGVPAGWQVADKTGTGDyGTTNDAGVIWPPSRAPIVLAVYYTQARADAKAKDDVIAAAARIAV...
>UniRef100_UPI00075BCEE6/40-293
.....sSLAELERAAGGRLGVHVLDTATGRRV.QHRADERFPFCSTFKAILIAAVLAESVARPALFTQRVTYRQADLLEWSPVTEKHVDTGMTVSELCEATAQYSDNAAANLLMKLLGGPAAVTAFARSIGDDTFRLDRWEPELNTALPGDARDTTTPAAMAASLRALALGDALPAPQRAQFAQWLRGNKTGDKRIRAGVPTGWQVGDKTGTGDyGTTNDIGVLWPPARGPIVLTVYYTQARADAKRKDDVIAAATRIAI...
>UniRef100_A0A0D8DUP0/41-293
......SFAALERAAGGRLGVCAIDTAGGRRV.QHRADERFPFCSTFKAMLGAAVLAQSVERPGLLQQRVDVAQSDLVNYSPVSGKHVGTGMTVAELCEAAIQYSDNSAANLAMKLIGGPSAVTAFARSIGDDTFRLDRWETELNTALPGDPRDTTTPAAMAASLRVLMLGDALPPAQRAQLVAWLRGNKVGDKRIRAGVPAGWQVADKTGTGDyGTTNDAGVIWPPSRAPIVLAVYYTQARADAKAKDDVIAAAARIAV...
>UniRef100_UPI00088B020A/45-297
......RLQALESLHGGRLGVSILDTGTGKRI.GHRADERFPMCSTFKFLAAAQVLSRVDRGEERLDRRIVYAKDDLVAYSPVTEKHVATGMTLAELCRATITVSDNTAGNLLLASFGGPAGLTRFAQSLGDSVTRLDRWETELNEAVPGDPRDTTSPAAMLDDMRSLLLGDTLSPASRKQLTDWLIATTTGDKRIRGGLPKEWRAGDKTGTSNnGVTNDIAIVWPPGRAPLLVAAYYAEYAQPKEARNAVIAEVGRIAA...
>UniRef100_UPI00075C6714/40-293
.....sSLAELERAAGGRLGVHALDTATGRRV.QHRADERFPFCSTFKAILIAAVLAESVARPALFTQRVTYRQADLLEWSPVTEKHVDTGMTVSELCEATAQYSDNAAANLLMKLLGGPAAVTAFARSIGDDTFRLDRWEPELNTALPGDARDTTTPAAMAASLRALALGDALPAPQRAQFAQWLRGNKTGDKRIRAGVPTGWQVGDKTGTGDyGTTNDIGVLWPPARGPIVLTVYYTQARADAKRKDDVIAAATRIAV...
>UniRef100_UPI000754056F/58-311
.....dALQALERDAGGRLGVYAVDTASGRSV.EHRPNERFPFCSTFKAMLAAAVLAQSVERPALLQQRVTYGKADLVNYSPVSGKHVDTGMTVAELCAAAIQYSDNSAANLLMKLIGGPSAVTAYARSIGDDTFRLDRWETELNTALPGDLRDTTTPAAMAASLRVLALGDALPAAQRAQLVQWLRGNKVGDKRIRAGVPAGWQVGDKTGTGDyGTTNDAGVIWPTSRAPIVLVVYYTQARADARAKDDVIAAVARIAV...
>UniRef100_UPI00075AEE21/40-293
.....sSLAELERAAGGRLGVHALDTATGRRV.QHRADERFPFCSTFKAILIAAVLAESVARPALFTQRVTYRQADLLEWSPVTEKHVDTGMTVSELCEATAQYSDNAAANLLMKLLGGPAAVTAFARSIGDDTFRLDRWEPELNTALPGDARDTTTPAAMAASLRALALGDALPAPQRAQFAQWLRGNKTGDKRIRAGVPTGWQVGDKTGTGDyGTTNDIGVLWPPARGPIVLTVYYTQARADAKRKDDVIAAATRIAV...
>UniRef100_UPI00075A852B/41-293
......SFAALERAAGGRLGVCAIDTASGRQA.RHRADERFPFCSTFKAMLSAAVLAQSVERPGLLQQRVTIAQSDLVNYSPVSGKHVGAGMTVAELCEAAIQYSDNSAANLAMKLIGGPAAVTAFARSIGDDTFRLDRWETELNTALPGDPRDTTTPAAMAASMRVLTLGDALPPAQRAQLVAWLRGNKVGDKRIRAGVPAGWQVADKTGTGDyGTTNDAGVIWPPSRAPIVLVVYYTQARADAKAKDDVIAAAARIAV...
>UniRef100_A0A0B2B552/56-308
......VLAELERSAGGRLGVCAIDIATGRRA.EHRADERFPFCSTFKAMLSAAVLAQSVDRPALLQQRVTYTKADLVNYSPVSGKHVDDGMTVAALCEAAIQYSDNSAANLLMKLLGGPSAVTAYARSIGDDAFRLDRWETELNTALPGDPRDTTTPAAMAASMRALMLGDALPAAQRAQLVTWMRGNKVGDKRLRAGVPAGWTVGDKTGTGDyGTTNDAGVMWSPSGAPIALVVYYTQTRADARAKDDVIASVARIVV...
>UniRef100_UPI00075EBA14/40-293
.....sSLAELERAAGGRLGVHALDTATGRHV.QHRADERFPFCSTFKAILIAAVLAESVARPALFTQRVTYRQADLLEWSPVTEKHVDTGMTVSELCEATAQYSDNAAANLLMKLLGGPAAVTAFARSIGDDTFRLDRWEPELNTALPGDARDTTTPAAMAASLRALALGDALPAPQRAQFAQWLRGNKTGDKRIRAGVPTGWQVGDKTGTGDyGTTNDIGVLWPPARGPIVLTVYYTQARADAKRKDDVIAAATRIAV...
>UniRef100_A0A1B4C0W4/40-293
.....tSFAALERAAGGRLGVCAIDTASGRQA.RHRADERFPFCSTFKAMLSAAVLAQSVEHPGLLEQRVTIAQSDLVNYSPVSGKHVGAGMTVAELCEAAIQYSDNSAANLAMKLIGGPAAVTAYARSIGDDTFRLDRWETELNTALPGDPRDTTTPAAMAASMRVLTLGDALPPAQRAQLVAWLRGNKVGDKRIRAGVPAGWQVADKTGTGDyGTTNDAGVIWPPSRAPIVLAVYYTQARADAKAKDDVIAAAARIAV...
>UniRef100_UPI000754A9DF/40-293
.....sSLAELERTAGGRLGVHALDTATGRRV.QHRADERFPFCSTFKAILIAAVLAESVARPALFTQRVTYRQADLLEWSPVTEKHVDTGMTVSELCEATAQYSDNAAANLLMKLLGGPAAVTAFARSIGDDTFRLDRWEPELNTALPGDARDTTTPAAMAASLRALALGDALPAPQRAQFAQWLRGNKTGDKRIRAGVPTGWQVGDKTGTGDyGTTNDIGVLWPPARGPIVLTVYYTQARADAKRKDDVIAAATRIAV...
>UniRef100_UPI0007530F3C/40-293
.....sSLAELERAAGGRLGVHVLDTATGRRV.QHRADERFPFCSTFKAILIAAVLAESVARPALFTQRVTYRQADLLEWSPVTEKHVDTGMTVSELCEATARYSDNAAANLLMKLLGGPAAVTAFARSIGDDTFRLDRWEPELNTALPGDARDTTTPAAMAASLRALALGDALPAPQRAQFAQWLRGNKTGDKRIRAGVPTGWQVGDKTGTGDyGTTNDIGVLWPPARGPIVLTVYYTQARADAKRKDDVIAAATRIAI...
>UniRef100_UPI00075C52CA/40-293
.....sSLAELERAAGGRLGVHALDTATGRRV.QHRADERFPFCSTFKAILIAAVLAESVARPALFTQRVTYRQADLLEWSPVTEKHVDTGMTVSELCEATAQYSDNAAANLLMKLLGGPAAVTAFARSIGDDTFRLDRWEPELNTALPGDARDTTTPAAMAASLRALALGDALPAPQRAQFAQWLRGNKTGDKRIRAGVPTGWQVGDKTGTGDyGTTNDIGVLWPPARGPIVLTVYYTQARADAKRKDDVIAAATRIAI...
>UniRef100_UPI00075ACFD5/40-293
.....tSFAALERAAGGRLGVCAIDTASGRQA.RHRADERFPFCSTFKAMLSAAVLAQSVERPGLLQQRVTIAQSDLVNYSPVSGKHVGAGMTVAELCEAAIQYSDNSAANLAMKLIGGPAAVTAFARSIGDDTFRLDRWETELNTALPGDPRDTTTPAAMAASMRVLTLGDALPPAQRAQLVAWLRGNKVGDKRIRAGVPAGWQVADKTGTGDyGTTNDAGVIWPPSRAPIVLVVYYTQARADAKAKDDVIAAAARIAV...
>UniRef100_UPI0007594A10/40-293
.....sSLAELERAAGGRLGVHVLDTATGRRV.RHRADERFPFCSTFKAILIAAVLAESVARPALFTQRVTYRQADLLEWSPVTEKHVDTGMTVSELCEATAQYSDNAAANLLMKLLGGPAAVTAFARSIGDDTFRLDRWEPELNTALPGDARDTTTPAAMAASLRALALGDALPAPQRAQFAQWLRGNKTGDKRIRAGVPTGWQVGDKTGTGDyGTTNDIGVLWPPARGPIVLTVYYTQARADAKRKDDVIAAATRIAI...
>UniRef100_A0A1Y1BME3/46-299
.....aTFAQLERDAGGRLGVCAIDTASGRRV.AHRADERFPFCSTFKAMLSAAVLAQSVARPGLLQQRVTYGKADLVNYSPVTGKHVDAGMTVAELCEATIQYSDNAAANLLMKLIGGPSAVTAYARSIGDDTFRLDRWETELNTALPGDLRDTTTPAAMAASLRVLTLGDALPAAQRAQLVTWLRGNKVGDKRIRAGVPAGWTVGDKTGTGDyGTTNDAGVVWSPTRAPIVLVVYYTQAHADARAKDDVIADVARVVV...
>UniRef100_UPI0007593C38/40-293
.....tSFAALERAAGGRLGVCAIDTASGRQA.RHRADERFPFCSTFKAMLSAAVLAQSVERPGLLQQRVTIAQSDLVNYSPVSGKHVGAGMTVAELCEAAIQYSDNSAANLAMKLIGGPAAVTAFARSIGDDTFRLDRWETELNTALPGDPRDTTTPAAMAASMRVLTLGDALPPAQRAQLVAWLRGNKVGDKRIRAGVPAGWQVADKTGTGDyGTTNDAGVIWPPSRAPIVLVVYYTQARADAKAKDDVIAAAARIAV...
>UniRef100_UPI000757E74C/40-293
.....tSFAALERAAGGRLGVCAIDTASGRQA.RHRADERFPFCSTFKAMLSAAVLAQSVERPGLLQQRVTIAQSDLVNYSPVSGKHVGAGMTVAELCEAAIQYSDNSAANLAMKLIGGPAAVTAFARSIGDDTFRLDRWETELNTALPGDPRDTTTPAAMAASMRVLTLGDALPPAQRAQLVAWLRGNKVGDKRIRAGVPAGWQVADKTGTGDyGTTNDAGVIWPPSRAPIVLVVYYTQARADAKAKDDVIAAAARIAV...
>UniRef100_UPI00062B5C0E/40-292
.....rEIARIESGLEARLGVAVLDTATGQRM.SHRGSERFPMCSTFKMLACAAVLRRVDAGQEDLERRIRFGASDVVTYSPVTKDRVGDGMTLAELCEAAMTQSDNTAGNLILKTLGGPSGVTTFARSLGDLVTRLDRWETDLNEAAPGDPRDTTTPDAMTANLHSLAVDNGLSPQSRDQLTAWLVANKTGDARLRAGLPKNWRIGDKTGSGErGTANDVAVIWPPQRKPLIVSVYLTETKASSDERNAAIAEIGRAV-...
>UniRef100_UPI00075BE8E6/40-293
.....tSLAELERAAGGRLGVHALDTATGRRV.QHRADERFPFCSTFKAILIAAVLAESVARPALFTQRVTYRQADLLEWSPVTEKHVDTGMTVSELCEATAQYSDNAAANLLMKLLGGPAAVTAFARSIGDDTFRLDRWEPELNTALPGDARDTTTPAAMAASLRALALGDALPAPQRAQFAQWLRGNKTGDKRIRAGVPTGWQVGDKTGTGDyGTTNDIGVLWPPARGPIVLTVYYTQARADAKRKDDVIAAATRIAV...
>UniRef100_UPI00075B8320/40-293
.....tSLAELERAAGGRLGVHALDTATGRRV.QHRADERFPFCSTFKAILIAAVLAESVARPALFTQRVTYRQADLLEWSPVTEKHVDTGMTVSELCEATAQYSDNAAANLLMKLLGGPAAVTAFARSIGDDTFRLDRWEPELNTALPGDARDTTTPAAMAASLRALALGDALPAPQRAQFAQWLRGNKTGDKRIRAGVPTGWQVGDKTGTGDyGTTNDIGVLWPPARGPIVLTVYYTQARADAKRKDDVIAAATRIAV...
>UniRef100_UPI0007537933/40-293
.....tSFAALERAAGGRLGVCAIDTASGRQA.RHRADERFPFCSTFKAMLSAAVLAQSVERPGLLQQRVTIAQSDLVNYSPVSGKHVGAGMTVAELCEAAIQYSDNSAANLAMKLIGGPAAVTAFARSIGDDTFRLDRWETELNTALPGDPRDTTTPAAMAASMRVLTLGDALPPAQRAQLVAWLRGNKVGDKRIRAGVPAGWQVADKTGTGDyGTTNDAGVIWPPSRAPIVLVVYYTQARADAKAKDDVIAAAARIAV...
>UniRef100_A0A104TUA0/40-293
.....sSLAELERAAGGRLGVHALDTATGRRV.QHRADERFPFCSTFKAILIAAVLAESVARPALFTQRVTYRQADLLEWSPVTEKHVDTGMTVGELCEATAQYSDNAAANLLMKLLGGPAAVTAFARSIGDDTFRLDRWEPELNTALPGDARDTTTPAAMAASLRALALGDALPAPQRAQFAQWLRGNKTGDKRIRAGVPTGWQVGDKTGTGDyGTTNDIGVLWPPARGPIVLTVYYTQARADAKRKDDVIAAATRIAI...
>UniRef100_UPI000752B602/40-293
.....tSFAALERAAGGRLGVCAIDTASGRQA.RHRADERFPFCSTFKAMLSAAVLAQSVERPGLLQQRVTIAQSDLVNYSPVSGKHVGAGMTVAELCEAAIQYSDNSAANLAMKLIGGPAAVTAFARSIGDDTFRLDRWETELNTALPGDPRDTTTPAAMAASMRVLTLGDALPPAQRAQLVAWLRGNKVGDKRIRAGVPAGWQVADKTGTGDyGTTNDAGVIWPPSRAPIVLVVYYTQARADAKAKDDVIAAAARIAV...
>UniRef100_UPI00075D1EBD/40-293
.....tSLAELERAAGGRLGVHALDTATGRRV.QHRADERFPFCSTFKAILIAAVLAESVARPALFTQRVTYRQADLLEWSPVTEKHVDTGMTVSELCEATAQYSDNAAANLLMKLLGGPAAVTAFARSIGDDTFRLDRWEPELNTALPGDARDTTTPAAMAASLRALALGDALPEPQRAQFAQWLRGNKTGDKRIRAGVPTGWQVGDKTGTGDyGTTNDIGVLWPPARGPIVLTVYYTQARADAKRKDDVIAAATRIAI...
>UniRef100_UPI000754E1B7/40-293
.....sSLAELERAAGGRLGVHALDTATGRRV.QHRADERFPFCSTFKAILIAAVLAESVARPALFTQRVTYRQADLLEWSPVTEKHVDTGMTVGELCEATAQYSDNAAANLLMKLLGGPAAVTAFARSIGDDTFRLDRWEPELNTALPGDVRDTTTPAAMAASLRALALGDALPAPQRAQFAQWLRGNKTGDKRIRAGVPTGWQVGDKTGTGDyGTTNDIGVLWPPARGPIVLTVYYTQARADAKRKDDVIAAATRIAI...
>UniRef100_UPI00075FBE38/40-293
.....sSLAELERTAGGRLGVHALDTATGRRV.QHRADERFPFCSTFKAILIAAVLAESVARPALFTQRVTYRQADLLEWSPVTEKHVDTGMTVSELCEATAQYSDNAAANLLMKLLGGPAAVTAFARSIGDDTFRLDRWEPELNTALPGDARDTTTPAAMAASLRALALGDALPAPQRAQFAQWLRGNKTGDKRIRAGVPTGWQVGDKTGTGDyGTTNDIGVLWPPARGPIVLTVYYTQARADAKRKDDVIAAATRIAI...
>UniRef100_UPI000760749A/40-293
.....sSLAELERTAGGRLGVHALDTATGRRV.QHRADERFPFCSTFKAILIAAVLAESVARPALFTQRVTYRQADLLEWSPVTEKHVDTGMTVSELCEATAQYSDNAAANLLMKLLGGPAAVTAFARSIGDDTFRLDRWEPELNTALPGDARDTTTPAAMAASLRALALGDALPAPQRAQFAQWLRGNKTGDKRIRAGVPTGWQVGDKTGTGDyGTTNDIGVLWPPARGPIVLTVYYTQARADAKRKDDVIAAATRIAI...
>UniRef100_UPI0008F4C1E3/53-306
.....qMLAELERSAGGRLGVCAIDIATGRRA.EHRADERFPFCSTFKAMLSAAVLAQSVDRPALLQQRVTYTKADLVNYSPVSGKHVDDGMTVAALCEAAIQYSDNSAANLLMKLLGGPSAVTAYARSIGDDTFRLDRWETELNTALPGDPRDTTTPAAMAASMRVLMLGDALPAAQRAQLVTWMRGNKVGDKRLRAGVPAGWTVGDKTGTGDyGTTNDAGVMWSPSGAPIALAVYYTQTRADARAKDDVIASVARIVV...
>UniRef100_A0A088V0N6/58-311
.....dALQALEREAGGRLGVYAVDTASGRSV.EHRPNERFPFCSTFKAMLAAAVLAQSVERPALLQQRVTYGKADLVNYSPVSGKHVDTGMTVAELCAAAIQYSDNSAANLLMKLIGGPSAVTAYARSIGDDTFRLDRWETELNTALPGDLRDTTTPAAMAASLRVLALGDALPAAQRAQLLEWLRGNKVGDKRIRAGVLAGWQVGDKTGTGDyGTTNDAGVIWPPSRAPIVLVVYYTQARADARAKDDVIAAVARIAV...
>UniRef100_UPI0007568858/40-293
.....sSLAELERAAGGRLGVHALDTATGRRV.QHRADERFPFCSTFKAILIAAVLAESVARPALFTQRVTYRQADLLEWSPVTEKHVDTGMTVGELCEATAQYSDNAAANLLMKLLGGPAAVTAFARSIGDDTFRLDRWEPELNTALPGDARDTTTPAAMAASLRALALGDALPAPQRAQFAQWLLGNKTGDKRIRAGVPKGWQVGDKTGTGDyGTTNDIGVLWPPARGPIVLTVYYTQARADAKRKDDVIAAATRIAI...
>UniRef100_UPI0007529B65/40-293
.....sSLAELERAAGGRLGVHALDTATGRRV.RHRADERFPFCSTFKAILIAAVLAESVARPALFTQRVTYRQADLLEWSPVTEKHVDTGMTVSELCEATAQYSDNAAANLLMKLLGGPAAVTAFARSIGDDTFRLDRWEPELNTALPGDARDTTTPAAMAASLRALALGDALPAPQRAQFAQWLRGNKTGDKRIRAGVPTGWQVGDKTGTGDyGTTNDIGVLWPPARGPIVLTVYYTQARADAKRKDDVIAAATRIAV...
>UniRef100_UPI00075FFF57/43-296
.....qTLAELESSVGGRLGVCAIDTASGRVI.EHRADERFPFCSTFKAMLSAAVLAQSVARPALLQQRVTYTRADLVNYSPVSEKHVGEGMTVAALCEAAIQYSDNSAANLLMKLLGGPSAVTAYARSIGDDTFRLDRWETELNTALPGDLRDTTTPAAMAASMRVLMVGDALPAAQRAQLVAWMRGNKVGDKRLRAGVPAGWTVGDKTGTGDyGTTNDAGVVWSPSRAPIAVAVYYTQARADARSKDDVIASVARIVV...
>UniRef100_UPI00075F8A55/40-293
.....sSLAELERATGGRLGVHALDTATGRRV.QHRADERFPFCSTFKAILIAAVLAESVARPALFTQRVTYRQADLLGWSPVTEKHVDTGMTVSELCEATAQYSDNAAANLLMKLLGGPAAVTAFARSIGDDTFRLDRWEPELNTALPGDARDTTTPAAMAASLRALALGDALPAPQRAQFAQWLRGNKTGDKRIRAGVPTGWEVGDKTGTGDyGTTNDIGVLWPPARGPIVLTVYYTQARADAKRKDDVIAAATRIAI...
>UniRef100_UPI00075D3B85/40-293
.....tSFAALERAAGGRLGVCAIDTASGRHA.RHRADERFPFCSTFKAMLSAAVLAQSVERPGLLQQRVTIAQSDLVNYSPVSGKHVGAGMTVAELCEAAIQYSDNSAANLAMKLIGGPAAVTAFARSIGDDTFRLDRWETELNTALPGDPRDTTTPAAMAASMRVLTLGDALPPAQRAQLVAWLRGNKVGDKRIRAGVPAGWQVADKTGTGDyGTTNDAGVIWPPSRAPIVLVVYYTQARADAKAKDDVIAAAARIAV...
>UniRef100_A0A119UZC5/40-293
.....tSLAELERAAGGRLGVHALDTATGRRV.QHRADERFPFCSTFKAILIAAVLAESVARPALFTQRVTYRQADLLEWSPVTEKHVDTGMTVSELCEATAQYSDNAAANLLMKLLGGPAAVTAFARSIGDDTFRLDRWEPELNTALPGDARDTTTPAAMAASLRALALGDALPAPQRAQFAQWLRGNKTGDKRIRAGVPTGWQVGDKTGTGDyGTTNDIGVLWPPARGPIVLTVYYTQARADAKRKDDVIAAATRIAI...
>UniRef100_UPI0008416FCA/40-293
.....tSFAALERAAGGRLGVCAIDTASGRHA.RHRADERFPFCSTFKAMLSAAVLAQSVERPGLLQQRVTIAQSDLVNYSPVSGKHVGAGMTVAELCEAAIQYSDNSAANLAMKLIGGPAAVTAFARSIGDDTFRLDRWETELNTALPGDPRDTTTPAAMAASMRVLTLGDALPPAQRAQLVAWLRGNKVGDKRIRAGVPAGWQVADKTGTGDyGTTNDAGVIWPPSRAPIVLVVYYTQARADAKAKDDVIAAAARIAV...
>UniRef100_UPI000752C89F/40-293
.....sSLAELERTAGGRLGVHALDTATGRRV.QHRADERFPFCSTFKAILIAAVLAESVARPALFTQRVTYRQADLLEWSPVTEKHVDTGMTVSELCEATAQYSDNAAANLLMKLLGGPAAVTAFARSIGDDTFRLDRWEPELNTALPGDARDTTTPAAMAASLRALALGDALPAPQRAQFAQWLRGNKTGDKRIRAGVPTGWEVGDKTGTGDyGTTNDIGVLWPPARGPIVLTVYYTQARADAKRKDDVIAAATRIAI...
>UniRef100_UPI000752C178/45-298
.....aSFAALERAAGGRLGVCAIDTGTGRRA.LHRADERFPFCSTFKAMLGAAVLAQSVAHPGLLQQRVTYGRSDLVNYSPVTERHVDTGMTVAELCAATIQYSDNTAANELMKRIGGPAAVTAYARSIGDDTFRLDRWETELNTALPGDLRDTTTPEAMAASVRVLVLGDALPPAQRAQLIEWLRGNKVGDKRIRAGVPTGWRVGDKTGTGDyGTTNDAGVLWPPSRAPIVLAVYYTQTRADAKAKDDVIAAATRIAI...
>UniRef100_UPI000757259D/41-293
......SFDALERAAGGRLGVCAIDTATGRRV.QHRADERFPFCSTFKAMLIAAVLAQSVARPALLAQRVTYRQADLVRYSPVTEQHVGAGMTVGELCEATAQYSDNSAANLLMKVLGGPSAVTAFARTIGDDTFRLDRWETELNTALPGDPRDTTTPAAMAASLRVLALGDALPAPQRAQFAAWLRGNKTGDKRIRAGVPAGWQVGDKTGTGDyGTTNDVGVLWPPAGRPVALAVYYTQARADAQAKDDVIAAATRIAI...
>UniRef100_UPI0007541252/40-293
.....tSLAELERAAGGRLGVHALDTATGRRV.QHRADERFPFCSTFKAILIAAVLAESVARPALFTQRVTYRQADLLEWSPVTEKHVDTGMTVSELCEATAQYSDNAAANLLMKLLGGPAAVTAFARSIGDDTFRLDRWEPELNTALPGDARDTTTPAAMAASLRALALGDALPAPQRAQFAQWLRGNKTGDKRIRAGVPTGWQVGDKTGTGDyGTTNDIGVLWPPARGPIVLTVYYTQARADAKREDDVIAAATRIAI...
>UniRef100_UPI0007551A4B/40-293
.....tSLAELERAAGGRLGVHALDTATGRRV.QHRADERFPFCSTFKAILIAAVLAESVARPALFTQRVTYRQADLLEWSPVTEKHVDTGMTVSELCEATAQYSDNAAANLLMKLLGGPAAVTAFARSIGDDTFRLDRWEPELNTALPGDARDTTTPAAMAASLRALALGDALPAPQRAQFAQWLRGNKTGDKRIRAGVPTGWQVGDKTGTGDyGTTNDVGVLWPPARGPIVLTVYYTQARADAKRKDDVIAAATRIAI...
>UniRef100_UPI0007551BAE/40-293
.....tSLAELERAAGGRLGVHALDTATGRRV.QHRADERFPFCSTFKAILIAAVLAESVARPALFTQRVTYRQADLLEWSPVTEKHVDTGMTVGELCEATAQYSDNAAANLLMKLLGGPAAVTAFARSIGDDTFRLDRWEPELNTALPGDARDTTTPAAMAASLRALALGDALPAPQRAQFAQWLRGNKTGDKRIRAGVPTGWQVGDKTGTGDyGTTNDIGVLWPPARGPIVLTVYYTQARADAKRKDDVIAAATRIAI...
>UniRef100_UPI00075B2224/40-293
.....tSLAELERAAGGRLGVHALDTATGRRV.QHRADERFPFCSTFKAILIAAVLAESVARPALFTQRVTYRQADLLEWSPVTEKHVDTGMTVGELCEATAQYSDNAAANLLMKLLGGPAAVTAFARSIGDDTFRLDRWEPELNTALPGDARDTTTPAAMAASLRALALGDALPAPQRAQFAQWLRGNKTGDKRIRAGVPTGWQVGDKTGTGDyGTTNDIGVLWPPARGPIVLTVYYTQARADAKRKDDVIAAATRIAI...
>UniRef100_UPI00075B6A1E/40-293
.....tSFAALERAAGGRLGVCAIDTASGRQA.RHRADERFPFCSTFKAMLSAAVLAQSVEHPGLLQQRVTIAQSDLVNYSPVSGKHVGAGMTVAELCEATIQYSDNSAANLAMKLIGGPAAVTAYARSIGDDTFRLDRWETELNTALPGDPRDTTTPAAMAASMRVLTLGDALPPAQRAQLVAWLRGNKVGDKRIRAGVPAGWQVADKTGTGDyGTTNDAGVIWPPSRAPIVLAVYYTQARADAKAKDDVIAAAARIAV...
>UniRef100_UPI000BA6AE07/40-293
.....tSLTELERAAGGRLGVHALDTATGRRV.QHRADERFPFCSTFKAILIAAVLAESVARPALLTQRVTYRQADLLEWSPVTEKHVDTGMTVGELCAATAQYSDNAAANLLMKLLGGPAAVTAFARSIGDDTFRLDRWEPELNTALPGDARDTTTPAAMAASLRALALGDALPAPQRAQFAQWLRGNKTGDKRIRAGVPTGWQVGDKTGTGDyGTTNDIGVLWPPARGPIVLTVYYTQARADAKRKDDVIAAATRIAI...
>UniRef100_UPI0005D785D7/40-293
.....sSLAELERAAGGRLGVHALDTATGRRV.RHRADERFPFCSTFKAILIAAVLAESVARPALFTQRVTYRQADLLEWSPVTEKHVDTGMTVSELCEATAQYSDNAAANLLMKLLGGPAAVTAFARSIGDDTFRLDRWEPELNTALPGDARDTTTPAAMAASLRALALGDALPAPQRAQFAQWLRGNKTGDKRIRAGVPTGWQVGDKTGTGDyGTTNDIGVLWPPARGPIVLTVYYTQARADAKRKDDVIAAATRIAI...
>UniRef100_A0A228PHG2/49-302
.....qMLAELERSAGGRLGVCAIDIATGRRV.EHRQNERFPFCSTFKAMLSAAVLAQSVDRPALLQQRVTYTRADLVNYSPVSGKHVDDGMTVAALCEATIQYSDNSAANLLMKLLGGPSAVTAYARSIGDDTFRLDRWETELNTALPGDPRDTTTPAAMAASMRVLMVGEALPAAQRAQLVAWMRGNKVGDKRIRAGVPAGWTVGDKTGTGDyGTTNDAGVVWSPSGAPIALAVYYTQARADARAKDDVIASVARIVV...
>UniRef100_UPI00075F0E0D/40-293
.....tSLAELERAAGGRLGVHALDTATGRRV.QHRADERFPFCSTFKAILIAAVLAESVARPALFAQRVTYRQADLLEWSPVTEKHVDTGMTVSELCEATAQYSDNAAANLLMKLLGGPAAVTAFARSIGDDTFRLDRWEPELNTALPGDARDTTTPAAMAASLRALALGDALPAPQRAQFAQWLRGNKTGDKRIRAGVPTGWQVGDKTGTGDyGTTNDIGVLWPPARGPIVLTVYYTQARADAKRKDDVIAAATRIAV...
>UniRef100_B9BS30/45-298
.....aSFAALERAAGGRLGVCAIDTATGRRT.LHRADERFPFCSTFKAMLGAAVLAQSVAHPGLLQQRVTYGRSDLVSYSPVTERHVDTGMTVAELCAATIQYSDNTAANELMKLIGGPAAVTAYARSIGDDTFRLDRWETELNTALPGDLRDTTTPAAMAASLRVLVLGDALPAAQRAQLIEWLRGNKVGDKRIRAGVPAGWRVGDKTGTGDyGTTNDVGVMWPPSRAPIVLAVYYTQTRADAKAKDDVIATATRIAI...
>UniRef100_A0A1W0XWQ3/45-298
.....aSFAALERAAGGRLGVCAIDTATGRRT.LHRADERFPFCSTFKAMLGAAVLAQSVAHPGLLQQRVTYGRSDLVSYSPVTERHVDTGMTVAELCAATIQYSDNTAANELMKLIGGPAAVTAYARSIGDDTFRLDRWETELNTALPGDLRDTTTPAAMAASLRVLVLGDALPAAQRAQLIEWLRGNKVGDKRIRAGVPAGWRVGDKTGTGDyGTTNDVGVMWPPSRAPIVLAVYYTQTRADAKAKDDVIATATRIAI...
>UniRef100_UPI00080B1005/45-298
.....aSFAALERAAGGRLGVCAIDTATGRRT.LHRADERFPFCSTFKAMLGAAVLAQSVAHPGLLQQRVTYGRSDLVSYSPVTERHVDTGMTVAELCAATIQYSDNTAANELMKLIGGPAAVTAYARSIGDDTFRLDRWETELNTALPGDLRDTTTPAAMAASLRVLVLGDALPAAQRAQLIEWLRGNKVGDKRIRAGVPAGWRVGDKTGTGDyGTTNDAGVLWPPSRAPIVLAVYYTQTRADAKAKDDVIAAATRIAI...
>UniRef100_UPI00075E8C87/40-293
.....tSLAELERAAGGRLGVHALDTATGRRV.RHRADERFPFCSTFKAILIAAVLAESVARPALFTQRVTYRQADLLEWSPVTEKHVDTGMTVSELCEATAQYSDNAAANLLMKLLGGPAAVTAFARSIGDDTFRLDRWEPELNTALPGDARDTTTPAAMAASLRALALGDALPAPQRAQFAQWLRGNKTGDKRIRAGVPTGWQVGDKTGTGDyGTTNDIGVLWPPARGPIVLTVYYTQARADAKRKDDVIAAATRIAV...
>UniRef100_A0A1W0YET4/45-298
.....aSFAALERAAGGRLGVCAIDTATGRRA.LHRADERFPFCSTFKAMLGAAVLAQSVAHPGLLQQRVTYGRSDLVSYSPVTERHVDTGMTVAELCAATIQYSDNTAANELMKLIGGPAAVTAYARSIGDDTFRLDRWETELNTALPGDLRDTTTPAAMAASLRVLVLGDALPAAQRAQLIEWLRGNKVGDKRIRAGVPTGWRVGDKTGTGDyGTTNDVGVLWPPSRAPIVLAVYYTQTRADAKAKDDVIATATRIAI...
>UniRef100_UPI00075A009B/40-293
.....tSFAALERAAGGRLGVCAIDTASGRQA.RHRADERFPFCSTFKAMLSAAVLAQSVEHPGLLQQRVTIAQSDLVNYSPVSGKHVGAGMTVAELCEATIQYSDNSAANLAMKLIGGPAAVTAYARSIGDDTFRLDRWETELNTALPGDPRDTTTPSAMAASMRVLTLGDALPPAQRAQLVAWLRGNKVGDKRIRAGVPAGWQVADKTGTGDyGTTNDAGVIWPPSRAPIVLAVYYTQTRADAKAKDDVIAAAARIAV...
>UniRef100_UPI00075BBE5D/40-293
.....sSLAELERAAGGRLGVHALDTATGRRV.RHRADERFPFCSTFKAILIAAVLAESVARPALFTQRVTYRQADLLEWSPVTEKHVDTGMTVGELCEATAQYSDNAAANLLMKLLGGPAAVTAFARSIGDDTFRLDRWEPELNTALPGDARDTTTPAAMAASLRALALGDALPAPQRAQFAQWLRGNKTGDKRIRAGVPTGWQVGDKTGTGDyGTTNDIGVLWPPARGPIVLTVYYTQARADAKRKDDVIAAATRIAI...
>UniRef100_UPI00075D0CBC/40-293
.....tSFAALERAAGGRLGVCAIDTASGRQA.RHRADERFPFCSTFKAMLSAAVLAQSVERPALLQQRVTIAQSDLVNYSPVSGKHVGAGMTVAELCEAAIQYSDNSAANLAMKLIGGPAAVTAFARSIGDDTFRLDRWETELNTALPGDPRDTTTPAAMAASMRVLTLGDALPPGQRAQLVAWLRGNKVGDKRIRAGVPAGWQVADKTGTGDyGTTNDAGVIWPPSRAPIVLVVYYTQARADAKAKDDVIAAAARIAV...
>UniRef100_UPI00075ABC6A/55-308
.....qTLAELESSVGGRLGVCAIDTASGRVI.EHRADERFPFCSTFKAMLSAAVLAQSVERPALLQQRVTYTRADLVNYSPVSEKHVGEGMTVAALCEAAIQYSDNSAANLLMKLLGGPSAVTAYARSIGDDTFRLDRWETELNTALPGDLRDTTTPAAMAASMRVLMVGDALPAAQRAQLVAWMRGNKVGDKRLRAGVPAGWTVGDKTGTGDyGTTNDAGVVWSPSRAPIAVAVYYTQTRADARSKDDVIASVARIVV...
>UniRef100_UPI0008FE1133/40-293
.....sSLAELERTAGGRLGVHALDTATGRRV.RHRADERFPFCSTFKAILIAAVLAESVARPALFTQRVTYRQADLLEWSPVTEKHVDTGMTVSELCEATAQYSDNAAANLLMKLLGGPAAVTAFARSIGDDTFRLDRWEPELNTALPGDARDTTTPAAMAASLRALALGDALPAPQRAQFAQWLRGNKTGDKRIRAGVPTGWQVGDKTGTGDyGTTNDIGVLWPPARGPIVLTVYYTQARADAKRKDDVIAAATRIAI...
>UniRef100_UPI00075AEF6D/35-288
.....tSFAALERAAGGRLGVCAIDTASGRQA.RHRADERFPFCSTFKAMLSAAVLAQSVEHPGLLQQRVTIAQSDLVNYSPVSGKHVGAGMTVAELCEATIQYSDNSAANLAMKLIGGPAAVTAYARSIGDDTFRLDRWETELNTALPGDPRDTTTPSAMAASMRVLTLGDALPPAQRAQLVAWLRGNKVGDKRIRAGVPAGWQVADKTGTGDyGTTNDAGVIWPPSRAPIVLAVYYTQARADAKAKDDVIAAAARIAV...
>UniRef100_A0A119M6D0/40-293
.....tSLAELERAAGGRLGVHALDTATGRRV.QHRADERFPFCSTFKAILIAAVLAESVARPALLTQRVTYRQADLPEWSPVTEKHVDTGMTVDELCEATAQYSDNAAANLLMKLLGGPAAVTAFARSIGDETFRLDRWEPELNTALPGDARDTTTPAAMAASLRALALGDALPAPQRAQFAQWLRGNKTGDKRIRAGVPTGWQVGDKTGTGDyGTTNDIGVLWPPARGPIVLTVYYTQAHADAKRKDDVIAAATRIAI...
>UniRef100_UPI000752F28D/40-293
.....sSLAELERAAGGRLGVHALDTATGRRV.QHRADERFPFCSTFKAILIAAVLAESVARPALFTRRVTYRQADLLEWSPVTEKHVDTGMTVSELCEATAQYSDNAAANLLMKLLGGPAAVTAFARSIGDDTFRLDRWEPELNTALPGDARDTTTPAAMVASLRALALGDALPAPQRAQFAQWLRGNKTGDKRIRAGVPTGWQVGDKTGTGDyGTTNDIGVLWPPARGPIVLTVYYTQARADAKRKDDVIAAATRIAV...
>UniRef100_A0A119LN97/40-293
.....tSLAELERAAGGRLGVHALDTATGRRV.QHRADERFPFCSTFKAILIAAVLAESVARPALFTQRVTYRQADLLEWSPVTEKHVDTGMTVSELCEATAQYSDNAAANLLMKLLGGPAAVTAFARSIGDDTFRLDRWEPELNTALPGDARDTTTPAAMVASLRALALGDALPAPQRAQFAQWLRGNKTGDKRIRAGVPTGWQVGDKTGTGDyGTTNDIGVLWPPARGPIVLTVYYTQARADAKRKDDVIAAATRIAI...
>UniRef100_UPI0008FE6543/40-293
.....sSLAELERTAGGRLGVHALDTATGRRV.QHRADERFPFCSTFKAILIAAVLAESVARPALFTQRVTYRQADLLKWSPVTEKHVDTGMTVSELCEATAQYSDNAAANLLMKLLGGPAAVTAFARSIGDDTFRLDRWEPELNTALPGDARDTTTPAAMAASLRALALGDALPAPQRAQFAQWLRGNKTGDKRIRAGVPTGWEVGDKTGTGDyGTTNDIGVLWPPARGPIVLTVYYTQARADAKRKDDVIAAATRIAI...
>UniRef100_UPI000757EE5F/40-293
.....tSFAALERAAGGRLGVCAIDTASGRQA.RHRADERFPFCSTFKAMLSAAVLAQSVEHPGLLQQRVTIAQSDLVNYSPVSGKHVGAGMTVAELCEATIQYSDNSAANLAMKLIGGPAAVTAYARSIGDDTFRLDRWETELNTALPGDPRDTTTPSAMAASMRVLTLGDALPPAQRAQLVAWLRGNKVGDKRIRAGVPAGWQVADKTGTGDyGTTNDAGVIWPPSRAPIVLAVYYTQARADAKAKDDVIAAAARIAV...
>UniRef100_UPI00075CC449/40-293
.....tSFAALERAAGGRLGVCAIDTASGRQA.RHRADERFPFCSTFKAMLSAAVLAQSVEHPGLLQQRVTIAQSDLVNYSPVSGKHVGAGMTVAELCEATIQYSDNSAANLAMKLIGGPAAVTAYARSIGDDTFRLDRWETELNTALPGDPRDTTTPSAMAASMRVLTLGDALPPAQRAQLVAWLRGNKVGDKRIRAGVPAGWQVADKTGTGDyGTTNDAGVIWPPSRAPIVLAVYYTQARADAKAKDDVIAAAARIAV...
>UniRef100_A0A158C2S8/33-287
....asQLKALEAASNGRLGVAALNTGDGAIV.NYRADERFPFCSTFKVLLASAILTRSAHEDGLLDQRIRYTQSDLVNYSPVSEKHVADGMTVAELCAAAIQYSDNSAANLLIRLLGGPPAVTAFARSIGDDEFRLDRMETELNTAIPGDLRDTTTPAAMARSLQRLALGNALGARERDQLQAWMRGNTTGDARIRAGVPRDWQVADKTGTGDyGTSNDVAVLWPPSKPPIVVVIYFTQREQDAKARSDVLASAAKIVA...
>UniRef100_UPI00075F42DC/55-308
.....qTLAELESSVGGRLGVCAIDTASGRVI.EHRADERFPFCSTFKAMLSAAVLAQSVERPALLQQRVTYTRADLVNYSPVSEKHVGEGMTVAALCEAAIQYSDNSAANLLMKLLGGPSAVTAYARSIGDDTFRLDRWETELNTALPGDLRDTTTPAAMAASMRVLMVGDALPAAQRAQLVAWMRGNKVGDKRLRAGVPAGWTVGDKTGTGDyGTTNDAGVVWSPSRAPIAVAVYYTQARADARSKDDVIASVARIVV...
>UniRef100_UPI00075D3A17/40-293
.....sSLAELERAAGGRLGVHALDTATGRRV.QHRADERFPFCSTFKAILIAAVLAESVARPALFTQRVTYRQADLLEWSPVTEKHVDTGMTVSELCEATAQYSDNAAANLLMKLLGGPAAVTAFARSIGDDTFRLDRWEPELNTALPGDARDTTTPAAMAASLRALALGDALPAPQRAQFAQWLRGNKTGDKRIRAGVPTGWQVGDKTGTGDyGTTNDIGVLWPPARGPIVLTVYYTQARADAKGKDDVIAAATRIAV...
>UniRef100_UPI00075D89A2/40-293
.....sSLAELERAAGGRLGVHALDTATGRRV.QHRADERFPFCSTFKAILIAAVLAESVARPALFTQRVTYRQADLLEWSPVTEKHVDTGMTVSELCEATAQYSDNAAANLLMKLLGGPAAVTAFARSIGDDTFRLDRWEPELNTALPGDARDTTTPAAMAASLRALALGDALPAPQRTQFAQWLRGNKTGDKRIRAGVPTGWQVGDKTGTGDyGTTNDIGVLWPPARGPIVLTVYYTQARADAKRKDDVIAAATRIAI...
>UniRef100_UPI0008FFFA89/40-293
.....sSLAELERAAGGRLGVHALDTATGRRV.QHRADERFPFCSTFKAILIAAVLAESVARPALFTRRVTYRQADLLEWSPVTEKHVDTGMTVSELCEATAQYSDNAAANLLMKLLGGPAAVTAFARSIGDDTFRLDRWEPELNTALPGDARDTTTPAAMVASLRALALGDALPAPQRAQFAQWLRGNKTGDKRIRAGVPTGWQVGDKTGTGDyGTTNDIGVLWPPARGPIVLTVYYTQARADAKRKDDVIAAATRIAI...
>UniRef100_UPI000751CE3E/40-293
.....sSLAELERAAGGRLGVHALDTATGRRV.QHRADERFPFCSTFKAILIAAVLAESVARPALFTRRVTYRQADLLEWSPVTEKHVDTGMTVSELCEATAQYSDNAAANLLMKLLGGPAAVTAFARSIGDDTFRLDRWEPELNTALPGDARDTTTPAAMVASLRALALGDALPAPQRAQFAQWLRGNKTGDKRIRAGVPTGWQVGDKTGTGDyGTTNDIGVLWPPARGPIVLTVYYTQARADAKRKDDVIAAATRIAI...
>UniRef100_UPI00080B0DFA/49-302
.....aTFAQLERDAGGRLGVCAIDAASGRRV.EHRADERFPFCSTFKAMLSAAVLAQSVARPGLLQQRVTYGKADLVNYSPVTGKHVDTGMTVAELCEATIQYSDNSAANLLMKLIGGPSAVTAYARSIGDSTFRLDRWETELNTALPGDLRDTTTPAAMAASMRVLTLGDALPAAQRAQLVAWLRGNKVGDKRIRAGVPAGWTVGDKTGTGDyGTTNDAGVVWSPSRAPIVLVVYYTQAHADARPKEDVIADVARVVV...
>UniRef100_UPI0006A64FF3/45-298
.....aSFAALERAAGGRLGVCAIDTATGRRT.LHRADERFPFCSTFKAMLGAAVLAQSVAHPGLLQQRVTYGRSDLVSYSPVTERHVDTGMTVAELCAATIQYSDNTAANELMKLIGGPAAVTAYARSIGDDTFRLDRWETELNTALPGDLRDTTTPAAMAASLRVLVLGDALPAAQRAQLIEWLRGNKVGDKRIRAGVPAGWRVGDKTGTGDyGTTNDAGVLWPPSRAPIVLAVYYTQTRADAKAKDDVIATATRIAI...
>UniRef100_UPI000754EF12/40-293
.....sSLAELERAAGGRLGVHALDTATGRRV.QHRADERFPFCSTFKAILIAAVLAESVTRPALFTQRVTYRQADLLEWSPVTEKHVDTGMTVSELCEATAQYSDNAAANLLMKLLGGPAAVTAFARSIGDDTFRLDRWEPELNTALPGDARDTTTPAAMAASLRALALGDALPAPQRAQFAQWLRGNKTGDKRIRAGVPTGWQVGDKTGTGDyGTTNDIGVLWPPARGPIVLTVYYTQARADAKRKDDVIAAATRIAI...
>UniRef100_UPI00075B34D7/40-293
.....sSLAELERAAGGRLGVHVLDTATGRRV.QHRADERFPFCSTFKAILIAAVLAESVARPALFTQRVTYRQADLLEWSPVTEKRVDTGMTVSELCEATAQYSDNAAANLLMKLLGGPAAVTAFARSIGDDTFRLDRWEPELNTALPGDARDTTTPAAMAASLRALALGDALPAPQRAQFAQWLRGNKTGDKRIRAGVPTGWQVGDKTGTGDyGTTNDIGVLWPPARGPIVLTVYYTQARADAKRKDDVIAAATRIAI...
>UniRef100_A0A1B4N0D4/45-298
.....aSFAALERAAGGRLGVCAIDTATGRRA.LHRADERFPFCSTFKAMLGAAVLAQSVAHPGLLQQRVTYGRSDLVSYSPVTERHVDTGMTVAELCAATIQYSDNTAANELMKLIGGPAAVTAYARSIGDDTFRLDRWETELNTALPGDLRDTTTPAAMAASLRVLVLGDALPAAQRAQLIEWLRGNKVGDKRIRAGVPAGWRVGDKTGTGDyGTTNDAGVMWPPSRAPIVLAVYYTQTRADAKAKDDVIATATRIAI...
>UniRef100_UPI0008AFD5A0/55-308
.....qMLAELESSVGGRLGVCAIDTASGRVI.EHRADERFPFCSTFKAMLSAAVLAQSVARPALLQQRVTYTRADLVNYSPVSEKHVGEGMTVAALCEAAIQYSDNSAANLLMKLLGGPSAVTAYARSIGDDTFRLDRWETELNTALPGDLRDTTTPAAMAASMRVLMVGDALPAAQRAQLVAWMRGNKVGDKRLRAGVPAGWTVGDKTGTGDyGTTNDAGVVWSPSRAPIAVAVYYTQARADARSKDDVIASVARIVV...
>UniRef100_UPI00075E33F5/40-293
.....tSLAELERAAGGRLGVHALDTATGRRV.QHRADERFPFCSTFKAILIAAVLAESVARPALFTQRVTYRQADLLEWSPVTEKHVDTGMTVSELCEATAQYSDNAAANLLMKLLGGPAAVTAFARSIGDDTFRLDRWEPELNTALPGDARDTTTPAAMAASLRALALGDALPAPQRAQFAQWLRGNKTGDKRIRAGVPTGWQVGDKTGTGDyGTTNDIGVLWPPARGPIVLTVYYTQARADAKRKDDVIAATTRIAI...
>UniRef100_UPI0007566D6D/40-293
.....tSLAELERAAGGRLGVHALDTATGRRV.QHRADERFPFCSTFKAILIAAVLAESVARPALFTQRVTYRQADLLEWSPVTEKHVDTGMTVSELCEATAQYSDNAAANLLMKLLGGPAAVTAFARSIGDDTFRLDRWEPELNTALPGDARDTTTPAAMAASLRALALGDALPAPQRAQFAQWLRGNKTGDKRIRAGVPTGWQVGDKTGTGDyGTTNDIGVLWPPARGPIVLTVYYTQARADAKRKDDVIAATTRIAI...
>UniRef100_UPI000759B14E/40-293
.....tSLAELERAAGGRLGVHALDTATGRRV.QHRADERFPFCSTFKAILIAAVLAESVARPALFTQRVTYRQADLLEWSPVTEKHVDTGMTVSELCEATAQYSDNAAANLLMKLLGGPAAVTAFARSIGDDTFRLDRWEPELNTALPGDARDTTTPAAMAASLRALALGDALPAPQRAQFAQWLRGNKTGDKRIRAGVPTGWQVGDKTGTGDyGTTNDIGVLWPPARGPIVLTVYYTQARADAKGKDDVIAAATRIAV...
>UniRef100_UPI00075BB301/55-308
.....qMLAELESSVGGRLGVCAIDTASGRVI.EHRADERFPFCSTFKAMLSAAVLAQSVERPALLQQRVTYTRADLVNYSPVSEKHVGEGMTVAALCEAAIQYSDNSAANLLMKLLGGPSAVTAYARSIGDDTFRLDRWETELNTALPGDLRDTTTPAAMAASMRVLMVGDALPAAQRAQLVAWMRGNKVGDKRLRAGVPAGWTVGDKTGTGDyGTTNDAGVVWSPSRAPIAVAVYYTQARADARSKDDVIASVARIVV...
>UniRef100_UPI0007598E4B/40-293
.....tSLAELERAAGGRLGVHALDTATGRRV.QHRADERFPFCSTFKAILIAAVLAESVARPALFTQRVTYRQADLLEWSPVTEKHVDTGMTVSELCEATAQYSDNAAANLLMKLLGGPAAVTAFARSIGDDTFRLDRWEPELNTALPGDARDTTTPAAMVASLRALALGNALPAPQRAQFAQWLRGNKTGDKRIRAGVPTGWEVGDKTGTGDyGTTNDIGVLWPPARGPIVLTVYYTQARADAKRKDDVIAAATRIAI...
>UniRef100_UPI000758E6C9/40-293
.....sSLAELERAAGGRLGVHALDTATGRRV.QHRADERFPFCSTFKAILIAAVLAESVARPALFTQRVTYRQADLLEWSPVTEKHVDTGMTVGELCEATAQYSDNAAANLLMKLLGGPAAVTAFARSIGDDTFRLDRWEPELNTALPGDARDTTTPAAMAASLRALALGDALPAPQRAQFAQWLRGNKTGDKRIRAGVPTGWQVGDKTGTGDyGTTNDIGVLWPPARGPIVLTVYYTQARADAKGKDDVIAAATRIAI...
>UniRef100_A0A0G3WX80/49-302
.....aTFAQLERDAGGRLGVCAIDAASGRRV.EHRADERFPFCSTFKAMLSAAVLAQSVARPGLLQQRVTYGKADLVNYSPVTGKHVDTGMTVAELCEATIQYSDNAAANLLMKLIGGPSAVTAYARSIGDSTFRLDRWETELNTALPGDLRDTTTPAAMAASMRVLTLGDALPAAQRAQLVAWLRGNKVGDKRIRAGVPAGWTVGDKTGTGDyGTTNDAGVVWSPSRAPIVLVVYYTQAHADARPKEDVIADVARVVV...
>UniRef100_UPI00075220F3/40-293
.....sSLAELERAAGGRLGVHALDTATGRRV.QHRADERFPFCSTFKAILIAAVLAESVARPALFTQRVTYRQADLLEWSPVTEQHVDTGMTVGELCEATAQYSDNAAANLLMKLLGGPAAVTAFARSIGDDTFRLDRWEPELNTALPGDARDTTTPAAMAASLRALALGDALPAPQRAQFAQWLRGNKTGDKRIRAGVPTGWQVGDKTGTGDyGTTNDIGVLWPPARGPIVLTVYYTQARADAKRKDDVIAATTRIAI...
>UniRef100_UPI00075B6772/54-308
....eaTFADLERDAGGRLGVCAIDTTSGRII.GHRSGERFPFCSTFKAMLSAAVLAQSVERPALLQQRVTYTRADLVNYSPVSEKHVGEGMTVAALCEAAIQYSDNAAANLLMKLLGGPSAVTAFARSIGDDTFRLDRWETELNTALPGDLRDTTTPAAMAASMRVLMLGDALPAAQRAQLVAWMRGNKVGDKRLRAGVPAGWTVGDKTGTGDyGTTNDAGVVWSPSRAPIAVAVYYTQARADARSKDDVIASVARIVV...
>UniRef100_A0A107KA39/40-293
.....tSLAELERAAGGRLGVHALDTATGRRV.QHRADERFPFCSTFKAILIAAVLAESVARPALFTQRVTYRQADLLEWSPVTEKHVDTGMTVSELCEATAQYSDNAAANLLMKLLGGPAAVTAFARSIGDDTFRLDRWEPELNTALPGDARDTTTPAAMAASLRALALGDALPAPQRAQFAQWLLGNKTGDKRIRAGVPTGWQVGDKTGTGDyGTTNDIGVLWPPARGPIVLTVYYTQARADAKRKDDVIAAATRIAI...
>UniRef100_A0A105YNW7/40-293
.....tSLAELERAAGGRLGVHALDTATGRRV.QHRADERFPFCSTFKAILIAAVLAESVARPALFTQRVTYRHADLLEWSPVTEKHVDTGMTVGELCEATAQYSDNAAANLLMKLLGGPAAVTAFARSIGDDTFRLDRWEPELNTALPGDARDTTTPAAMAASLRALALGDALPAPQRAQFAQWLRGNKTGDKRIRAGVPTGWQVGDKTGTGDyGTTNDIGVLWPPARGPIVLTVYYTQARADAKRKDDVIAAATRIAI...
>UniRef100_A0A103ZRW5/54-308
....eaTFADLERDAGGRLGVCAIDTTSGRVI.GHRSGERFPFCSTFKAMLSAAVLAQSVERPALLQQRVTYTRADLVNYSPVSEKHVGEGMTVAALCEAAIQYSDNAAANLLMKLLGGPSAVTAFARSIGDDTFRLDRWETELNTALPGDLRDTTTPAAMAASMRVLMLGDALPAAQRAQLVAWMRGNKVGDKRLRAGVPAGWTVGDKTGTGDyGTTNDAGVVWSPSRAPIAVAVYYTQARADARSKDDVIASVARIVV...
>UniRef100_UPI00075A62A8/40-293
.....tSFAALERAAGGRLGVCAIDTASGRQA.WHRADERFPFCSTFKAMLSAAVLAQSVERPGLLQQRVTIAQSDLVNYSPVSGKHVGAGMTVAELCEAAIQYSDNSAANLAMKLIGGPAAVTAFARSIGDDTFRLDRWETELNTALPGDPRDTTTPAAMAASMRVLTLGDALPPAQRAQLVAWLRGNKVGDKRIRAGVPAGWQVADKTGTGDyGTTNDAGVIWPPSRAPIVLVVYYTQARADAKAKDDVIAAAARIAV...
>UniRef100_UPI0007579C92/55-308
.....qMLAELESSVGGRLGVCAIDTASGRVI.EHRADERFPFCSTFKAMLSAAVLAQSVERPALLQQRVTYTRADLVNYSPVSEKHVGEGMTVAALCEAAIQYSDNSAANLLMKLLGGPAAVTAYARSIGDDTFRLDRWETELNTALPGDLRDTTTPAAMAASMRVLMVGDALPAAQRAQLVAWMRGNKVGDKRLRAGVPAGWTVGDKTGTGDyGTTNDAGVVWLPSRVPIAVAVYYTQTRADARSKDDVIASVARIVV...
>UniRef100_A0A228NZ89/51-304
.....qMLAELERSAGGRLGVCAIDIASGRRV.EHRQNERFPFCSTFKAMLSAAVLAQSVERPALLQQRVTYTKADLVNYSPVSGKHVDDGMTVAALCEATIQFSDNSAANLLMKLLGGPSAVTAYARSIGDDTFRLDRWETELNTALPGDPRDTTTPAAMAASMRVLMVGEALPAAQRAQLVAWMRGNKVGDKRIRAGVPAGWTVGDKTGTGDyGTTNDAGVVWSPSGAPIALAVYYTQARADARAKDDVIASVARIVV...
>UniRef100_UPI000980150C/9-172
...aeqQLRELESTFDGRLGFVALDTATGARI.AHRADERFPFCSTFKTMLSAAVLARSAGDAALLQRRIPYAKRDLVRYSPITEKHVGAGMTVAELCAATLQYSDNTAANLLIALLGGPQAVTAYARSIGDATFRLDRRETELNTAIPGDERDTTTPAAMAASVRRL----------------------------------------------.---------------------------------------------...
>UniRef100_UPI00075FAEB1/40-293
.....tSFAALERAAGGRLGVCAIDTASGRQA.WHRADERFPFCSTFKAMLSAAVLAQSVERPGLLQQRVTIAQSDLVNYSPVSGKHVGAGMTVAELCEAAIQYSDNSAANLAMKLIGGPAAVTAFARSIGDDTFRLDRWETELNTALPGDPRDTTTPAAMAASMRVLTLGDALPPAQRAQLVAWLRGNKVGDKRIRAGVPAGWQVADKTGTGDyGTTNDAGVIWPPSRAPIVLVVYYTQARADAKAKDDVIAAAARIAV...
>UniRef100_UPI0007581EA7/40-293
.....tSLAELERAAGGRLGVHALDTATGRRV.QHRADERFPFCSTFKAILIAAVLAESVARPALFTQRVTYRQADLLEWSPVTEKHVDTGMTVGELCEATAQYSDNAAANLLMKLLGGPAAVTAFARSIGDDTFRLDRWEPELNTALPGDARDTTTPAAMAASLRALALGDALPAPQRAQFAQWLLGNKTGDKRIRAGVPTGWQVGDKTGTGDyGTTNDIGVLWPPARGPIVLTVYYTQARADAKRKDDVIAAATRIAI...
>UniRef100_UPI00075E70B9/40-293
.....tSLAELERAAGGRLGVHALDTATGRRV.QHRADERFPFCSTFKAILIAAVLAESVTRPALFTQRVTYRQADLLEWSPVTEKHVDTGMTVSELCEATAQYSDNAAANLLMKLLGGPAAVTAFARSIGDDTFRLDRWEPELNTALPGDARDTTTPAAMAASLRALALGDALPAPQRAQFAQWLRGNKTGDKRIRAGVPTGWQVGDKTGTGDyGTTNDIGVLWPPARGPIVLTVYYTQARADAKRKDDVIAAATRIAI...
>UniRef100_UPI00075C4E24/45-298
.....aSFAALERAAGGRLGVCAIDTATGRRA.LHRADERFPFCSTFKAMLGAAVLAQSVAHPGLLQQRVTYGRSDLVSYSPVTERHVDTGMTVAELCAATIQYSDNTAANELMKLIGGPAAVTAYARSIGDDTFRLDRWETELNTALPGDLRDTTTPAAMAASLRVLVLGDALPAAQRAQLIEWLRGNKVGDKRIRAGVPTGWRVGDKTGTGDyGTTNDAGVLWPPSRAPIVLAVYYTQTRADAKAKDDVIATATRIAI...
>UniRef100_A0A087NXY8/48-302
....aaALAHLERDAGGRLGVCAIDTASGRRV.AHRAAERFPFCSTFKAMLSAAVLAQSVARPGLLQQRVTYGKADLVNYSPVTEKHVGAGMTVAELCEATIQYSDNSAANLLMKLIGGPSAVTAYARSIGDDTFRLDRWETELNTALPGDLRDTTTPAAMAASMRVLTLGDALPAAQRAQLVTWLRGNKVGDKRIRAGVPAGWTVGDKTGTGDyGTTNDAGVVWAPSRAPIVLAVYYTQARADARAKDDVIADVARVVV...
>UniRef100_UPI000B7E3163/30-281
......KLVEIEERLDARIGVAVLDIQTGRRW.EYRADERFPMTSTFKALACGAVLARVDAGQEDLDRRIRIEASDIVTYSPVTENHVGEEMTLGELCKATITTSDNTAGNLILETLDGPSGVTEFARSLGDSMTRLDRWETELNEATPGDPRDTTTPNAMTANLHKLVLGDTLSQQSRDQLTTWLVANKTGDEKLRAGLPNDWRVGDKTGGGNhGTTNDVAVIWPPGREPLIVSVYITQTKASVDERNAAIADIGRAI-...
>UniRef100_UPI00075E3F05/40-293
.....sSLAELERATGGRLGVHALDTATGRRV.QHRADERFPFCSTFKAILIAAVLAESVARPALFTQRVTYRQADLLEWSPVTEKHVDTGMTVGELCEATAQYSDNAAANLLMKLLGGPAAVTAFARSIGDDTFRLDRWEPELNTALPGDARDTTTPAAMAASLRALALGDALPAPQRAQFAQWLRGNKTGDKRIRAGVPTGWQVGDKTGTGDyGTTNDIGVLWPPARGPIVLTVYYTQARADVKRKDDVIAAATRIAI...
>UniRef100_UPI00075C42E3/43-296
.....qMLAELESSVGGRLGVCAIDAASGRVI.AHRADERFPFCSTFKAMLSAAVLAQSVERPALLQQRVTYTRADLVNYSPVSEKHVGEGMTVAALCEAAIQYSDNSAANLLMKLLGGPSAVTAYARSIGDDTFRLDRWETELNTALPGDLRDTTTPAAMAASMRVLMVGDALPAAQRAQLVAWMRGNKVGDKRLRAGVPAGWTVGDKTGTGDyGTTNDAGVVWSPSRAPIAVAVYYTQARADARAKDDVIASVARIVV...
>UniRef100_A0A228M058/51-304
.....qMLAELERSAGGRLGVCAIDIATGRRV.EHRQNERFPFCSTFKAMLSAAVLAQSVERPALLQQRVTYTQADLVNYSPVSGKHVDDGMTVAALCEATIQYSDNSAANLLMKLLGGPSAVTAYARSIGDDTFRLDRWETELNTALPGDLRDTTTPAAMAASMRVLMVGEALPAAQRAQLVAWMRGNKVGDKRIRAGVPAGWTVGDKTGTGDyGTTNDAGVVWSPSGAPIALAVYYTQARADARAKDDVIASVARIVV...
>UniRef100_UPI000752B56B/41-293
......SFDALERAAGGRLGVCAIDTATGRRV.QHRADERFPFCSTFKAMLIAAVLAQSVARPALLAQRVTYRQADLVRYSPVTEQHVGAGMTVGELCEATAQYSDNSAANLLMKVLGGPSAVTAFARTIGDDTFRLDRWETELNTALPGDPRDTTTPAAMAASLRVLALGDALPAPQRAQFAAWLRGNKTGDKRIRAGVPAGWQVGDKTGTGDyGTTNDVGVLWPPAGGPVALAVYYTQARADARAKDDVIAAATRIAI...
>UniRef100_UPI0007567C8D/41-293
......SFDALERAAGGRLGVCAIDTATGRRV.QHRADERFPFCSTFKAMLIAAVLAQSVARPALLAQRVTYRQADLVRYSPVTEQHVGAGMTVGELCEATAQYSDNSAANLLMKVLGGPSAVTAFARTIGDDTFRLDRWETELNTALPGDTRDTTTPAAMAASLRVLALGDALPAPQRAQFVAWLRGNKTGDKRIRAGVPAGWQVGDKTGTGDyGTTNDVGVLWPPAGGPVALAVYYTQARADAQAKDDVIAAATRIAI...
>UniRef100_UPI000755B4E6/40-293
.....tSLAELERAAGGRLGVHALDTATGRRV.QHRADERFPFCSTFKAILIAAVLAESVARPALFTQRVTYRQADLLEWSPVTEKHVDTGMTVSELCEATAQYSDNAAANLLMKLLGGPAAVTAFARSIGDDTFRLDRWEPELNTALPGDARDTTTPAAMAASLRALALGDALPAPQRAQFAQWLRGNKTGDRRIRAGVPTGWQVGDKTGTGDyGTTNDIGVLWPPARGPIVLTVYYTQARANAKRKDDVIAAATRIAI...
>UniRef100_UPI000756D903/40-293
.....sSLAELERAAGGRLGVHALDTATGRRV.QHRADERFPFCSTFKAILIAAVLAESVARPALFTQRVTYRQADLLEWSPVSEKHVDTGMTVSELCEATAQYSDNAAANLLMKLLGGPAAVTAFARSIGDDTFRLDRWEPELNTALPGDARDTTTPAAMVASLRALALGDALPAPQRAQFAQWLRGNKTGDKRIRAGVPTGWQVGDKTGTGDyGTTNDIGVLWPPARGPIVLTVYYTQARADAKRKDDVIAAATRIAV...
>UniRef100_UPI00075D37C8/40-293
.....tSLAELERAAGGRLGVHALDTATGRRV.QHRADERFPFCSTFKAILIAAVLAESVARPALFTQRVTYRQADLLEWSPVTEKHVDTGMTVGELCEATAQYSDNAAANLLMKLLGGPAAVTAFARSIGDDTFRLDRWEPELNTALPGDARDTTTPAAMAASLRALALGDALPAPQRAQFAQWLRGNKTGDKRIRAGVPTGWQVGDKTGTGDyGTINDIGVLWPPARGPIVLTVYYTQARADAKRKDDVIAAATRIAI...
>UniRef100_UPI000753B635/40-293
.....tSLAELERAAGGRLGVHALDTATGRRV.QHRAEERFPFCSTFKAILIAAVLAESVARPALFTQRVTYRQADLLEWSPVTEKHVDTGMTVSELCEATAQYSDNAAANLLMKLLGGPAAVTAFARSIGDDTFRLDRWEPELNTALPGDARDTTTPAAMAASLRALALGDALPAPQRAQFAQWLRGNKTGDKRIRAGVPTGWQVGDKTGTGDyGTTNDIGVLWPPARGPIVLTVYYTQARADAKRKDDVIAAATRIAI...
>UniRef100_UPI00075C46CE/58-311
.....dALQALERDAGGRLGVYAVDTASGRSV.EHRPNERFPFCSTFKAMLAAAVLAQSVERPALLQQRVTYGKADLVNYSPVSGKHVDTGMTVAELCAAAIQYSDNSAANLLMKLIGGPLAVTAYARSIGDDTFRLDRWETELNTALPGDLRDTTTPAAMAASLRVLALGDALPAAQRAQLVEWLRGNKVGDKRIRAGVPAGWQVGDKTGTGDyGTTNDAGVIWPTSRAPIVLVVYYTQARADARAKDDVIAAVARIAV...
>UniRef100_UPI000757E2D7/40-293
.....sSLAELERAAGGRLGVHALDTATGRRV.RHRADERFPFCSTFKAILIAAVLAESVARPALFTQRVTYRQADLLEWSPVTEKHVDTGMTVSELCEATAQYSDNAAANLLMKLLGGPAAVTAFARSIGDDTFRLDRWEPELNTALPGDARDTTTPAAMAVSLRALALGDALPAPQRAQFAQWLRGNKTGDKRIRAGVPTGWQVGDKTGTGDyGTTNDIGVLWPPARGPIVLTVYYTQARADAKRKDDVIAAATRIAV...
>UniRef100_A0A0G3YVL1/59-311
......ALAVLERSAGGRLGVCAIDIASGRRV.EHRQNERFPFCSTFKAMLSAAVLAQSVDRPALLQQRVTYTKADLVNYSPVSGKHVDDGMTVAALCEAAIQYSDNSAANLLIKLLGGPSAVTAYARSIGDDTFRLDRWETELNDAVPGDPRDTTTPAAMAASLNALMLGGALPAAQRAQLVAWMRGNKVGDKRIRAGVPAGWTVADKTGTGDyGTTNDAGVVWSPSRAPIALIVYYTQASADARAKEDVIASVARIVV...
>UniRef100_A0A1J8WGV2/40-293
.....sSLAELERAAGGRLGVHALDTATGRRV.QHRADERFPFCSTFKAILIAAVLAESVARPALFTQRVTYRQADLLEWSPVTEKHVDTGMTVSELCEATAQYSDNAAANLLMKLLGGPAAVTAFARSIGDDTFRLDRWEPELNTALPGDARDTTTPAAMAASLRALALGDALPAPQRAQFAQWLRGNKTGDKRIRAGVPTGWQVGDKTGTGDyGTTNDIGVLWSPARGPIVLTVYYTQARADAKRKDDVIAAATRIAV...
>UniRef100_A0A1W0XRR2/45-298
.....aSFAALERAAGGRLGVCAIDTATGRRT.LHRADERFPFCSTFKAMLGAAVLAQSVAHPGLLQQRVTYGRSDLVSYSPVTERHVDTGMTVAELCAATIQYSDNTAANELMKLIGGPAAVTAYARSIGDDTFRLDRWETELNTALPGDLRDTTTPAAMAASLRVLVLGDALPAAQRAQLIEWLRGNKVGDKRIRAGVPTGWRVGDKTGTGDyGTTNDAGVLWPPSRAPIVLAVYYTQTRADAKAKDDVIATATRIAI...
>UniRef100_A0A1U9N0G3/55-308
.....tTLADLERDAGGRLGVCAIDTASGRII.EHRAGERFPFCSTFKAMLSAAVLAQSVERPGLLQQRVTYTKADLVNYSPVSEKHVGSGMTVAALCEAAIQYSDNSAANLLMKLIGGPSAVTAYARSIGDDTFRLDRWETELNTALPGDPRDTTTPAAMAASLRVLTLGDALPAAQRAQLVAWLRGNKVGDKRIRAGVPAGWVVGDKTGTGDyGTTNDAGVIWPTSRAPIVLAVYYTQTRADARAKDDVIASVARIVA...
>UniRef100_A0A119HGA0/40-293
.....sSLAELERAAGGRLGVHALDTATGRRV.QHRADERFPFCSTFKAILIAAVLAESVARPALFTQRVTYRQADLLEWSPVTEKHVDTGMTVSELCEATAQYSDNAAANLLMKLLGGPAAVTAFARSIGDDTFRLDRWEPELNTALPGDARDTTTPAAMAASLRALALGDALPAPQRAQFAQWLRGNKTGDKRIRASVPTGWQVGDKTGTGDyGTTNDIGVLWPPARGPIVLTVYYTQARADAKRKDDVIAAATRIAV...
>UniRef100_UPI00075D02CA/40-293
.....tSFAALERAAGGRLGVCAIDTASGRQA.RHRADERFPFCSTFKAMLSAAVLAQSVERPGLLQQRVTIAQSDLVNYSPVSGKHVGAGMTVAELCEAAIQYSDNSAANLAMKLIGGPAAVTAFARSIGDDTFRLDRWETELNTALPGDPRDTTTPAAMAASMRVLTLGDALPPAQRAQLVAWLRGNKVGDKRIRAGVPAGWQVADKTGTGDyGTTNDAGVIWPPSRVPIVLVVYYTQARADAKAKDDVIAAAARIAV...
>UniRef100_UPI00075B32CA/40-293
.....sSLAELERAAGGRLGVHALDTATGRRV.QHRADERFPFCSTFKAILIAAVLAESVARPALFTQRVTYRQADLLEWSPVTEKHVDTGMTVGELCEATAQYSDNAAANLLMKLLGGPAAVTAFARSIGDDTFRLDRWEPELNTALPGDARDTTTPAAMAASLRALALGDALPAPQRAQFAQWLRGNKTGDKRIRAGVPTGWQVGDKTGTGDyGTTNDIGVLWPPARGPIVLTVYYTQARADAKRKDDVIAVATRIAI...
>UniRef100_UPI00075E9D4F/40-293
.....tSLAELERAAGGRLGVHALDTATGRRV.QHRADERFPFCSTFKAILIAAVLAESVARPALFTQRVTYRQADLLEWSPVTEKHVDTGMTVGELCEATAQYSDNAAANLLMKLLGGPAAVTAFARSIGDDTFRLDRWEPELNTALPGDARDTTTPAAMAASLRALALGDALPAPQRAQFAQWLRGNKTGDKRIRAGVPTGWQVGDKTGTGDyGTTNDIGVLWPPARGPIVLTVYYTQARADVKRKDDVIAAATRIAI...
>UniRef100_UPI0007578982/40-293
.....tSLAELERAAGGRLGVHALDTVTGRRV.QHRADERFPFCSTFKAILIAAVLAESVARPALFTQRVTYRQADLLEWSPVTEKHVDTGMTVGELCEATAQYSDNAAANLLMKLLGGPAAVTAFARSIGDDTFRLDRWEPELNTALPGDARDTTTPAAMAASLRALALGDALPAPQRAQFAQWLRGNKTGDKRIRAGVPTGWQVGDKTGTGDyGTTNDIGVLWPPARGPIVLTVYYTQARADAKRKDDVIAAATRIAI...
>UniRef100_UPI00075F4877/52-304
......MLAELESSVGGRLGVCAIDAASGRVI.AHRADERFPFCSTFKAMLSAAVLAQSVARPALLQQRVTYTRADLVNYSPVSEKHVGEGMTVAALCEAAIQYSDNSAANLLMKLLGGPSAVTAYARSIGDDTFRLDRWETELNTALPGDLRDTTTPAAMAASMRVLMVGDALPAAQRAQLVAWMRGNKVGDKRLRAGVPAGWTVGDKTGTGDyGTTNDAGVVWSPSRAPIAVAVYYTQARADARAKDDVIASVARIVV...
>UniRef100_A0A132CYU9/40-293
.....tSFAALERAAGGRLGVCAIDTASGRHA.RHRADERFPFCSTFKAMLSAAVLAQSVEHPGLLQQRVTIAQSDLVNYSPVSGKHVGTGMTVAELCEAAIQYSDNSAANLAMKLIGGPAAVTAYARSIGDDTFRLDRWETELNTALPGDLRDTTTPDAMAASMRVLTLGDALPPAQRAQLVAWLRGNKVGDKRIRAGVPAGWQVADKTGTGDyGTTNDAGVIWPPSRAPIVLVVYYTQARADAKAKDDVIAAAARIAV...
>UniRef100_UPI00075C9757/40-293
.....tSLAELERAAGGRLGVHALDTATGRRV.QHRADERFPFCSTFKAILIAAVLAESVARPALFTQRVTYRQADLLEWSPVTEKHVDTGMTVSELCEATAQYSDNAAANLLMKLLGGPAAVTAFARSIGDDTFRLDRWEPELNTALPGDARDTTTPAAMAASVRALALGDALPAPQRAQFAQWLRGNKTGDKRIRAGVPTGWQVGDKTGTGDyGTTNDIGVLWPPARGPIVLTVYYTQARADAKRKDDVIAAATRIAV...
>UniRef100_UPI00075F9860/41-293
......SFDALERAAGGRLGVCAIDTATGRRV.QHRADERFPFCSTFKAMLIAAVLAQSVARPALLAQRVTYRQADLVRYSPVTEQHVGAGMTVGELCEATAQYSDNSAANLLMKVLGGPSAVTAFARTIGDDTFRLDRWETELNTALPGDPRDTTTPAAMAASLRVLALGDALPAPQRAQFAAWLRGNKTGDKRIRAGVPAGWQVGDKTGTGDyGTTNDVGVLWPPARGPVALAVYYTQARADAQAKDDVIAAATRIAI...
>UniRef100_UPI00075456EF/40-293
.....tSFAALERAAGGRLGVCAIDTASGRQA.RHRADERFPFCSTFKAMLSAAVLAQSVEHPGLLQQRVTIAQSDLVNYSPVSGKHVGAGMTVAELCEATIQYSDNSAANLAMKLIGGPAAVTAYARSIGDDTFRLDRWETELNTALPGDPRDTTTPAAMAASMRVLTLGDALPPAQRAQLVAWLRGNKVGDKRIRAGVPAGWQVADKTGTGDhGTTNDAGVIWPPSRAPIVLAVYYTQARADAKAKDDVIAAAARIAV...
>UniRef100_UPI000759C902/40-293
.....tSLAELERAAGGRLGVHAFDTATGRRV.QHRADERFPFCSTFKAILIAAVLAESVARPALFTQRVTYRQADLLDWSPVTEKHVDTGMTVGELCEATAQYSDNAAANLLMKLLGGPAAVTAFARSIGDDTFRLDRWEPELNTALPGDARDTTTPAAMAASLRALALGDALPAPQRAQFAQWLRGNKTGDKRIRAGVPTGWQVGDKTGTGDyGTTNDIGVLWPPARGPIVLTVYYTQARVDAKRKDDVIAAATRIAI...
>UniRef100_UPI00075B6B85/40-293
.....sSLAELERTAGGRLGVHALDTATGRRV.QHRADERFPFCSTFKAILIAAVLAESVARPALFTQRVTYRQADLLEWSPVTEKHVDTGMTVSELCEATAQYSDNAAANLLMKLLGGPAAVTAFARSIGDDTFRLDRWEPELNTALPGDARDTTTPAAMAASLRALALGDALPAPQRAQFAQWLRGNKTGDKRIRASVPTGWQVGDKTGTGDyGTTNDIGVLWPPARGPIVLTVYYTQARADAKRKDDVIAAATRIAV...
>UniRef100_UPI000756F314/40-293
.....tSLAELERAAGGRLGVHALDIATGRRV.QHRADERFPFCSTFKAILIAAVLAESVARPALFTQRVTYRQADLLEWSPVTEKHVDTGMTVGELCEATAQYSDNAAANLLMKLLGGPAAVTAFARSIGDDTFRLDRWEPELNTALPGDARDTTTPAAMAASLRALALGDALPAPQRAQFAQWLRGNKTGDKRIRAGVPTGWQVGDKTGTGDyGTINDIGVLWPPARGPIVLTVYYTQARADAKRKDDVIAAATRIAI...
>UniRef100_UPI0007583503/40-293
.....tSLAELERAAGGRLGVYALDTATGRRV.QHRADERFPFCSTFKAVLIAAVLAQSAARPALLARHVMYRQADLVGWSPVTEKHVDAGMTVGELCEATAQYSDNAAANLLMKLLGGPAAVTAFARSIGDDTFRLDRWETELNTALPGDARDTTTPAAMAASLRALALGDALPAPQRAQYVQWLRGNKTGDKRIRAGVPTGWQVGDKTGTGDyGTINDIGVLWPPARGPIVLTVYYTQARADAKGRDDVIAAATRIAI...
>UniRef100_UPI00075397B4/40-293
.....tSLAELERAAGGRLGVYALDTATGRRV.QHRADERFPFCSTFKAVLIAAVLAQSAARPALLARHVMYRQADLVGWSPVTEKHVDAGMTVGELCEATAQYSDNAAANLLMKLLGGPAAVTAFARSIGDDTFRLDRWETELNTALPGDARDTTTPAAMAASLRALALGDALPAPQRAQYVQWLRGNKTGDKRIRAGVPTGWQVGDKTGTGDyGTINDIGVLWPPARGPIVLTVYYTQARADAKGRDDVIAAATRIAI...
>UniRef100_UPI0007583351/40-293
.....sSLAELERAAGGRLGVHALDTATGRRV.QHRADERFPFCSTFKAILIAAVLAESVARPALFTQRVTYRQADLLEWSPVTEKHVDTGMTVSELCEATAQYSDNAAANLLMKLLGGPAAVTAFARSIGDDTFRLDRWEPELNTALPGDARDTTTPAAMAASLRALALGDALPAPQRAQFAQWLRGNKTGDKRIRAGVPTGWQVGDKTGTGDyGTTNDIGVLWSPARGPIVLTVYYTQARADAKRKDDVIAAATRIAI...
>UniRef100_A0A108CUI1/40-293
.....tSLAELERAAGGRLGVYALDTATGRRV.QHRADERFPFCSTFKAVLIAAVLAQSAARPALLARHVMYRQADLVGWSPVTEKHVDAGMTVGELCEATAQYSDNAAANLLMKLLGGPAAVTAFARSIGDDTFRLDRWETELNTALPGDARDTTTPAAMAASLRALALGDALPAPQRAQYVQWLRGNKTGDKRIRAGVPTGWQVGDKTGTGDyGTINDIGVLWPPARGPIVLTVYYTQARADAKGRDDVIAAATRIAI...
>UniRef100_UPI00075BB1B1/40-293
.....sSLAELERTAGGRLGVHALDTATGRRV.QHRADERFPFCSTFKAILIAAVLAESVARPALFTQRVTYRQADLLEWSPVTEKRVDTGMTVSELCEATAQYSDNAAANLLMKLLGGPAAVTAFARSIGDDTFRLDRWEPELNTALPGDARDTTTPAAMAASLRALALGDALPAPQRAQFAQWLRGNKTGDKRIRAGVPTGWEVGDKTGTGDyGTTNDIGVLWPPARGPIVLTVYYTQARADAKRKDDVIAAATRIAI...
>UniRef100_A0A0H2XVR0/55-308
.....tTLADLERDAGGRLGVCAIDTASGRII.EHRAGERFPFCSTFKAMLSAAVLAQSVERPGLLQQRVTYTKADLVNYSPVSEKHVGSGMTVAALCEAAIQYSDNSAANLLMKLIGGPSAVTAYARSIGDDTFRLDRWETELNTALPGDPRDTTTPAAMAASLRVLTLGDALPAAQRAQLVAWLRGNKVGDKRIRAGVPAGWVVGDKTGTGGyGTTNDAGVIWPTSRAPIVLAVYYTQTRADARAKDDVIASVARIVA...
>UniRef100_A0A107PQ27/55-308
.....qMLAELESSVGGRLGVCAIDAASGRVI.AHRADERFPFCSTFKAMLSAAVLAQSVERPALLQQRVTYTRADLVNYSPVSEKHVGEGMTVAALCEAAIQYSDNSAANLLMKLLGGPSAVTAYARSIGDDTFRLDRWETELNTALPGDLRDTTTPAAMAASMRVLMVGDALPAAQRAQLVAWMRGNKVGDKRLRAGVPAGWTVGDKTGTGDyGTTNDAGVVWSPSRAPIAVAVYYTQARADARAKDDVIASVARIVV...
>UniRef100_UPI0007529BB0/51-304
.....qMLAELESSVGGRLGVCAIDTASGRVI.EHRADERFPFCSTFKAMLSAAVLAQSVARPALLQQRVTYTRADLVNYSPVSEKHVGEGMTVAALCEAAIQYSDNSAANLLMKLLGGPSAVTAYARSIGDDTFRLDRWETELNTALPGDLRDTTTPAAMAASMRVLMVGDALPAAQRAQLVAWMRGNKVGDKRLRAGVPAGWTVGDKTGTGDyGTTNDAGVVWSPSRVPIAVAVYYTQTRADARSKDDVIASVARIVV...
>UniRef100_UPI000751B685/40-293
.....tSLAELERAAGGRLGVHALDTATGRRV.QHRADERFPFCSTFKAILIAAVLAESVARPALFTQRVTYRQADLLEWSPVTEKHVDTGMTVSELCEATAQYSDNAAANLLMKLLGGPAAVTAFARSIGDDTFRLDRWEPELNTALPGDARDTTTPAAMAASLRALALGDALPAPQRAQFAQWLRGNKTGDKRIRAGVPTGWQVGDKTGTGDyGTTNDIGVLWPPARGPIVLTVYYTQARADAKRKDDVIAVATRIAI...
>UniRef100_A0A1R1J976/40-293
.....tSLAELERAAGGRLGVHALDTATGRRV.QHRADERFPFCSTFKAILIAAVLAESVARPALFTQRVTYRQADLLEWSPVTEKHVDTGMTVGELCEATAQYSDNAAANLLMKLLGGPAAVTAFARSIGDETFRLDRWEPELNTALPGDARDTTTPAAMAASLRALALGDALPAPQRAQFAQWLRGNKTGDKRIRAGVPTGWQVGDKTGTGDyGTINDIGVLWPPARGPIVLTVYYTQARPDAKRKDDVIAAATRIAI...
>UniRef100_A0A228JNM4/55-308
.....qMLAELERSAGGRLGVCAIDIATGRRA.EHRADERFPFCSTFKAMLSAAVLAQSVDRPALLQQRVTYTKADLVNYSPVSGKHVDDGMTVAALCEAAIQYSDNSAANLLMKLLGGPSAVTAYARSIGDDTFRLDRWETELNTALPGDLRDTTTPAAMASSMRVLMVGDALPAAQRAQLVAWMRGNKVGDKRIRAGVPAGWTVGDKTGTGDyGTTNDAGVVWTPSGAPIALAVYYTQARADARAKDDVIASAARIVV...
>UniRef100_UPI0007569088/41-293
......SFDALERAAGGRLGVCAIDTATGRRV.QHRADERFPFCSTFKAMLIAAVLAQSVARPALLAQRVTYRQADLVRYSPVTEQHVGAGMTVGELCEATAQYSDNSAANLLMKVLGGPSAVTAFARTIGDDTFRLDRWETELNTALPGDPRDTTTPAAMAASLRVLALGDALPAPQRAQFVAWLRGNKTGDKRIRAGVPAGWQVGDKTGTGDyGTTNDVGVLWSPAGGPVALAVYYTQARADAQAKDDVIAAATRIAI...
>UniRef100_A0A228GST6/55-308
.....tTLADLERDAGGRLGVCAIDTASGRVI.EHRAGERFPFCSTFKAMLSAAVLARSVEQPGLLQQRVTYTKADLVNYSPVSEKHVGAGMTVAALCEATIQYSDNSAANLLMKLIGGPSAVTAYARSIGDDTFRLDRWETELNTALPGDPRDTTTPAAMAASLRVLTLGDALPAAQREQLVTWLRGNKVGDKRIRAGVPAGWTVGDKTGTGDyGTTNDAGVIWPTSRAPIVLAVYYTQTRADARAKDDVIASVARIVA...
>UniRef100_UPI00075B82C7/40-293
.....sSLAELERAAGGRLGVHALDTATGRRV.QHRADERFPFCSTFKAILIAAVLAESVARPALFTQRVTYRQADLLEWSPVTEKHVDTGMTVGELCEATAQYSDNAAANLLMKLLGGPAAVTAFARSIGDDTFRLDRWEPELNTALPGDARDTTTPAAMAASLRALALGDALPAPQRAQFAQWLRGNKTGDKRIRAGVPTGWQVGDKTGTGDyGTINDIGVLWPPARGPIVLTVYYTQARADATRKDDVIAAATRIAI...
>UniRef100_UPI000756D485/52-305
.....tTLADLERDAGGRLGVCAIDTASGRAI.EHRAGERFPFCSTFKAMLSAAVLAQSVERPGLLQQRVTYTKADLVNYSPVSEKHVGAGMTVGALCEATIQYSDNSAANLLMKLIGGPSAVTAYARSIGDDMFRLDRWETELNTALPGDPRDTTTPAAMAASMRALTLGDALPAAQRAQLVAWLRGNKVGDKRIRAGVPAGWTVGDKTGTGDyGTTNDAGVIWPTSRAPIVLAVYYTQTQADARAKDDVIASAARIVA...
>UniRef100_UPI00075D6BDB/40-293
.....sSLAELERTAGGRLGVHALDTATGRRV.QHRADERFPFCSTFKAILIAAVLAESVARPALFTQRVTYRQADLLEWSPVTEKHVDTGMTVSELCEATAQYSDNAAANLLMKLLGGLAAVTAFARSIGDDTFRLDRWEPELNTALPGDARDTTTPAAMAASLRALALGDALPAPQRAQFAQWLRGNKTGDKRIRAGVPTGWQVGDKTGTGDyGTTNDIGVLWPPARGPIVLTVYYTQARADAKRKDDVIAAATRIAV...
>UniRef100_UPI000753168B/40-293
.....tSLAELERAAGGRLGVHALDTATGRRV.QHRADERFPFCSTFKAILIAAVLAESVARPALFTQRVTYRQADLLEWSPVTEKHVDTGMTVSELCEATAQYSDNAAANLLMKLLGGPAAVTAFARSIGDDTFRLDRWEPELNTALPGDARDTTTPAAMAASLRALALGDALPAPQRAQFAQWLRGNKTGDKRIRAGVPTGWQVGDKTGTGDyGTTNDIGVLWSPARGPIVLTVYYTQARADAKRKDDVIAAATRIAV...
>UniRef100_UPI000754E976/40-293
.....tSLAELERAAGGRLGVHALDTATGRRV.QHRADERFPFCSTFKAILIAAVLAESVARPALFTQRVTYRQADLLEWSPVTEKHVDTGMTVSELCEATAQYSDNAAANLLMKLLGGPAAVTAFARSIGDDTFRLDRWEPELNTALPGDARDTTTPAAMAASLRALALGDALPAPQRAQFAQWLRGNKTGDKRIRASVPTGWQVGDKTGTGDyGTTNDIGVLWPPARGPIVLTVYYTQARADAKRKDDVIAAATRIAV...
>UniRef100_UPI00075472C9/40-293
.....tSLAELERAAGGRLGVHALDTATGRRV.QHRADERFPFCSTFKAILIAAVLAESVARPALFTQRVTYRQADLLEWSPVTEKHVDTGMTVSELCEATAQYSDNAAANLLMKLLGGPAAVTAFARSIGDDTFRLDRWEPELNTALPGDARDTTTPAAMAASLRALALGDALPAPQRAQFAQWLRGNKTGDKRIRASVPTGWQVGDKTGTGDyGTTNDIGVLWPPARGPIVLTVYYTQARADAKRKDDVIAAATRIAV...
>UniRef100_UPI000759EE17/55-308
.....qMLAELESSVGGRLGVCAIDAASGRVI.AHRADERFPFCSTFKAMLSAAVLAQSVERPALLQQRVTYTRADLVNYSPVSEKHVGEGMTVAALCEAAIQYSDNSAANLLMKLLGGPSAVTAYARSIGDDTFRLDRWETELNTALPGDLRDTTTPAAMAASMRVLMVGDALPAAQRAQLVAWMRGNKVGDKRLRAGVPAGWTVGDKTGTGDyGTTNDAGVVWSPSRAPIAVAVYYTQARADARAKDDVIASVARIVV...
>UniRef100_A0A1C8ZJ33/54-308
....aqMLAELERSAGGRLGVCAIDIATGRRA.EHRAEERFPFCSTFKAMLSAAVLAQSVDRPALLQQRVTYTKADLVNYSPVSGKHVDDGMTVAALCEAAIQYSDNSAANLLMKLLGGPSAVTAYARSIGDDAFRLDRWETELNTALPGDPRDTTTPAAMAASMRVLMLGDALPAAQRAQLVTWMRGNKVGDKRLRAGVPAGWTVGDKTGTGDyGTTNDAGVMWSPSGAPIALAVYYTQTRADARAKDDVIASVARIVV...
>UniRef100_UPI00075CF839/46-298
......SFAALERAAGGRLGVCAIDTATGRRA.LHRADERFPFCSTFKAMLGAAVLAQSVAHPGLLQQRVTYGRSDLVNYSPVTERHVDTGMTVAELCAATIQYSDNTAANELMKRIGGPAAVTAYARSIGDDTFRLDRWETELNTALPGDLRDTTTPAAMAASLRVLVLGDALPPAQRTQLIEWLRGNKVGDKRIRAGVPTAWRVGDKTGTGDyGTTNDAGVLWPPSRAPIVLAVYYTQARADAKAKDDVIAAATRIAI...
>UniRef100_UPI000754B8D7/41-293
......SFDALERAAGGRLGVCAIDTATGRRV.QHRADERFPFCSTFKAMLIAAVLAQSVARPALLAQRVTYRQADLVRYSPVTEQHVGAGMTVGELCEATAQYSDNSAANLLMKVLGGPSAVTAFARTIGDDTFRLDRWETELNTALPGDTRDTTTPAAMAASLRVLALGDALPAPQRAQFVAWLRGNKTGDKRIRAGVPAGWQVGDKTGTGDyGTTNDVGVLWPPARGPVALAVYYTQARADAQAKDDVIAAATRIAI...
>UniRef100_A0A1K1SPH9/50-304
....aaTLAHLERDAGGRLGVCAIDTASGRRV.EHRAAERFPFCSTFKAMLSAAVLAQSVARPGLLQQRVTYGKPDLVNYSPVTERHVGAGMTVAELCEATIQYSDNSAANLLMKLIGGPSAVTAYARSIGDDTFRLDRWETELNTALPGDLRDTTTPAAMAASMRVLALGDALPAAQRAQLVTWLRGNKVGDKRIRAGVPAGWTVGDKTGTGDyGTTNDAGVVWAPSRAPIVLAVYYTQARADARAKDDVIADVARVVV...
>UniRef100_UPI00075BC7C7/43-296
.....qMLAELESSLGGRLGVCAIDTASGRVI.THRADERFPFCSTFKAMLSAAVLAQSVARPALLQQRVTYTRADLVNYSPVSEKHVGEGMTVAALCEAAIQYSDNSAANLLMKLLGGPSAVTAYARSIGDDTFRLDRWETELNTALPGDLRDTTTPAAMAASMRVLMVGDALPAAQRAQLVAWMRGNKVGDKRLRAGVPAGWTVGDKTGTGDyGTTNDAGVVWSPSRVPIAVAVYYTQARADARSKDDVIASVARIVV...
>UniRef100_A0A1B4E4K9/55-308
.....qMLAELESSVGGRLGVCAIDAASGRVI.AHRADERFPFCSTFKAMLSAAVLAQSVERPALLQQRVTYTRADLVNYSPVSEKHVGEGMTVAALCEAAIQYSDNSAANLLMKLLGGPSAVTAYARSIGDDTFRLDRWETELNTALPGDLRDTTTPAAMAASMRVLMVGDALPAAQRAQLVAWMRGNKVGDKRLRAGVPAGWTVGDKTGTGDyGTTNDAGVVWSPSRAPIAVAVYYTQARADARAKDDVIASVARIVV...
>UniRef100_UPI000754EE01/55-308
.....qMLAELESSVGGRLGVCAIDAASGRVI.AHRADERFPFCSTFKAMLSAAVLAQSVERPALLQQRVTYTRADLVNYSPVSEKHVGEGMTVAALCEAAIQYSDNSAANLLMKLLGGPSAVTAYARSIGDDTFRLDRWETELNTALPGDLRDTTTPAAMAASMRVLMVGDALPAAQRAQLVAWMRGNKVGDKRLRAGVPAGWTVGDKTGTGDyGTTNDAGVVWSPSRAPIAVAVYYTQARADARAKDDVIASVARIVV...
>UniRef100_UPI0007580E34/55-308
.....qMLAELESSVGGRLGVCAIDAASGRVI.AHRADERFPFCSTFKAMLSAAVLAQSVERPALLQQRVTYTRADLVNYSPVSEKHVGEGMTVAALCEAAIQYSDNSAANLLMKLLGGPSAVTAYARSIGDDTFRLDRWETELNTALPGDLRDTTTPAAMAASMRVLMVGDALPAAQRAQLVAWMRGNKVGDKRLRAGVPAGWTVGDKTGTGDyGTTNDAGVVWSPSRAPIAVAVYYTQARADARAKDDVIASVARIVV...
>UniRef100_UPI00075DBE4C/40-293
.....tSFAALERAAGGRLGVCAIDTASGRQA.WHRADERFPFCSTFKAMLSAAVLAQSVERPGLLQQRVTIAQSDLVNYSPVSGKHVGAGMTVAELCEAAIQYSDNSAANLAMKLIGGPAAVTAFARSIGDDTFRLDRWETELNTALPGDPRDTTTPAAMAASMRVLTLGDALPPAQRTQLVAWLRGNKVGDKRIRAGVPAGWQVADKTGTGDyGTTNDAGVIWPPSRAPIVLVVYYTQARADAKAKDDVIAAAARIAV...
>UniRef100_UPI0008FE99DA/40-293
.....sSLAELERAAGGRLGVHALDTATGRRV.QHRAEERFPFCSTFKAILIAAVLAESVACPALFTQRVTYRQADLLEWSPVTEKHVDTGMTVSELCEATAQYSDNAAANLLMKLLGGPAAVTAFARSIGDDTFRLDRWEPELNTALPGDARDTTTPAAMAASLRALALGDALPAPQRAQFAQWLRGNKTGDKRIRAGVPTGWQVGDKTGTGDyGTTNDIGVLWPPARGPIVLTVYYTQARADAKRKDDVIAAATRIAI...
>UniRef100_A0A108IZ65/40-293
.....tSLAELERAAGGRLGVHALDTATGRRV.QHRADERFPFCSTFKAILIAAVLAESVARPALFTQRVTYRQADLLEWSPVTEKHVDTGMTVGELCEATAQYSDNAAANLLMKLLGGPAAVTAFARSIGDDTFRLDRWEPELNTALPGDARDTTTPAAMAASLRALALGDALPAPQRAQFAQWLRGNKTGDKRIRAGVPTGWQVGDKTGTGDyGTINDIGVLWPPARGPIVLTVYYTQARADATRKDDVIAAATRIAI...
>UniRef100_UPI00075956FD/55-308
.....tTLADLERDAGGRLGVCAIDTASGRAI.EHRAGERFPFCSTFKAMLSAAVLAQSVERPGLLQQRVTYTKADLVNYSPVSEKHVGAGMTVGALCEATIQYSDNSAANLLMKLIGGPSAVTAYARSIGDDMFRLDRWETELNTALPGDPRDTTTPAAMAASMRALTLGDALPAAQRAQLVAWLRGNKVGDKRIRAGVPAGWTVGDKTGTGDyGTTNDAGVIWPTSRAPIVLAVYYTQAQADARAKDDVIASVARIVA...
>UniRef100_UPI00075823A2/41-293
......SLAELERAAGGRLGVHALDTATGRRV.QHRADERFPFCSTFKAILIAAVLAESVARPALFTQRVTYRQADLLEWSPVTEKHVDTGMTVGELCEATAQYSDNAAANLLMKLLGGPAAVTAFARSIGDETFRLDRWEPELNTALPGDARDTTTPAAMAASLRALALGDALPAPQRAQYAQWLRGNKTGDKRIRAGVPTGWQVGDKTGTGDyGTINDIGVLWPPARGPIVLTVYYTQARADAKRKDDVIAAATRIAI...
>UniRef100_UPI000981E40D/55-308
.....tTLADLERDAGGRLGVCAIDTASGRVI.EHRAGERFPFCSTFKAMLSAAVLAQSVERPGLLQQRVTYTKADLVNYSPVSEKHVGSGMTVAALCEAAIQYSDNSAANLLMKLIGGPSAVTAYARSIGDDAFRLDRWETELNTALPGDPRDTTTPAAMAASLRVLTLGDALPAAQRAQLVAWLRGNKVGDKRIRAGVPAGWVVGDKTGTGDyGTTNDAGVIWPTSRAPIVLAVYYTQTRADARAKDDVIASVARIVA...
>UniRef100_UPI0008FE6CC7/40-293
.....tSLAELERAAGGRLGVHALDTATGRRV.QHRADERFPFCSTFKAIMIAAVLAESVARPALFTQRVTYRQADLLEWSPVTEKHVDTGMTVGELCEATAQYSDNAAANLLMKLLGGPAAVTAFARSIGDDTFRLDRWEPELNTALPGDARDTTTPAAMAASLRALALGDALPAPQRAQFAQWLRGNKTGDKRIRAGVPTGWQVGDKTGTGDyGTINDIGVLWPPARGPIVLTVYYTQARADAKRKDDVIAAATRIAI...
>UniRef100_UPI0002EB9F67/40-293
.....tSLAELERAAGGRLGVYALDTATGRRV.QHRADERFPFCSTFKAILIAAVLAESVARPALLTQRVTYRQADLPEWSPVTEKHVDTGMTVGELCEATAQYSDNAAANLLMKLLGGPAAVTAFARSIGDNTFRLDRWETELNTALPGDARDTTTPAAMAASLRALALGDALPAPQRAQFAQWLRGNKTGDKRIRAGVPTRWQVGDKTGTGDyGTTNDIGVLWPPARGPIVLTVYYTQARADAKRKDDVIAAATRIAI...
>UniRef100_UPI000751FEB7/51-304
.....qMLAELESSVGGRLGVCAIDAASGRVI.AHRADERFPFCSTFKAMLSAAVLAQSVERPALLQQRVTYTRADLVNYSPVSEKHVGEGMTVAALCEAAIQYSDNSAANLLMKLLGGPSAVTAYARSIGDDTFRLDRWETELNTALPGDLRDTTTPAAMAASMRVLMVGDALPAAQRAQLVAWMRGNKVGDKRLRAGVPAGWTVGDKTGTGDyGTTNDAGVVWSPSRAPIAVAVYYTQARADARSKDDVIASVARIVI...
>UniRef100_UPI0007689856/55-308
.....tTLADLERDAGGRLGVCAIDTASGRVI.EHRAGERFPFCSTFKAMLSAAVLARSVERPGLLQQRVTYTKADLVNYSPVSEKHVGAGMTVAALCEATIQYSDNSAANLLMKLIGGPSAVTAYARSIGDDTFRLDRWETELNTALPGDPRDTTTPAAMAASLRVLTLGDALPAAQREQLVAWLRGNKVGDKRIRAGVPAGWTVGDKTGTGDyGTTNDAGVIWPTSRAPIVLAVYYTQTRADARAKDDVIASVARIVA...
>UniRef100_UPI000754C0B3/40-293
.....tSLAELERAAGGRLGVHALDTATGRRV.QHRADERFPFCSTFKAILIAAVLAESVARSALFTQRVTYRQADLLEWSPVTEKHVDTGMTVGELCEATAQYSDNAAANLLMKLLGGPAAVTAFARSIGDDTFRLDRWEPELNTALPGDARDTTTPAAMAASLRALALGDALPAPQRAQFAQWLRGNKTGDKRIRAGVPTGWQVGDKTGTGDyGTINDIGVLWPPARGPIVLTVYYTQARADATRKDDVIAAATRIAI...
>UniRef100_UPI0008913132/55-308
.....tTLADLERDAGGRLGVCAIDTASGRVI.EHRAGERFPFCSTFKAILSAAVLAQSVERPGLLQQRVTYTKADLVNYSPVSEKHVGAGMTVAALCEAAIQYSDNSAANLLMKLIGGPSAVTAYARSIGDDTFRLDRWETELNTALPGDPRDTTTPAAMAASLRVLTLGDALPAAQRAQLVAWLRGNKVGDKRIRAGVPAGWAVGDKTGTGDyGTTNDAGVIWPTSRAPIVLAVYYTQTRADARAKDDVIASVARIVA...
>UniRef100_A0A228QUB7/55-308
.....qMLAELERSAGGRLGVCAIDIASGRRV.EHRQNERFPFCSTFKAMLSAAVLAQSVDRPALLQQRVTYTKADLVNYSPVSGKHVDDGMTVAALCEATIQYSDNSAANLLMKLLGGPSAVTAYARSIGDDTFRLDRWETELNTALPGDPRDTTTPAAMAASMRVLMVGEALPAAQRAQLVAWMRGNKVGDKRIRAGVPAGWTVGDKTGTGDyGTTNDAGVMWSPSGAPVALAVYYTQARADARAKDDVIASVARIVV...
>UniRef100_UPI00075DAB9C/41-293
......SFDALERAAGGRLGVCAIDTATGRRV.QHRADERFPFCSTFKAMLIAAVLAQSVARPALLAQRVTYHQADLVRYSPVTEQHVGAGMTVGELCEATAQYSDNSAANLLMKVLGGPSAVTAFARTIGDDTFRLDRWETELNTALPGDPRDTTTPAAMAASLRVLALGDALPAPQRAQFVAWLRGNKTGDKRIRAGVPAGWQVGDKTGTGDyGTTNDVGVLWSPAGGPVALAVYYTQARADAQAKDDVIAAATRIAI...
>UniRef100_UPI000759A109/43-296
.....qMLAELESSVGGRLGVCAIDAASGRVI.AHRADERFPFCSTFKAMLSAAVLAQSVERPALLQQRVTYTRADLVNYSPVSEKHVGEGMTVAALCEAAIQYSDNSAANLLMKLLGGPSAVTAYARSIGDDTFRLDRWETELNTALPGDLRDTTTPAAMAASMRVLMVGDALPAAQRAQLVAWMRGNKVGDKRLRAGVPAGWTVGDKTGTGDyGTTNDAGVVWSPSREPIAVAVYYTQARADARAKDDVIASVARILV...
>UniRef100_UPI00075D6C95/40-293
.....sSLAELERAAGGRLGVHALDTATGRRV.QHRADERFPFCSTFKAILIAAVLAESVARPALFTQRVTYRQADLLEWSPVTEKHVDTGMTVSELCEATAQYSDNAAANLLMKLLGGPAAVTAFARSIGDDTFRLDRWEPELNTALPGDARDTTTPAAMAASLRALALGDALPAPQRTQFAQWLRGNKTGDKRIRAGVPTGWQVGDKTGTGDyGTTNDIGVLWSPARGPIVLTVYYTQARADAKRKDDVIAAATRIAV...
>UniRef100_UPI0007558954/55-308
.....qMLAELESSVGGRLGVCAIDAASGRVI.AHRADERFPFCSTFKAMLSAAVLAQSVERPALLQQRVTYTRADLVNYSPVSEKHVGEGMTVAALCEAAIQYSDNSAANLLMKLLGGPSAVTAYARSIGDDTFRLDRWETELNTALPGDLRDTTTPAAMAASMRVLMVGDALPAAQRAQLVAWMRGNKVGDKRLRAGVPAGWTVGDKTGTGDyGTTNDAGVVWSPSRAPIAVAVYYTQARADARSKDDVIASVARIVV...
>UniRef100_UPI000755708C/41-293
......SFDALERAAGGRLGVCAIDTATGRRV.QHRADERFPFCSTFKAMLIAAVLAQSVARPALLAQRVTYRQADLVRYSPVTEQHVGAGMTVGELCEATAQYSDNSAANLLMKVLGGPSAVTAFARTIGDDTFRLDRWETELNTALPGDPRDTTTPAAMAASLRVLALGDALPAPQRAQFVAWLRGNKTGDKRIRAGVPAGWQVGDKTGTGDyGTTNDVGVLWPSAGGPVALAVYYTQARADAQAKDDVIAAATRIAI...
>UniRef100_UPI00075ABDC5/40-293
.....sSLAELERTAGGRLGVHALDTATGRRV.QHCADERFPFCSTFKAILIAAVLAESVARPALFTQRVTYRQADLLEWSPVTEKHVDTGMTVSELCEATAQYSDNAAANLLMKLLGGPAAVTAFARSIGDDTFRLDRWEPELNTALPGDARDTTTPAAMAASLRALALGDALPAPQRAQFAQWLRGNKTGDKRIRAGVPTGWQVGDKTGTGDyGTTNDIGVLWPPARGPIVLTVYYTQARADAKRKDDVIAAATRIAV...
>UniRef100_UPI00075BED4D/40-293
.....sSLAELERAAGGRLGVHALDTATGRRV.QHRADERFPFCSTFKAILIAVVLAESVARPALFTRRVTYRQADLLEWSPVTEKHVDTGMTVSELCEATAQYSDNAAANLLMKLLGGPAAVTAFARSIGDDTFRLDRWEPELNTALPGDARDTTTPAAMVASLRALALGDALPAPQRAQFAQWLRGNKTGDKRIRAGVPTGWQVGDKTGTGDyGTTNDIGVLWPPARGPIVLTVYYTQARADAKRKDDVIAAATRIAV...
>UniRef100_UPI0009BAA22E/8-261
.....qMLAELESSVGGRLGVCAIDTASGRII.EHRADERFPFCSTFKAMLSAAVLAQSVGRPALLQQRVTYTRADLVNYSPVSEKHVGEGMTVAALCEAAIQYSDNSAANLLMKLLGGPSAVTAYARSIGDDTFRLDRWETELNTALPGDLRDTTTPAAMAASMRVLMVGDALPAAQRAQLVAWMRGNKVGDKRLRAGVPAGWTVGDKTGTGDyGTTNDAGVVWSPSRVPIAVAVYYTQTRADARSKDDVIASVARIVV...
>UniRef100_UPI0008F376C0/35-290
....aaQLRALEKKYGGRLGVAILDTASGTRI.EHRADERFALCSTFKVLASAAVLARVDKGEEKLDRRITYEKKDLVTYSPVTEKHVGKKMTLAELCEAAITLSDNTAGNLLLASFGGPAGLTAYARTLGDEVTRLDRIETALNEAKTGDPRDTTTPAAMLADLQKLVLGDALSPASRDQLKTWLLANKTGDKRLRAHLPKDWKVGDKTGTGDnGSANDVGILWPPKRGPIIVSSYFTESSASTDEKNIVHAEVGRIAA...
>UniRef100_UPI000751AFE6/40-293
.....sSLAELERAAGGRLGVHVLDTATGRRV.RHRADERFPFCSTFKAILIAAVLAESVARPALFTQRVTYRQADLLEWSPVTEKHVDTGMTVSELCEATAQYSDNAAANLLMKLLGGPAAVTAFARSIGDDTFRLDRWEPELNTALPGDARDTTTPAAMAASLRALALGDALPAPQRAQFAQWLRGNKTGDKRIRAGVPTGWQVGDKTGTGDyGTTNDIGVLWPPARGPIVLTVYYTQARADAKRKDDVTAAATRIAI...
>UniRef100_UPI00098187F9/55-308
.....tTLADLERDAGGRLGVCAIDTASGRVI.EHRAGERFPFCSTFKAMLSAAVLAQSVERPGLLQQRVTYTKADLVNYSPVSEKHVGAGMTVAALCEAAIQYSDNSAANLLMKLIGGPSAVTAYARSIGDDAFRLDRWETELNTALPGDPRDTTTPAAMAASLRVLTLGDALPAAQRAQLVAWLRGNKVGDKRIRAGVPAGWVVGDKTGTGDyGTTNDAGVIWPTSRAPIVLAVYYTQTRADARAKDDVIASVARIVA...
>UniRef100_UPI0007594016/40-293
.....tSLAEFERAAGGRLGVHALDTATGRRV.QHRADERFPFCSTFKAILIAAVLAESVARPALFTQRVTYRQADLLEWSPVTEKHVDTGMTVGELCEATAQYSDNAAANLLMKLLGGPAAVTAFARSIGDDTFRLDRWEPELNTALPGDARDTTTPAAMAASLRALALGDALPAPQRAQFAQWLRGNKTGDKRIRAGVPTGWQVGDKTGTGDyGTINDIGVLWPPARGPIVLTVYYTQARADAKRKDDVIAAATRIAI...
>UniRef100_UPI0008FE0756/40-293
.....tSLAELERAAGGRLGVHALDTATGRRV.RHRADERFPFCSTFKAILIAAVLAESVARPALFTQRVTYRQADLLEWSPVTEKHVDTGMTVSELCEATAQYSDNAAANLLMKLLGGPAAVTAFARSIGDDTFRLDRWEPELNTALPGDARDTTTPAAMAASLRALALGDALPAPQRAQFAQWLRGNKTGDKRIRAGVPTGWQVGDKTGTGDyGTTNDIGVLWSPARGPIVLTVYYTQARADAKRKDDVIAAATRIAI...
>UniRef100_UPI000753509D/55-308
.....qMLAELESSVGGRLGVCAIDAASGRVI.AHRADERFPFCSTFKAMLSAAVLAQSVERPALLQQRVTYTRADLVNYSPVSEKHVGEGMTVAALCEAAIQYSDNSAANLLMKLLGGPSAVTAYARSIGDDTFRLDRWETELNTALPGDLRDTTTPAAMAASMRVLMVGDALPAAQRAQLVAWMRGNKVGDKRLRAGVPAGWTVGDKTGTGDyGTTNDAGVVWSPSRAPIAVAVYYTQARADARSKDDVIASVARIVV...
>UniRef100_UPI000759A5D6/40-293
.....sSLAELERAAGGRLGVHALDTATGRRV.RHRADERFPFCSTFKAILIAAVLAESVARPALFMQRVTYRQADLLEWSPVTEKHVDTGMTVSELCEATAQYSDNAAANLLMKLLGGPAAVTAFARSIGDDTFRLDRWEPELNTALPGDARDTTTPAAMAASLRALALGDALPAPQRAQFAQWLRGNKTGDKRIRAGVPTGWQVGDKTGTGDyGTTNDIGVLWPPARGPIVLTVYYTQARADAKGKDDVIAAATRIAI...
>UniRef100_A0A103L2Y5/40-293
.....tSFAALERAAGGRLGVCAIDTASGRLA.RHRADERFPFCSTFKAMLSAAVLAQSVEHPGLLQQRVTIAQSDLVNYSPVSGKHVGTGMTVAELCEAAIQYSDNSAANLAMKLIGGPAAVTAYARSIGDDTFRLDRWETELNTALPGDLRDTTTPDAMAASMRVLTLGEALPPAQRAQLVAWLRGNKVGDKRIRAGVPAGWQVADKTGTGDyGTTNDAGVIWPPSRAPIVLVVYYTQARADAKAKDDVIAAAARIAV...
>UniRef100_UPI000760B681/40-293
.....tSLAELERAAGGRLGVHALDTATGRRV.QHRADGRFPFCSTFKAILIAAVLAESVARPALFTQRVTYRQADLLEWSPVTEKHVDTGMTVSELCEATAQYSDNAAANLLMKLLGGPAAVTAFARSIGDDTFRLDRWEPELNTALPGDARDTTTPAAMAASLRALALGDALPAPQRAQFAQWLRGNKTGDKRIRAGVPTGWQVGDKTGTGDyGTTNDIGVLWPPARGPIVLTVYYTQARADAKRKDDVIAAATRIAV...
>UniRef100_A0A105VSS3/40-293
.....tSFAALERAAGGRLGVCAIDTASGRQA.RHRADERFPFCSTFKAMLSAAVLAQSVERPGLLQQRVPIAQSDLVNYSPVSGKRVGAGMTVAELCEAAIQYSDNSAANLAMKLIGGPAAVTAFARSIGDDAFRLDRWETELNTALPGDPRDTTTPAAMAASMRVLTLGDALPPAQRAQLVAWLRGNKVGDKRIRAGVPAGWQVADKTGTGDyGTTNDAGVIWPPSRAPIVLVVYYTQARADAKAKDDVIAAAARIAV...
>UniRef100_UPI0007B7E3C8/40-293
.....tSFAALERAAGGRLGVCAIDTASGRHA.RHRADERFPFCSTFKAMLSAAVLAQSVEHPGLLQQRVTIAQSDLVNYSPVSGKHVGAGMTVAELCEAAIQYSDNSAANLAMKLIGGPAAVTAFARSIGDDTFRLDRWETELNTALPGDPRDTTTPAAMAASMRVLTLGDALPPAQRAQLVAWLRGNKVGDKRICAGVPAGWQVADKTGTGDyGTTNDAGVIWPPSRAPIVLVVYYTQARADAKAKDDVIAAAARIAV...
>UniRef100_UPI000756320B/40-293
.....sSLAELERAAGGRLGVHALDTATGRRV.LHRADERFPFCSTFKAILIAAVLAESVARPALFTQRVTYRQADLLEWSPVTEKHVDTGMTVSELCEATAQYSDNAAANLLMKLLGGPAAVTAFARSIGDDTFRLDRWEPELNTALPGDARDTTTPAAMAASLRALALGDALPAPQRAQFAQWLRGNKTGDKRIRAGVPTGWQVGDKTGTGDyGTTNDIGVLWPPARGPIVLTVYYTQARADAKRKDDVIAVATRIAI...
>UniRef100_UPI000757D4A6/40-293
.....sSLAELERAAGGRLGVHALDTATGRRV.QHRADERFPFCSTFKAILIAAVLAESVARPALFTQRVTYRQADLLEWSPVTEKHVDTGMTVSELCEATAQYSDNAAANLLMKLLGGPAAVTAFARSIGDDTFRLDRLEPELNTALPGDARDTTTPAAMAASLRALALGDALPAPQRAQFAQWLRGNKTGDKRIRAGVPTGWQVGDKTGTGDyGTTNDVGVLWPPARGPIVLTVYYTQARADAKRKDDVIAAATRIAI...
>UniRef100_A0A117XR52/41-293
......SLAELERAAGGRLGVHALDTATGRRV.QHRADERFPFCSTFKAILIAAVLAESVARPALFAQRVTYRQADLLEWSPVTEKHVDTGMTVGELCEATAQYSDNAAANLLMKLLGGPAAVTAFARSIGDETFRLDRWEPELNTALPGDARDTTTPAAMAASLRALALGDALPAPQRAQYAQWLRGNKTGDKRIRAGVPTGWQVGDKTGTGDyGTINDIGVLWPPARGPIVLTVYYTQARADAKRKDDVIAAATRIAI...
>UniRef100_UPI000752FA4B/40-293
.....tSLAELERAAGGRLGVHALDTATGRRV.QHRADERFPFCSTFKAILIAAVLAESVARPALFTQRVTYRQADLLEWSPVTEKHVDTGMTVSELCEATAQYSDNAAANLLMKLLGGPAAVTAFARSIGDDTFRLDRLEPELNTALPGDARDTTTPAAMAASLRALALGDALPAPQRAQFAQWLRGNKTGDKRIRAGVPTGWQVGDKTGTGDyGTTNDIGVLWPPARGPIVLTVYYTQARADAKRKDDVIAAATRIAV...
>UniRef100_UPI0007551C3E/40-293
.....tSLAELERAAGGRLGVHALDTVTGRRV.QHRADERFPFCSTFKAILIAAVLAESVARPALFTQRVTYRQADLLEWSPVTEKHVDTGMTVGELCEATAQYSDNAAANLLMKLLGGPAAVTAFARSIGDDTFRLDRWEPELNTALPGDARDTTTPAAMAASLRALALGDALPAPQRAQFAQWLRGNKTGDKRIRAGVPTGWQVGDKTGTGDyGTINDIGVLWPPARGPIVLTVYYTQARADAKRKDDVIAAATRIAI...
>UniRef100_UPI000754A0BC/41-293
......SLAELERAAGGRLGVHALDTATGWRV.QHRADERFPFCSTFKAILIAAVLAESVARPALFTQRVTYRQADLLEWSPVTEKHVDRGMTVGELCEATAQYSDNAAANLLMKLLGGPAAVTAFARSIGDETFRLDRWEPELNTALPGDARDTTTPAAMAASLRALALGDALPAPQRAQYAQWLRGNKTGDKRIRAGVPTGWQVGDKTGTGDyGTINDIGVLWPPARGPIVLTVYYTQARADAKRKDDVIAAATRIAI...
>UniRef100_UPI000758DA73/40-293
.....tSFAALERAAGGRLGVCAIDTASGRQA.RHRADERFPFCSTFKAMLSAAVLAQSVERPGLLQQRVTIAQSDLVSYSPVSGKHVGVGMTVAELCEAEIQYSDNSAANLAMKLIGGPAAVTAFARSIGDDTFRLDRWETELNTALPGDPRDTTTPAAMAASMRVLTLGDALPPAQRAQLVAWLRGNKVGDKRIRAGVPAGWQVADKTGTGDyGTTNDAGVIWPPSRAPIVLVVYYTQARADAKAKDDVIASAARIAV...
>UniRef100_UPI00057F6F42/45-298
.....aSFAALERAAGGRLGVCAIDAATGRRA.LHRADERFPFCSTFKAMLAAAVLAQSVAHPGLLQQRVTYGRSDLVNYSPVTERYVDTGMAVAELCAATIQYSDNTAANELMKRIGGPAAVTAYARSIGDDTFRLDRWETELNTALPGDLRDTTTPAAMAASLRVLVLGDALPPAQRAQLIEWLRGNKVGDKRIRAGVPTGWRVGDKTGTGDyGTTNDAGVLWPPSRAPIVLAVYYTQARADAKAKDDVIAAATQIAI...
>UniRef100_C1J897/55-308
.....aTLADLERDAGGRLGVCAIDTASGRII.EHRAGERFPFCSTFKAMLSAAVLAQSVERPGLLQQRVTYTKADLVNYSPVSEKHVGSGMTVAALCEAAIQYSDNSAANLLMKLIGGPSAVTVYARSIGDDTFRLDRWETELNTALPGDPRDTTTPAAMAASLRVLTLGDALPAAQRAQLVAWLRGNKVGDKRIRAGVPAGWTVGDKTGTGDyGTTNDAGVIWPTSRAPIVLAVYYTQTRADARAKDDVIASVARIVA...
>UniRef100_UPI0007550135/41-293
......SLAELERAEGGRLGVHALDTATGRRV.QHRADERFPFCSTFKAILIAAVLAESVARPALFTQRVTYRQADLLEWSPVTEKHVDTGMTVGELCEATAQYSDNAAANLLMKLLGGPAAVTAFARSIGDETFRLDRWEPELNTALPGDARDTTTPAAMAASLRALALGDALPAPQRAQYAQWLRGNKTGDKRIRAGVPTGWQVGDKTGTGDyGTINDIGVLWPPARGPIVLTVYYTQARADAKRKDDVIAAATRIAI...
>UniRef100_UPI00075FC8A7/41-293
......SFDALERAAGGRLGVCAIDTATGRRV.QHRADERFPFCSTFKAMLIAAVLAQSVARPVLLAQRVTYRQADLVRYSPVTEQHVGAGMTVGELCEATAQYSDNSAANLLMKVLGGPSAVTAFARTIGDDTFRLDRWETELNTALPGDTRDTTTPAAMAASLRVLALGDALPAPQRAQFAAWLRGNKTGDKRIRAGVPAGWQVGDKTGTGDyGTTNDVGVLWPPARGPVALAVYYTQARADAQAKDDVIAAATRIAI...
>UniRef100_A0A0G3YKT2/54-308
....aqMLAELERSAGGRLGVCAIDIATGRRA.EHRAEERFPFCSTFKAMLSAAVLAQSVDRPALLQQRVTYTKADLVNYSPVSGKHVDDGMTVAALCEAAIQYSDNSAANLLMKLLGGPSAVTAYARSIGDDAFRLDRWETELNTALPGDPRDTTTPAAMAASMRVLMVGDALPAAQRAQLVTWMRGNKVGDKRLRAGVPAGWTVGDKTGTGDyGTTNDAGVMWSPSGAPIALAVYYTQTRADARAKDDVIASVARIVV...
>UniRef100_UPI00075F4FE2/40-293
.....tSLAELERAAGGRLGVHALDTATGRRV.QHRADERFPFCSTFKAILIAAVLAESVTRPALFTQRVTYRQADLLEWSPVTEKHVDTGMTVSELCEATAQYSDNAAANLLMKLLGGPAAVTAFARSIGDDTFRLDRWEPELNTALPGDARDTTTPAAMAASLRALALGDALPAPQRAQFAQWLRGNKTGDKRIRAGVPTGWQVGDKTGTGDyGTTNDIGVLWPPARGPIVLTVYYTQARADAKRKDDVIAVATRIAI...
>UniRef100_UPI00075EB3E0/40-293
.....tSLAELERAAGGRLGVHALDTATGRRV.QHRADERFPFCSTFKAILIAAVLAESVARPALFTQRVTYRQADLLEWSPVTEKHVDTGMTVGELCEATAQYSDNAAANLLMKLLGGPAAVTAFARSIGDDTFRLDRWEPELNTALPGDARDTTTPAAMAASLRALALGDALPAPQRAQFAQWLRGNKTGDKRIRAGVPTGWQVGDKTGTGDyGTTNDIGVLWPRARGPIVLTVYYTQARADAKRKDDVIAAATRIAI...
>UniRef100_UPI00075F1C23/40-293
.....sSLAELERAAGGRLGVHALDTATGRRV.RHRADERFPFCSTFKAILIAAVLAESVARPALFTQRVTYRQADLLEWSPVTEKHVDTGMTVSELCEATAQYSDNAAANLLMKLLGGPAAVTAFARSIGDDTFRLDRWEPELNTALPGDARDTTTPAAMTASLRALALGDALPAPQRAQFAQWLRGNKTGDKRIRAGVPTGWQVGDKTGTGDyGTTNDIGVLWSPARGPIVLTVYYTQARADAKRKDDVIAAATRIAV...
>UniRef100_UPI000756C6EB/40-293
.....tSLAELERAAGGRLGVHALDTATGRRV.QHRADERFPFCSTFKAILIAAVLAESVTRPALFTQRVTYRQADLLEWSPVTEKHVDTGMTVGELCEATAQYSDNAAANLLMKLLGGPAAVTAFARSIGDDTFRLDRWEPELNTALPGDARDTTTPAAMAASLRALALGDALPAPQRAQFAQWLRGNKTGDKRIRAGVPTGWQVGDKTGTGDyGTTNDIGVLWPPARGPIVLTVYYTQARADAKRKDDVIAVATRIAI...
>UniRef100_UPI00075502FE/40-293
.....tSFAELERAAGGRLGVCAIDTASGRQA.RHRADERFPFCSTFKAMLSAAVLAQSVERPGLLQQRVTIAQSDLVNYSPVSGKHVGAGMTVAELCEAAIQYSDNSAANLAMKLIGGPAAVTAFARSIGDDTFRLDRWETELNTALPGDPRDTTSPAAMAASMRVLTLGDALPPVQCAQLVAWLRGNKVGDKRIRAGVPAGWQVADKTGTGDyGTTNDAGVIWPPSRAPIVLVVYYTQARADAKAKDDVIAAAARIAV...
>UniRef100_A0A0J6M1M1/55-308
.....qMLAELESSVGGRLGVCAIDAASGRVI.AHRADERFPFCSTFKAMLSAAVLAQSVERPALLQQRVTYTRADLVNYSPVSEKHVGEGMTVAALCEAAIQYSDNSAANLLMKLLGGPSAVTAYTRSIGDDTFRLDRWETELNTALPGDLRDTTTPAAMAASMRVLMVGDALPAAQRAQLVAWMRGNKVGDKRLRAGVPAGWTVGDKTGTGDyGTTNDAGVVWSPSRAPIAVAVYYTQARADARAKDDVIASVARIVV...
>UniRef100_UPI00075721B3/40-293
.....sSLAELERAAGGRLGVHALDTATGRRV.QHRVDERFPFCSTFKAILIAAVLAESVARPALFTQRVTYRQADLLEWSPVTEKHVDTGMTVSELCEATAQYSDNAAANLLMKLLGGPAAVTAFARSIGDDTFRLDRWEPELNTALPGDARDTTTPAAMAASLRALALGDALPAPQRAQFAQWLRGNKTGDKRIRAGVPTGWQVGDKTGTGDyGTTNDIGVLWPPARGPIVLTVYYTQARADAKGKDDVIAAATRIAV...
>UniRef100_UPI0006AC9657/55-308
.....tTLADLERDAGGRLGVCAIDTASGRVI.EHRAGERFPFCSTFKAILSAAVLAQSVERPGLLQQRVTYTKADLVNYSPVSEKHVGAGMTVAALCEAAIQYSDNSAANLLMKLIGGPSAVTAYARSIGDDAFRLDRWETELNTALPGDPRDTTTPAAMAASLRVLTLGDALPAAQRAQLVAWLRGNKVGDKRIRAGVPAGWVVGDKTGTGDyGTTNDAGVIWPTSRAPIVLAVYYTQARADARAKDDVIASVARIVA...
>UniRef100_UPI00075EA2BD/40-293
.....tSLAELERAAGGRLGVHALDTATGRRV.QHRADERFPFCSTFKAILIAAVLAESVARPALFTQRVTYRQADLLEWSPVTEKHVDTGMTVGELCEATAQYSDNAAANLLMKLLGGPAAVTAFARSIGDDTFRLDRLEPELNTALPGDARDTTTPAAMAASLRALALGDALPAPQRAQFAQWLRGNKTGDKRIRAGVPTGWQVGDKTGTGDyGTTNDVGVLWPPARGPIVLTVYYTQARADAKRKDDVIAAATRIAI...
>UniRef100_UPI00075415F6/41-293
......SFDALERAAGGRLGVCAIDTATGRRV.QHRADERFPFCSTFKAMLIAAVLAQSVARPALLAQRVTYRQADLVRYSPVTEQHVGAGMTVGELCEATAQYSDNSAANLLMKVLGGPSAVTAFARTIGDDTFRLDRWETELNTALPGDTRDTTTPAAMAASLRVLALGDALPAPQRAQFAAWLRGNKTGDKRIRAGVPAGWQVGDKTGTGDyGTTNDVGVLWPPARGPVALAVYYTQARADAQAKDDVIAAATRIAI...
>UniRef100_G8AUN0/37-292
.....dAIASLEKRSGGRLGVAVLDTGTGQRF.GHRADERFPMCSTFKFLLAGAVLKRVDEGRERLDRRIPVTKADMVPYAPFAETRLDGPPTVAELCEATMTLSDNVAANLLLPAVGDPAGLTAFLRTLGDQKTRLDRNEPSLNSAIPGDPRDTTTPAAMVHSMERLMLGDALTPASREQLIAWMVANRTGDKRLRAGLPKGWRVGDKTGTGVrGTANDIGIVWPEGRAPLLITSYLTETPDAFKERDAIHAGVARAVAd..
>UniRef100_UPI000757EE52/40-293
.....sSLAELERTAGGRLGVHALDTATGRRV.QHRADERFPFCSTFKAILIAAVLAESVARPALFTQRVTYRQADLLEWSPVTEKHVDTGMTVSELCEATAQYSDNAAANLLMKLLGGLAAVTAFARSIGDDTFRLDRWEPELNTALPGDARDTTTPAAMAASLRALALGDALPAPQRAQFAQWLRGNKTGDKRIRAGVPTGWQVGDKTGTGDyGTTNDIGVLWPPARGPIVLTVYYTQARADAKGKDDVIAAATRIAI...
>UniRef100_UPI000751F368/55-308
.....qMLAELESSVGGRLGVCAIDAASGRVI.AHRADERFPFCSTFKAMLSAAVLAQSVERPALLQQRVTYTRADLVNYSPVSEKHVGEGMTVAALCEAAIQYSDNSAANLLMKLLGGPSAVTAYARSIGDDTFRLDRWETELNTALPGDLRDTTTPAAMAASMRVLMVGDALPAAQRAQLVAWMRGNKVGDKRLRAGVPAGWTVGDKTGTGDyGTTNDAGVVWSPSRAPIAVAVYYTQARADARAKDDVIASVARILV...
>UniRef100_UPI0007546CA6/55-308
.....qMLAELESSVGGRLGVCAIDAASGRVI.AHRADERFPFCSTFKAMLSAAVLAQSVERPALLQQRVTYTRADLVNYSPVSEKHVGEGMTVAALCEAAIQYSDNSAANLLMKLLGGPSAVTAYARSIGDDTFRLDRWETELNTALPGDLRDTTTPAAMAASMRVLMVGDALPAAQRAQLVAWMRGNKVGDKRLRAGVPAGWTVGDKTGTGDyGTTNDAGVVWSPSRAPIAVAVYYTQARADARAKDDVIASVARILV...
>UniRef100_UPI00089AB8F5/44-299
....arQLREIEARSGGRLGVAVLDTHNGQAH.AYRGDERFPMCSTFKLLAAGLTLKRVDRGQEQLTRRIRYDAADLVAYSPATEKHTGAGMSVAQLCEAAITLSDNTAANLLLHSLGGPAHLTAYVRSLGDQVTRLDRIEPELNQASPGDPRDTTSPNAMLSTMRQLVLGTALSADARQQLTNWLLANTTGDQRLRAYLPAGWRVADKTGSGVhGTTNDIGILFPPDRAPLVVTAYLTGTKASAATRDAALAEVGRLAA...
>UniRef100_UPI00075949B1/41-293
......SLAELERAEGGRLGVHALDTATGRRV.QHRADERFPFCSTFKAILIAAVLAESVARPALFAQRVTYRQADLLEWSPVTEKHVDTGMTVGELCEATAQYSDNAAANLLMKLLGGPAAVTAFARSIGDETFRLDRWEPELNTALPGDARDTTTPAAMAASLRALALGDALPAPQRAQYAQWLRGNKTGDKRIRAGVPTGWQVGDKTGTGDyGTINDIGVLWPPARGPIVLTVYYTQARADAKRKDDVIAAATRIAI...
>UniRef100_UPI00075A9809/55-308
.....qMLAELESSVGGRLGVCAIDAASGRVI.AHRADERFPFCSTFKAMLSAAVLAQSVERPALLQQRVTYTRADLVNYSPVSEKHVGEGMTVAALCEAAIQYSDNSAANLLMKLLGGPSAVTAYARSIGDDTFRLDRWETELNTALPGDLRDTTTPAAMAASMRVLMVGDALPAAQRAQLVAWMRGNKVGDKRLRAGVPGGWTVGDKTGTGDyGTTNDAGVVWSPSRAPIAVAVYYTQARADARAKDDVIASVARIVV...
>UniRef100_UPI000755ECD6/55-308
.....qMLAELESSVGGRLGVCAIDAASGRVI.AHRADERFPFCSTFKAMLSAAVLAQSVERPALLQQRVTYTRADLVNYSPVSEKHVGEGMTVAALCEAAIQYSDNSAANLLMKLLGGPSAVTAYARSIGDDTFRLDRWETELNTALPGDLRDTTTPAAMAASMRVLMVGDALPAAQHAQLVAWMRGNKVGDKRLRAGVPAGWTVGDKTGTGDyGTTNDAGVVWSPSRAPIAVAVYYTQARADARAKDDVIASVARIVV...
>UniRef100_A0A104LDA2/55-308
.....tTLADLERDAGGRLGVCAIDTASGRVI.EHRAGERFPFCSTFKAMLSAAVLARSVEQPGLLQQRVTYTKADLVNYSPVSEKHVGAGMTVAALCEATIQYSDNSAANLLMKLIGGPSAVTAYARSIGDDTFRLDRWETELNTALPGDPRDTTTPAAMAASLRVLTLGDALPAAQREQLVAWLRCNKVGDKRIRAGVPAGWTVGDKTGTGDyGTTNDAGVIWPTSRAPIVLAVYYTQTRADARAKDDVIASVARIVA...
>UniRef100_B3Q9A2/35-287
......-CARLEAGSGGRLGVGVLDTASGRMI.GHRLDERFPMCSTFKVLAAGLVLARVDRKQEKLDRRVSYAKSNLVTYSPATEKHVEDGMTIAELCEAAITLSDNTAANLLLASFGGPAGLTAFARSLGDETTRLDRIETELNEALPGDPRDTTSPRAMAQDLRALTLGDALSPASRAQLITWLKANTTGGTRLRAGVPPGWTVGDKTGTGSrGTANDIAVLWPPQRAPLIVTVYLTGATVVRDQQNKIIADVGAAVAd..
>UniRef100_UPI00075B825B/41-293
......SFDALERAAGGRLGVCAIDTATGRRV.QHRADERFPFCSTFKAMLIAAVLAQSVARPALLAQRVTYRQADLVRYSPVTEQHVGAGMTVGELCEATAQYSDNSAANLLMKVLGGPSAVTAFARTIGDDTFRLDRWETELNTALPGDTRDTTTPAAMAASLRVLALGDALPAPQRAQFVAWLRGNKTGDKRIRAGVPAGWQVGDKTGTGDyGTTNDVGVLWSPAGGPVALAVYYTQARADAQAKDDVIAAATRIAI...
>UniRef100_A0A103B6S2/55-308
.....tTLADLERDAGGRLGVCAIDTASGRVI.EHRAGERFPFCSTFKAMLSAAVLAQSVERPGLLQQRVTYTKADLVNYSPVSEKHVGAGMTVGALCEATIQYSDNSAANLLMKLIGGPSAVTAYARSIGDDMFRLDRWETELNTALPGDPRDTTTPAAMAASMRALTLGDALPAAQRAQLVAWLRGNKVGDKRIRAGVPAGWTVGDKTGTGDyGTTNDAGVIWPTSRAPIVLAVYYTQAQADARAKDDVIASAARIVA...
>UniRef100_UPI00075CDA08/55-308
.....tTLADLERDAGGRLGVCAIDTASGRVI.EHRAGERFPFCSTFKAMLSAAVLARSVERPGLLQQRVTYTKADLVNYSPVSEKHVGAGMTVAALCEATIQYSDNSAANLLMKLIGGPSAVTAYARSIGDDTFRLDRWETELNTALPGDPRDTTTPAAMAASLRVLTLGDALPAAQREQLATWLRGNKVGDKRIRAGVPAGWTVGDKTGTGDyGTTNDAGVIWPTSRAPIVLAVYYTQTRADARAKDDVIASVARIVA...
>UniRef100_A0A1V0WHH0/55-308
.....aTLADLERDAGGRLGVCAIDTASGRVI.EHRAGERFPFCSTFKAMLSAAVLAQSVERPGLLQQRVTYTKADLVNYSPVSEKHVGAGMTVAALCEAAIQYSDNSAANLLMKLIGGPSAVTAYARSIGDDAFRLDRWETELNTALPGDPRDTTTPAAMAASIRVLTLGDALPAAQRAQLVAWLRGNKVGDKRIRAGVPAGWVVGDKTGTGDyGTTNDAGVIWPTSRAPIVLAVYYTQTRADARAKDDVIASVARIVA...
>UniRef100_UPI000484E52E/55-308
.....aTLADLERDAGGRLGVCAIDTASGRVI.EHRAGERFPFCSTFKAMLSAAVLARSVERPGLLQQRVTYTRADLVNYSPVSEKHVGAGMTVAALCEAAIQYSDNSAANLLMKLIGGPSAVTAYARSIGDDAFRLDRWETELNTALPGDPRDTTTPAAMAASLRVLTLGDALPAAQRAQLVAWLRGNKVGDKRIRAGVPAGWAVGDKTGTGDyGTTNDAGVIWPTSRAPIVLAVYYTQTRADARAKDDVIASVARIVA...
>UniRef100_UPI0007526A06/40-293
.....tSLAELERAAGGRLGVHALDTATGRRV.QHRADERFPFCSTFKAILIAAVLAESVARPALFTQRVTYRQADLLEWSPVTEKHVDTGMTVGELCEATAQYSDNAAANLLMKLLGGPAAVTAFARSIGDDTFRLDRWEPELNTALPGDARDTTTPAAMAASLRALALGVALPAPQRAQFAQWLLGNKTGDKRIRAGVPTGWQVGDKTGTGDyGTTNDIGVLWPPARGPIVLTVYYTQARADAKRKDDVIAAATRIAI...
>UniRef100_UPI000B879395/36-292
...aeaRLAALESGWGGRLGVFAIDTANERSI.GFRAGERFAFCSTFKVMLAAAVLERSKQVPDLLQQRIKYAKSELVNYSPITEDHVEDGMSVAELCAAGIQYSDNTAANLLIKLLGGTAAVTAYARAIGDQEFRLDRWETELNTAIPGDPRDTTTPAAMGRSLRRLAVGEALPAPLRAQLQDWMRGNTTGDARIRAGVPAGWQVGDKTGTGDyASANDIGVVWPPQRAPIVLAVYTAQADKDAKANSEVIAAATRIVLe..
>UniRef100_UPI000757778F/40-293
.....tSLAELERAAGGRLGVHALDTVTGRRV.QHRADERFPFCSTFKAILIAAVLAESVARPALFTQRVTYRQADLLEWSPVTEKHVDTGMTVGELCEATAQYSDNAAANLLMKLLGGPAAVTAFARSIGDDTFRLDRWEPELNTALPGDARDTTTPAAMAASLRALALGDALPAPQRAQFAQWLRGNKTGDKRIRAGVPTGWQVGDKTGTGDyGTINDIGVLWPPARGPIVLTVYYTQARADATRKDDVIAAATRIAI...
>UniRef100_UPI0007593895/45-298
.....aSFAALERAAGGRLGVCAIDTATSRRA.LHRGDERFPFCSTFKAMLGAAVLAQSVAHPGLLQQRVTYGRSDLVNYSPVTERHVDTGMTVAELCAATIQYSDNTAANELMKRIGGPAAVTAYARSIGDDTFRLDRWETELNTALPGDLRDTTTPAAMAASLRVLVLGDALPPAQRAQLIEWLRGNKVGDKRIRAGVPTAWRVGDKTGTGDyGTTNDAGVLWPPSRAPIVLAVYYTQARADAKAKDDVIAAATRIAI...
>UniRef100_K5YH17/40-293
.....qRFAELEKQLDARLGVAIIDSQSGRQW.LHRADERFPLCSTFKLLAGAAVLRRVDAGADSLQTRIRYSADDLVTYSPVTERHVNDGMTLAALCEAAITLSDNTAGNLLLRHLGGPGAIGDFTRTLGDRHTRLDRWETELNEASPGDPRDTTTPAAMAANLQRLVLGDSLSAASRDQLIGWMLASQTGAAKLRAGLPQGWRIGDKTGSGErGTTNEIAVIWPPQRKPLIACVYLTQTQASADARNAALAAIGRALA...
>UniRef100_A0A1A9KHQ2/33-287
.....eRLQQLERDSGGRLGVAVLDTGDGRRF.GLREDERFPLCSTFKLLLAACVLARVDRGEEQLARRIVYGQADLVEYSPVSERHVGQPMSVAELCEAAITLSDNGAANLLLASLGGPTGLTDWLRSTGDDVSRLDRNEPTLNQALPGDPRDTSTPRAMVATLQRLLLGDVLQPASRDQLNAWLAANKTGDKRIRAGLPTGWKVGDKTGTGErGTSNDVAILRPPGRAPILVAAYLTGSPASAEKREAVLAEVGRLAA...
>UniRef100_UPI00075F7EA1/40-293
.....tSLAELERAAGGRLGVHALDTATGRRV.RHRADERFPFCSTFKAILIAAVLAESVARPALFTQRVTYRQADLLEWSPVTEKHVDTGMTVSELCEATAQYSDNAAANLLMKLLGGPAAVTAFARSIGDDTFRLDRWEPELNTALPGDARDTTTPAAMAASLRALALGDALPAPQRAQFAQWLRGNKTGDRRIRAGVPTGWQVGDKTGTGDyGTTNDIGVLWPPARGPIVLTVYYTQARADAKRKDDVTAAATRIAI...
>UniRef100_A0A118Q2C0/41-293
......SFDALERAAGGRLGVCAIDTATGRRV.QYRADERFPFCSTFKAMLIAAVLAQSVTRPALLAQRVTYRQADLVRYSPVTEQHVGAGMTVGELCEATAQYSDNSAANLLMKVLGGPSAVTAFARTIGDDTFRLDRWETELNTALPGDPRDTTTPAAMAASLRVLALGGALPAPQRAQFAAWLRGNKTGDKRIRAGVPAGWQVGDKTGTGDyGTTNDVGVLWPPAGGPVALAVYYTQARADAQAKDDVIAAATRIAI...
>UniRef100_A0A109EHH5/55-308
.....aTLADLERDAGGRLGVCAIDTASGRVI.EHRAAERFPFCSTFKAMLSAAVLARSVERPGLLQQRVTYTKADLVNYSPVSEKHVGAGMTVAALCEATIQYSDNSAANLLMKLIGGPSAVTAYARSIGDDAFRLDRWETELNTALPGDPRDTTTPAAMAASLRVLTLGDALPAAQRAQLVAWLRGNKVGDKRIRAGVPAGWTVGDKTGTGDyGTTNDAGVIWPTSRAPIVLAVYYTQARADARAKDDVIASVARIVA...
>UniRef100_A0A228LTH2/60-312
......ALAELERSAGGRLGVCAIDIASGRRV.EHRQNERFPFCSTFKAMLSAAVLAQSVDRPALLQKRVRYTKADLVNYSPVSGKHVDDGMTVAALCEATIQYSDNSAANLLMKLLGGPSAVTAYARSIGDDTFRLDRWETELNTALPGDPRDTTTPAAMAASMRVLMVGEALPAAQRAQLVAWMRGNKVGDKRLRAGVPAGWTVGDKTGTGDyGTTNDAGVMWSPSGAPVALAVYYTQARADARAKDDVIASVARIVV...
>UniRef100_B1K831/55-308
.....tTLADLERDAGGRLGVCAIDTASGRVI.EHRAGERFPFCSTFKAMLSAAVLAQSVERPGLLQQRVTYTKADLVNYSPVSEKHVGSGMTVAALCEAAIQYSDNSAANLLMKLIGGPSAVTAYARSIGDDAFRLDRWETELNTALPGDPRDTTTPAAMAASLRVLTLGDALPAAQRAQLVAWLRGNKVGDKRMRAGVPAGWVVGDKTGTGDyGTTNDAGVIWPTSRAPIVLAVYYTQTRADARAKDDVIASVARIVA...
>UniRef100_UPI00075D1824/55-308
.....aTLADLERDAGGRLGVCAIDTASGRVI.EHRAGERFPFCSTFKAMLSAAVLAQSVERPGLLQQRVTYTKADLVNYSPVSEKHVGAGMTVAALCEATIQYSDNSAANLLMKLIGGPSAVTAYARSIGDDAFRLDRWETELNTALPGDPRDTTTPAAMAASIRVLTLGDALPAAQRAQLVTWLRGNKVGDKRIRAGVPAGWTVGDKTGTGDyGTTNDAGVIWPTSRAPIVLAVYYTQTRADARAKDDVIASVARIVA...
>UniRef100_A0A118HZB6/40-293
.....tSLAELERAAGGRLGVHALDTATGRRV.QHRADERFPFCSTFKAILIAAVLAESVARPALFTQRVTYRQADLLEWSPVTEKHVDTGMTVGELCEATAQYSDNAAANLLMKLLGGPAAVTAFARSIGDETFRLDRWEPELNTALPGDARDTTTPAAMAASLRALALGDALPAPQRAQYAQWLLGNKTGDKRIRAGVPTGWQVGDKTGTGDyGTINDIGVLWPPARGPIVLTVYYTQARPDAKRKDDVIAAATRIAI...
>UniRef100_UPI000759011D/40-293
.....tSLAELERAAGGRLGVHALDTATGRRV.QHRADERFPFCSTFKAVLIAAVLAESVARPALFTQRVTYRQADLLEWSPVTEKHVDTGMTVGELCEATAQYSDNAAANLLMKLLGGPAAVTAFARSIGDDTFRLDRWEPELNTALPGDARDTTTPAAMAASLRALALGDALPVPQRAQFAQWLRGNKTGDKRIRAGVPTGWQVGDKTGTGDyGTINDIGVLWPPARGPIVLTVYYTQARADATRKDDVIAAATRIAI...
>UniRef100_C1J8A0/55-308
.....aTLADLERDAGGRLGVCAIDTASGRVI.EHRAGERFPFCSTFKAMLSAAVLAQSVERPGLLQQRVTYTKADLVNYSPVSEKHVGAGMTVAALCEATIQYSDNSAANLLMKLIGGPSAVTAYARSIGDDAFRLDRWETELNTALPGDPRDTTTPAAMAASIRVLTLGDALPAAQRAQLVAWLRGNKVGDKRIRAGVPAGWTVGDKTGTGDyGTTNDAGVIWPTSRAPIVLAVYYTQTRADARAKDDVIASVARIVA...
>UniRef100_A0A088TRK8/55-308
.....qMLAELESSVGGRLGVCAIDTASGRII.EHRADERFPFCSTFKAMLSAAVLAQSVGRPALLQQRVTYTRADLVNYSPVSEKHVGEGMTVAALCEAAIQYSDNSAANLLMKLLGGPSAVTAYARSIGDDTFRLDRWETELNTALPGDLRDTTTPAAMAASMRVLMVGDALPAAQRAQLVAWMRGNKVGDKRLRAGVPAGWTVGDKTGTGDyGTTNDAGVVWSPSRVPIAVAVYYTQTRADARSKDDVIASVARIVV...
>UniRef100_UPI00075F7D2B/41-293
......SFDALERAAGGRLGVCAIDTATGRRV.QHRADERFPFCSTFKAMLIAAVLAQSVARPALLAQRVTYRQADLVRYSPVTEQHVGAGMTVGELCEATAQYSDNSAANLLMKVLGGPSAVTAFARTIGDDTFRLDRWETELNTALPGDTRDTTTPAAMAASLRVLALGDALPAPQRAQFVAWLRGNKTGDKRIRAGVPAGWQVGDKTGTGDyGTTNDVGVLWSPAGGPVALAVYYTQARADARAKDDVIAAATRIAI...
>UniRef100_A0A1J9PAI1/61-309
......----SERDAGGRLGVCAIDTASGRSV.EHRADERFPFCSTFKAMLSAAVLAQSVERPGLLQRRVTYGKADLVNYSPVTEKHVGAGMTVAGLCEATIQYSDNSAANLLIKLIGGPPAVTAYARSIGDDRFRLDRWETELNTALPGDLRDTTTPAAMAASMRVLTLGEALPAAQRAQLVTWLRGNKVGDKRIRAGVPAGWTVGDKTGTGDyGTTNDAGIVWPPSRAPIVLVVYYTQAQADARAKDDVIASAARIAV...
>UniRef100_UPI0007544704/40-293
.....tSLAELERAAGGRLGVHALDTATGRRV.QHRADERFPFCSTFKAILIAAVLAESVARPALFTQRVTYRQADLLEWSPVTEKHVDTGMTVGELCEATAQYSDNAAANLLMKLLGGPAAVTAFARSIGDDTFRLDRWEPELNTALPGDARDTTTPAAMAASLRALALGDALPVPQRAQFAQWLRGNKTGDKRIRAGVPTGWQVGDKTGTGDyGTINDIGVLWPPARGPIVLTVYYTQARADATRKDDVIAAATRIAI...
>UniRef100_A0A228N761/53-306
.....qMLAELERSAGGRLGVCAIDIATGRRA.EHRADERFPFCSTFKAMLSAAVLAQSVDRPALLQQRVTYTKADLVNYSPVSGKHVEDGMTVAALCEAAIQYSDNSAANLLMKLLGGPSAVTAYARSIGDDTFRLDRWETELNTALPGDLRDTTTPAAMAASMRVLMVGDALPAAQRAQLVAWMRGNKVGDKRIRAGVPAGWTVGDKTGTGDyGTTNDAGVMWSPSGAPIALAVYYTQARADARAKDDVIASAARIVV...
>UniRef100_UPI0007574EB7/40-293
.....tSLAELERAAGGRLGVHALDTATGRRV.QHRADERFPFCSTFKAILIAAVLAESVARPALFTQRVTYRQADLLEWSPVTEKRVDTGMTVSELCEATAQYSDNAAANLLMKLLGGPAAVTAFARSIGDDTFRLDRWEPELNTALPGDARDTTTPAAMVASLRALALGDALPAPQRAQFAQWLRGNKTGDKRIRAGVPTGWQVGDKTGTGDyGTTNDIGVLWSPARGPIVLTVYYTQARADAKRKDDVIAAATRIAV...
>UniRef100_UPI00056DED37/30-284
....reRLAAIESGFDGRLGVFAIDTADGATL.AHRGDERFPLCSTFKLVAAAALLARSTAEPRLMSERVHYTRAELASWSPVAEKHVARGMTYEELCAAAVMYSDNTAANLMLRRLGGPAALTDYARGLGDAAFRLDRWEPELNTAIPGDPRDTTTPAAMARTVRRLVLDDALPAPQRAQLEAWLRGNTTGATRIRAGVPSTWAVGDKTGAGDyGTNNDVGVLWPPGRAPIVLAVYTTQRQPDAKARNDVIAEAARAVA...
>UniRef100_UPI0003F9130F/55-308
.....aTLADLERDAGGRLGVCAIDAASGRAI.EHRAGERFPFCSTFKAMLSAAVLAQSVERPGLLQQRVTYTKADLVNYSPVSEKHVGTGMTVAALCEATIQYSDNSAANLLMKLIGGPSAVTAYARSIGDDTFRLDRWETELNTALPGDPRDTTTPAAMAASMRVLTLGDALPSAQRAQLITWLRGNKVGDKRIRAGVPAGWVVGDKTGTGDyGTTNDAGVIWPTSRAPIVLVVYYTQTRADARAKDDVIASVARIVA...
>UniRef100_A0A1V2XBA9/55-308
.....aTLADLERDAGGRLGVCAIDTASGRVI.EHRAGERFPFCSTFKAMLSAAVLAQSVERPGLLQQRVTYTKADLVNYSPVSEKHVGAGMTVAALCEATIQYSDNSAANLLMKLIGGPSAVTAYARSIGDDAFRLDRWETELNTALPGDPRDTTTPAAMAASIRVLTLGDALPAAQRAQLVAWLRGNKVGDKRIRAGVPAGWVVGDKTGTGDyGTTNDAGVIWPTSRAPIVLAVYYTQTRADARAKDDVIASVARIVA...
>UniRef100_UPI0007542FCB/55-308
.....aTLADLERDAGGRLGVCAIDTASGRVI.EHRAGERFPFCSTFKAMLSAAVLAQSVERPGLLQQRVTYTKADLVNYSPVSEKHVGAGMTVAALCEATIQYSDNSAANLLMKLIGGPSAVTAYARSIGDDAFRLDRWETELNTALPGDPRDTTTPAAMAASIRVLTLGDALPAAQRAQLVAWLRGNKVGDKRIRAGVPAGWVVGDKTGTGDyGTTNDAGVIWPTSRAPIVLAVYYTQTRADARAKDDVIASVARIVA...
>UniRef100_UPI00078BCEFD/55-308
.....aTLADLERDAGGRLGVCAIDTASGRVI.EHRAGERFPFCSTFKAMLSAAVLAQSVERPGLLQQRVTYTKADLVNYSPVSEKHVGAGMTVAALCEATIQYSDNSAANLLMKLIGGPSAVTAYARSIGDDAFRLDRWETELNTALPGDPRDTTTPAAMAASIRVLTLGDALPAAQRAQLVAWLRGNKVGDKRIRAGVPAGWVVGDKTGTGDyGTTNDAGVIWPTSRAPIVLAVYYTQTRADARAKDDVIASVARIVA...
>UniRef100_UPI00075F0500/55-308
.....tTLADLERDAGGRLGVCAIDTASGRVI.EHRAGERFPFCSTFKAMLSAAVLARSVEQPGLLQQRVTYTKADLVNYSPVSEKHVGAAMTVAALCEATIQYSDNSAANLLMKLVGGPSAVTAYARSIGDDTFRLDRWETELNTALPGDPRDTTTPAAMAASLRVLTLGDALPAAQREQLVTWLRGNKVGDKRIRAGVPAGWAVGDKTGTGDyGTTNDAGVIWPTSRAPIVLAVYYTQTRADARAKDDVIASVARIVA...
>UniRef100_A0A235HDW6/37-292
.....dAIAALEKRSGGRLGVAVLDTGTGQRF.GHRADERFPMCSTFKFLLAGAVLKRVDDGRERLDRPIPVTKADMVPYAPFAETRLDGPPTVAELCEATMTLSDNVAANLLLPAVGDPAGLTAFLRTLGDQKTRLDRNEPSLNSAIPGDPRDTTTPAAMVHSMERLMLGDALTPASRDRLIAWMVANRTGDKRLRAGLPKGWRVGDKTGTGVrGTANDIGIVWPEGRAPLLIASYLTETADGFKERDAIHAGVGRAVAd..
>UniRef100_A0A107APN2/41-293
......SFDALEHAAGGRLGVCAIDTATGRRV.QHRADERFPFCSTFKAMLIAAVLAQSVARPALLAQRVTYRQADLVRYSPVTEQHVGAGMTVGELCEATAQYSDNSAANLLMKVLGGPSAVTAFARTIGDDTFRLDRWETELNTALPGDTRDTTTPAAMAASLRVLALGDALPAPQRAQFAAWLRGNKTGDKRIRAGVPAGWQVGDKTGTGDyGTTNDVGVLWPPARGPVALAVYYTQARADAQAKDDVIAAATRIAI...
>UniRef100_UPI00035F7867/35-290
....nrELEKIEAASGGRLGVAILDTATGARI.LHRGDERFPMCSTFKLVACAAVLAKVDAGKQRLDQRIIFQKTDLVTYSPITQTHTGAPMTLGEICAAAIDYSDNTAANLILDNLGGPAGFTQFARSIGDPVTRLDRIETALNESLPNDPRDTTTPSAMVTNLNSLLLGSALSPPSRDQLTQWLLANTTGGTRLRAGVPATWRVGDKTGTGDqGSTNDIGILWPPNAKPILVCVYLTGTKASADERNATIASVGRAVA...
>UniRef100_A0A228HKA1/55-308
.....aTLADLERDAGGRLGVCAIDTASGRVI.EHRAGERFPFCSTFKAMLSAAVLARSVERPGLLQQRVTYTKADLVNYSPVSERHVGAGMTVAALCEATIQYSDNSAANLLMKLIGGPPAVTAYARSIGDDTFRLDRWETELNTALPGDLRDTTTPAAMAASLRVLTLGDALPAAQRAQLVAWLRGNKVGDKRIRAGVPAGWTVGDKTGTGDyGTTNDVGVIWPTSRAPIVLAVYYTQARADARAKDDVIASVARIVA...
>UniRef100_A0A0J5X269/40-293
.....tSFDALERAAGGRLGVCAIDTASGRRA.LYRADERFPFCSTFKAMLSAAVLAQSVERPGLLQQRVTYGKADLVKYSPVSEKHVDTGMTVADLCAAAIQYSDNSAANLLMKLLGGPSAVTAYARSIGDDAFRLDRWETELNTALPGDLRDTTTPAAMAASLRVLTLGDALPAAQRAQLVAWLRGNKVGDKRIRAGVPAGWTVGDKTGTGDyGTTNDAGVVWPPSRAPIVLTVYYTQTRADARAKEDVIAAATRIAV...
>UniRef100_UPI000751FFF9/55-308
.....tTLADLERDAGGRLGVCAIDTASGRVI.EHRAGERFPFCSTFKAMLSAAVLAQSVERPGLLQQRVTYTKADLVNYSPVSEKHVGAGMTVAALCEAAIQYSDNSAANLLMKLIGGPSAVTAYARSIGDDMFRLDRWETELNTALPGDPRDTTTPAAMAASMRVLTLGDALPAAQRAQLVAWLRGNKVGDKRIRAGVPAGWTVGDKTGTGDyGTTNDAGVIWPTSRAPIVLAVYYTQTRADARAKDDVIASVARIVA...
>UniRef100_A0A0N7I8Z4/38-292
......AIAALEKRSGGRLGVAVLDTGTGQSF.GHRADERFAMCSTFKFLLAGAILKQVDEGRERLDRRIPVSKADMVPYAPFVETRLDGPPTVAELCEATMTLSDNVAANLLLPAVGDPAGLTAFLRTLGDRKTRLDRNEPSLNSAIPGDPRDTTTPAAMVHSMERLMLGDALTPASRDQLIAWMVANRTGDKRLRAGLPKGWRVGDKTGTGVrGTANDIGIVWPEGRAPLLIASYLTETPDSFKERDAIHAGVARAVAd..
>UniRef100_UPI00075C6EC0/40-293
.....sSLAELERAAGGRLGVHALDTATGRRV.RHRADERFPFCSTFKAILIAAVLAESVARPALFTQRVTYRQADLLEWSPVTEKHVDTGMMVSELCEATAQYSDNAAANLLMKLLGGPAAVTAFARSIGDDTFRLDRWEPELNTALPGDARDTTTPAAMAASLRALALGDALPAPQRAQFAQWLRGNKTGDKRIRAGVPTGWQVGDKTGTGDyGTTNDIGVLWPPARGPIVLTVYYTQARADAKGKDDVIAAATRIAI...
>UniRef100_UPI0003A98B5D/38-292
......AIAALEKRSGGRLGVAVLDTGTGQSF.GHRADERFAMCSTFKFLLAGAILKQVDEGRERLDRRIPVSKADMVPYAPFVETRLDGPPTVAELCEATMTLSDNVAANLLLPAVGDPAGLTAFLRTLGDRKTRLDRNEPSLNSAIPGDPRDTTTPAAMVHSMERLMLGDALTPASRDQLIAWMVANRTGDKRLRAGLPKGWRVGDKTGTGVrGTANDIGIVWPEGRAPLLIASYLTETPDSFKERDAIHAGVARAVAd..
>UniRef100_UPI000981D5D7/55-308
.....aTLADLERDAGGRLGVCAIDTASGRVI.EHRAGERFPFCSTFKAMLSAAVLAQSVERPGLLQQRVTYTKADLVNYSPVSEKHVGAGMTVAALCEATIQYSDNSAANLLMKLIGGPSAVTAYARSIGDDAFRLDRWETELNTALPGDPRDTTTPAAMAASIRVLTLGDALPAAQRAQLVAWLRGNKVGDKRIRAGVPAGWVVGDKTGTGGyGTTNDAGVIWPTSRAPIVLAVYYTQTRADARAKDDVIASVARIVA...
>UniRef100_UPI0008A1EBFE/45-298
.....aSFAALERAAGGRLGVCAIDTATGRRT.LHRADERFPFCSTFKAMLGAAVLAQSVAHPGLLQQRVTYGRSDLVSYSPVTERHVDTGMTVAELCAATIQYSDSTAANELMKLIGGPAAVTAYARSIGDDTFRLDRWETELNTALPGDLRDTTTPAAMAASLRVLVLGDALPAAQRAQLIEWLRGNKVGDKRIRAGVPAGWRVGDKTGTGDyGTTNDVGVMWPPSRAPIVLAVYYTQTRADAKAKDDVIATATRIAI...
>UniRef100_UPI0008420CD1/40-293
.....tSLAELERAAGGRLGVHALDTATGRRV.QHRADERFPFCSTFKAILIAAVLAESVARPALFTQRVTYRQADLLEWSPVTEKHVDTGMTVGELCEATAQYSDNAAANLLMKLLGGPAAVTAFARSIGDDTFWLDRWEPELNTALPGDARDTTTPAAMAASLRALALGDALPAPQRAQFAQWLRGNKTGDKRIRAGVPTGWQVGDKTGTGDyGTTNDIGVLWPPARGPIVLTVYYTQARADAKGKDDVIAAATRIAI...
>UniRef100_A0A158IF65/33-287
....asQLKALEAASNGRLGVAALNTGDGAIV.NYRADERFPFCSTFKVLLASAILTRSTHEDGLLDQRIRYTQSDLVNYSPVSEKHVADGMTVAELCAAAIQYSDNSAANLLIRLLGGSSAVTAFARSIGDDEFRLDRTETELNTAIPGDLRDTTTPAAMLRSLKRLALGDALGARERDQLQAWMRGNTTGDARIRAGVPLDWQVADKTGTGDyGTSNDVAVLWPPSKAPIVVVIYFTQREQDAKARNDVLASAAKIVA...
>UniRef100_A0A228IFP7/55-308
.....aTLADLERDAGGRLGVCAIDTASGRVI.EHRASERFPFCSTFKAMLSATVLAQSVERPGLLQQRVTYTKADLVNYSPVSEKHVGAGMTVAALCEATIQYSDNSAANLLMKLIGGPSAVTAYARSIGDDTFRLDRWETELNTALPGDTRDTTTPAAMAASLRVLTLGDALPAAQRAQLVAWLRGNKVGDKRIRAGVPAGWAVGDKTGTGDyGTTNDVGVIWPTSRAPIVLAVYYTQARADARAKDDVIASVARIVA...
>UniRef100_A0A228KKZ8/55-308
.....aTLADLERDAGGRLGVCAIDTASGRVI.EHRASERFPFCSTFKAMLSAAVLAQSVERPGLLQQRVTYTKADLVNYSPVSEKHVGAGMTVAALCEATIQYSDNSAANLLMKLIGGPSAVTAYARSIGDDTFRLDRWETELNTALPGDTRDTTTPAAMAASLRVLTLGDALPAAQRAQLVAWLRGNKVGDKRIRAGVPAGWAVGDKTGTGDyGTTNDAGVIWPTSRAPIVLAVYYTQARADARAKDDVIASVARIVA...
>UniRef100_UPI00075C4B5D/55-308
.....qMLAELESSVGGRLGVCAIDAASGRVI.AHRADERFPFCSTFKAMLSAAVLAQSVERPALLQQRVTYTRADLVNYSPVSEKYVGEGMTVAALCEAAIQYSDNSAANLLMKLLGGPSAVTAYARSIGDDTFRLDRWETELNTALPGDLRDTTTPAAMAASMRVLMVGDALPAAQRAQLVAWMRGNKVGDKRLRAGVPAGWTVGDKTGTGDyGTTNDAGVVWSPSRAPIAVAVYYTQARADARAKDDVIASVARILV...
>UniRef100_A0A228N0U7/55-308
.....qTLVELERSAGGRLGVCAIDIATGRRA.EHRADERFPFCSTFKAMLSAAVLAQSVDRPALLQQRVTYTKADLVNYSPVSGKHVDDGMTVAALCEAAIQYSDNSAANLLMKLLGGPSAVTAYARTIGDDTFRLDRWETELNTALPGDLRDTTTPAAMAASMRVLMVGDALPAAQRAQLVAWMRGNKVGDKRIRAGVPAGWTVGDKTGTGDyGTTNDAGVVWTPSGAPIALAVYYTQARADARAKDDVIASAARIVV...
>UniRef100_UPI0002344058/55-308
.....aTLADLERDAGGRLGVCAIDTASGRVI.EHRAGERFPFCSTFKAMLSAAVLAQSVERPGLLQQRVTYTKADLVNYSPVSEKHVGAGMTVAALCEATIQYSDNSAANLLMKLIGGPSAVTAYARSIGDDAFRLDRWETELNTALPGDPRDTTTPAAMAASIRVLTLGDALPAAQRAQLVAWLRGNKVGDKRIRAGVPAGWVVGDKTGTGDyGTTNDAGVIWPTSRAPIVLAVYYTQTRADARAKDDVIASVARIVT...
>UniRef100_UPI000665F193/55-308
.....aTLADLERDAGGRLGVCAIDTASGRVI.EHRAGERFPFCSTFKAMLSAAVLAQSVERPGLLQQRVTYTKADLVNYSPVSEKHVGAGMTVAALCEATIQYSDNSAANLLMKLIGGPSAVTAYARSIGDDAFRLDRWETELNTALPGDPRDTTTPAAMAASIRVLTLGDALPAAQRAQLVAWLRGNKVGDKRIRAGVPAGWVVGDKTGTGDyGTTNDAGVIWPTSRAPIVLAVYYTQTRADARAKDDVIASVARIVT...
>UniRef100_UPI0007564A1D/40-293
.....tSLAELERAAGGRLGVHALDTATGRRV.RHRADERFPFCSTFKAILIAAVLAESVSRPALFTQRVTYRQADLLEWSPVTEKHVDTGMTVSELCEATAQYSDNAAANLLMKLLGGPAAVTAFARSIGDDTFRLDRWEPELNTALPGDARDTTTPAAMAASLRALALGDALPAPQRAQFAQWLRGNKTGDRRIRAGVPTGWQVGDKTGTGDyGTTNDIGVLWPPARGPIVLTVYYTQARADAKRKDDVTAAATRIAI...
>UniRef100_UPI00084673D7/55-308
.....aTLADLERDAGGRLGVCAIDTASGRDI.EHRAGERFPFCSTFKAMLSAAVLAQSVERPGLLQQRVTYTKADLVNYSPVSEKHVGAGMTVAALCEATIQYSDNSAANLLMKLIGGPSAVTAYARSIGDDAFRLDRWETELNTALPGDPRDTTTPAAMAASIRVLTLGDALPAAQRAQLVAWLRGNKVGDKRIRAGVPAGWAVGDKTGTGDyGTTNDAGVIWPTSRAPIVLAVYYTQTRADARAKDDVIASVARIVA...
>UniRef100_A0A0D0FMP9/40-293
.....sSLAELERAAGGRLGVHALDTATGRRV.QHRADERFPFCSTFKAILIAVVLAESVARPALFTQRVTYRQADLLEWSPVTEKHVDTGMTVGELCEATAQYSDNAAANLLMKLLGGPAAVTAFARSISDDTFRLDRWEPELNTALPGDARDTTTPAAMAASLRALALGDALPAPQRAQFAQWLRGNKTGDKRIRAGVPTGWQVGDKTGTGDyGTTNDIGVLWPPARGPIVLTVYYTQARADAKRKDDVIAAATRIAI...
>UniRef100_A0A1B4Q267/40-293
.....tSLAELERAAGGRLGVHALDTATGRRV.QHRADERFPFCSTFKAMLSAAVLAESVARPALFTQRVTYRQADLLEWSPVTEKHVDTGMTVGELCEATAQYSDNAAANLLMKLLGGPSAVTAFARSIGDDTFRLDRWETELNTALPGDLRDTTTPAAMAASMRVLMLGDALPAAQRAQLVAWMRGNKVGDKRLRAGVPAGWTVGDKTGTGDyGTTNDIGVLWPPARGPIVLTVYYTQARADAKGKDDVIAAATRIAI...
>UniRef100_A0A104JDJ7/40-293
.....tSLAELERAAGGRLGVHALDTATGRRV.QHRADERFPFCSTFKAILIAAVLAETVARPALFTQRVTYRQADLLEWSPVTEKHVDTGMTVGELCEATAQYSDNAAANLLMKLLGGPAAVTAFARSIGDESFRLDRWEPELNTALPGDARDTTTPAAMAASLRALALGDALPAPQRAQFAQWLRGNKTGDKRIRAGVLTGWQVGDKTGTGDyGTTNDIGVLWPPARGPIVLAVYYTQARADAKRKDDVIAAATRFAI...
>UniRef100_B8R6A5/55-308
.....aTLADLERDAGGRLGVCAIDTASGRVI.EHRAGERFPFCSTFKAMLSAAVLAQSVERPGLLQQRVKYTKADLVNYSPVSEKHVGAGMTVAALCEATIQYSDNSAANLLMKLIGGPSAVTAYARSIGDDAFRLDRWETELNTALPGDPRDTTTPAAMAASIRVLTLGDALPAAQRAQLVAWLRGNKVGDKRIRAGVPAGWTVGDKTGTGDyGTTNDAGVIWPTSRAPIVLAVYYTQTRADARAKDDVIASVARIVA...
>UniRef100_UPI0007582E69/40-293
.....sSLAELERAAVGRLGVHALDTATGRRV.QHRADERFPFCSTFKAILIAAVLAESVARPALFTQRVTYRQADLLEWSPVTEKLVDTGMTVSELCEATAQYSDNAAANLLMKLLGGPAAVTAFARSIGDDTFRLDRWEPELNTALPGDARDTTTPAAMAASLRALALGDALPAPQRAQFAQWLRGNKTGDKRIRAGVPTGWQVGDKTGTGDyGTTNDIGVLWPPARGPIVLTVYYTQARADAKRKDDVIAAATRIAI...
>UniRef100_UPI00075E75C5/40-293
.....sSLAELERTAGGRLGVHALDTATGRRV.QHRADERFPFCSTFKAILIAAVLAESVARPALFTQRVTYRQADLLEWSPVTEKHVDTGMTVSELCEVTAQYSDNAAANLLMKLLGGPAAVTAFARSIGDDTFRLDRWEPELNTALPGDARDTTTPAAMAASLRALALGDALPAPQRAQFAQWLRGNKTGDKRIRASVPTGWQVGDKTGTGDyGTTNDIGVLWPPARGPIVLTVYYTQARADAKGKDDVIAAATRIAV...
>UniRef100_UPI00048637BA/55-308
.....tTLADLERDAGGRLGVCAIDTVSGRVI.EHRAGERFPFCSTFKAMLSAAVLARSVERPGLLQQRVTYTKADLVNYSPVSEKHVGAGMTVAALCEAAIQYSDNSAANLLMKLIGGPSAVTAYARSIGDEAFRLDRWETELNTALPGDPRDTTTPAAMAASLRVLTLGDALPAAQRAQLVAWLRGNKVGDKRIRAGVPAGWVVGDKTGTGDyGTTNDAGVIWPTSRAPIVLAVYYTQARADARAKDDVIASVARIVA...
>UniRef100_UPI00084F61AB/47-300
.....aALADLERDAGGRLGVCAIDTASGRVI.AHRPDERFPFCSTFKAMLSAAVLAQSVDRPGWLQQRVTYTKADLVNYSPVSGKHVGSGMTVAALCEAAIQYSDNSAANLLMKLIGGPSAVTAFARSIGDDTFRLDRWETELNTALPGDPRDTTTPAAMAASMRVLTLGDALPAAQRAQLVAWLRGNKVGDKRIRAGVPAGWTVGDKTGTGDyGTTNDAGVIWPASGAPIVLVVYYTQAQADARAKDGVIASVAQIVA...
>UniRef100_A0A1V2VWQ1/55-308
.....aTLADLERDAGGRLGVCAIDTASGRVI.EHRAGERFPFCSTFKAMLSAAVLAQSVERPGLLQQRVTYTKADLVNYSPVSEKHVGAGMTVAALCEATIQYSDNSAANLLMKLIGGPSAVTAYARSIGDDAFRLDRWETELNTALPGDPRDTTTPAAMAASIRVLTLGDALPAAQRAQLVAWLRGNKVGDKRIRAGVPAGWAVGDKTGTGDyGTTNDAGVIWPTSRAPIVLAVYYTQTRADARAKDDVIASVARIVA...
>UniRef100_A0A0U4CD75/49-302
.....aAFADLERNAGGRLGVCAIDTASGRRI.EHRSGERFPFCSTFKAMLSAAVLAQSVDRPGLLQQRVTYTRADLVNYSPVSEKHVGAGMTVAALCEATIQYSDNSAANLLMKLIGGPSAVTAYARSIGDDTFRLDRWETELNTALPGDPRDTTTPAAMAASMRVLTLGEALPAAQRAQLVTWLRGNKVGDKRIRAGVPAGWAVGDKTGTGDyGTTNDAGVIWPASRAPIVLVVYYTQTQADARAKDDVIASVARIVA...
>UniRef100_A0A1Q4DJN8/43-297
......TVRTLERRSGGRLGVAVIDTQSGKQS.GWRADERFPMCSTFKLVAAAAVLRRVDRGAEQLDRRVVIRHRDIITYSPVTKERIGQAISIAELCEAAVTLSDNTAANLILKSLGGPRAFTAFARSLGDHATRLDRIEPHLNSAIPGDRRDTTTPAAMAKTVRALVLGDALSAASRVQLVAWLRGNKTGDTRLRAGLPDGWICGDKTGTGVrGTSNDIGVLWPPQQAPLVVTAYLTGSTGDAKARDAILADVARAVV...
>UniRef100_A0A103KF24/58-311
.....aALADLERDAGGRLGVCAIDTASGRVI.AHRPDERFPFCSTFKAMLSAAVLAQSVDRPGWLQQRVTYTKADLVNYSPVSGKHVGSGMTVAALCEAAIQYSDNSAANLLMKLIGGPSAVTAFARSIGDDTFRLDRWETELNTALPGDPRDTTTPAAMAASMRVLTLGDALPAEQRAQLVAWLRGNKVGDKRIRAGVPAGWTVGDKTGTGDyGTTNDAGVIWPASGAPIVLVVYYTQAQADARAKDGVIASVAQIVA...
>UniRef100_A0A084DC39/59-312
.....qLLADLERDAGGRLGVCAIDVASGRQA.AYRADERFPFCSTFKTLLSGAVLAQSVERPALLQQRVTYGKADLVNYSPVTEQHVGTGMTVAALCEAALQHSDNSAANLLMKLLGGPSAVTAYARSIGDDVFRLDRWETELNTALPGDLRDTTTPAAMVASVRALMLGDALPAAQRAQLVAWMRGNQVGGKRFRAGVPAGWTVADKTGTGDyGTTNDVGVVWSPSRAPVVLVVYYTQAGADARPKEDVIASAARIVI...
>UniRef100_UPI000754CE3B/40-293
.....sSLAELERAAGGRLGVHALDTATGRRV.RHRADERFPFCSTFKAILIAAVLAESVARPALFTQRVTYRQADLLEWSPVTEKHVDTGMMVSELCEATAQYSDNAAANLLMKLLGGPAAVTAFARSIGDDTFRLDRWEPELNTALPGDARDTTTPAAMAASLRALVLGDALPAPQRAQFAQWLRGNKTGDKRIRAGVPTGWQVGDKTGTGDyGTTNDIGVLWSPARGPIVLTVYYTQARADAKRKDDVIAAATRIAV...
>UniRef100_A0A1V6L286/55-308
.....aTLADLERDAGGRLGVCAIDTASGRVI.EHRAGERFPFCSTFKAMLSAAVLAQSVERPGLLQQRVKYTKADLVNYSPVSEKHVGAGMTVAALCEATIQYSDNSAANLLMKLIGGPSAVTAYARSIGDDAFRLDRWETELNTALPGDPRDTTTPAAMAASIRVLTLGDALPAAQRAQLVAWLRGNKVGDKRIRAGVPAGWTVGDKTGTGDyGTTNDAGVIWPTSRTPIVLAVYYTQTRADARAKDDVIASVARIVA...
>UniRef100_A0A095EC36/55-308
.....aTLADLERDAGGRLGVCAIDTASGRVI.EHRAGERFPFCSTFKAMLSAAVLAQSVERPGLLQQRVTYTKADLVNYSPVSEKHVGAGMTVAALCEATIQYSDNSAANLLMKLIGGPSAVTAYARSIGDDAFRLDRWETELNTALPGDPRDTTTPAAMAASIRVLTLGDALPAAQRAQLVAWLRGNKVGDKRIRAGVPAEWTVGDKTGTGDyGTTNDAGVIWPTSRAPIVLAVYYTQTRADARAKDDVIASVARIVA...
>UniRef100_UPI000759AFC1/55-308
.....aTLADLERDAGGRLGVCAIDTASGRVI.EHRAGERFPFCSTFKAMLSAAVLAQSVERPGLLQQRVTYTKADLVNYSPVSEKHVGAGMTVAALCEATIQYSDNSAANLLMKLIGGPSAVTAYARSIGDDAFRLDRWETELNTALPGDPRDTTTPAAMAASIRVLTLGDALPAAQRAQLVAWLRGNKVGDKRIRAGVPAEWTVGDKTGTGDyGTTNDAGVIWPTSRAPIVLAVYYTQTRADARAKDDVIASVARIVA...
>UniRef100_A0A1E4YZ18/55-308
.....aTLADLERDAGGRLGVCAIDTASGRVI.EHRASERFPFCSTFKAMLSAAVLAQSVERPGLLQQRVTYTKADLVNYSPVSEKHVGAGMTVAALCEATIQYSDNSAANLLMKLIGGPSAVTAYARSIGDDTFRLDRWETELNTALPGDTRDTTTPAAMAASLRVLTLGDALPAAQRAQFVAWLRGNKVGDKRIRAGVPAGWAVGDKTGTGDyGTTNDVGVIWPTSRAPIVLAVYYTQARADARAKDDVIASVARIVA...
>UniRef100_J2ZR77/37-293
.....rSIIALEARSGGRLGVAALDTQTGATF.AHRADERFAMCSTFKALVAGLVLARVDQGKERLDRRIAYGKDVLVTHSPVTERHVGDSMTVGALCEATVTVSDNAAANLLLDTFGGPSAVTAFVRALGDKVTRLDRREPELNVVRPGEQHDTTSPRAMLGSLRALTLGAALSPASRQQMVDWLLANQTGDKRLRAGLPAGWKVGDKTGSGKgGTTNDIAVIWPPGRAPILIAAYLTQAKVDSAARDAVIAEVARIVA...
>UniRef100_A0A1A5D1T5/33-287
.....eRLQQLERDSGGRLGVAVLDTGDGRRF.GLREDERFPLCSTFKLLLAACVLARVDRGEEQLARRIVYGQADLVEYSPVSERHVGQPMSVAELCEAAITLSDNGAANLLLTSLGGPTGLTDWLRSTGDDVSRLDRNEPTLNQALPGDPRDTSTPRAMVATLQRLLLGDVLQPASRDQLNAWLAANKTGDKRIRAGLPTGWKVGDKTGTGErGTSNDVAILRPPGRAPILVAAYLTGSPAPAEKRDALLAEVGRLAA...
>UniRef100_A0A102EVG8/40-293
.....tSFAALERAAGGRLGVCAIDTASGLHA.LHRADERFPFCSTFKAMLSAAVLAQSVEHPGLLQQRVTIAQSDLVNYSPVSGKHVGTGMTVAELCEAAIQYSDNSAANLAMKLIGGPEAVTAYARSIGDDAFRLDRWETELNTALPGDPRDTTTPAAMAASMRVLTLGDALPPVQRARLIAWLRGNKVGDKRIRAGVPAGWQVADKTGTGDyGTTNDAGVIWPPSRAPIVLVVYYTQARADAKAKDDVIAAAARIAV...
>UniRef100_A0A095DJB8/55-308
.....tTLADLERDAGGRLGVCAIDTASGRVI.EHRAGERFPFCSTFKAMLSAAVLARSVERPGLLQQRVTYTQADLVNYSPVSEKHVGAGMTVAALCEAAIQYSDNSAANLLMKLIGGPSAVTAYARSIGDDMFRLDRWETELNTALPGDPRDTTTPAAMAASMRVLTLGDALPAAQRAQLVAWLRGNKVGDKRIRAGVPAGWTVGDKTGTGDyGTTNDAGVIWPTSRAPIVLAVYYTQTRADARAKDDVIASVARIVA...
>UniRef100_UPI00067EDDC8/37-291
....qeEFARIELATSGRLGVAALDMETGLRA.SRRGDERFPMCSTFKAMLSAAVLHRVDRGESSLDQRMQVEAKDILAYAPVAKQHVGSGMTLAELCEAAVTLSDNTAANLLLREIGGPAGLTSFFRTIGDNVSRLDRWEVELNEAVPGDPRDTTSPVAMLKNLQRVMLGDVLQAASRQKLVDWMVANKTGDTRLRAGVPRDWRVGDKTGTGErGTYNDIGVFWPPGRKPIVVTVYLTGASAPMEKCNEVIANVARAVA...
>UniRef100_UPI0002D93B0D/41-293
......SFDALERAAGGRLGVCAIDTATGRRV.QYRADERFPFCSTFKAMLIAAVLAQSVTRPALLVQRVTYRQADLVRYSPVTEQHVGAGMTVGELCEATAQYSDNSAANLLMKVLGGPSAVTAFARTIGDDTFRLDRWETELNTALPGDPRDTTTPAAMAASLRVLALGGALPAPQRAQFAAWLRGNKTGDKRIRAGVPAGWQVGDKTGTGDyGTTNDVGVLWPPAGGPVALAVYYTQARADAQAKDDVIAAATRIAI...
>UniRef100_V5A1D9/55-308
.....tTLADLERDAGGRLGVCAIDTASGRVI.EHRAGERFPFCSTFKAMLSAALLAQSVERPGLLQQRVTYTKADLVNYSPVSEKHVGSGMTVAALCEAAIQYSDNSAANLLMKLIGGPSAVTAYARSIGDDAFRLDRWETELNTALPGDPRDTTTPAAMAASLRVLTLGDALPAAQRAQLVAWLRGNKVGDKRIRAGVPAGWVVGDKTGTGDyGTTNDAGVIWPTSRAPIVLAAYYTQTRADARAKDDVIASVARIVA...
>UniRef100_A0A228QA03/55-308
.....tTLADLERDAGGRLGVCAIDTASGRVI.EHRAGERFPFCSTFKAMLSAAVLAQSVERPGLLQQRVTYTKADLVNYSPVSEKHVGTGMTVAALCEATIQYSDNSAANLLMKLIGGPSAVTAYARSIGDDMFRLDRWETELNTALPGDPRDTTTPAAMAASMRVLTLGDALPAAQRAQLVTWLRGNKVGDKRIRAGVPTGWTVGDKTGTGDyGTTNDAGVIWPTSRAPIVLVVYYTQTRADARAKDDVIASVARIVA...
>UniRef100_A0A0D7NQZ6/39-293
....qqEFARIELATSGRLGVAALDTETGLRA.SLRGDERFPMCSTFKALATAAVLHRVDRGESSLDQRVQIQAKDILAYAPITKEHVGSDMTLSELCEAAITQSDNTAANLLLRELGGPAGLTNFFRTIGDNVSRLDRWEVALNEGVSGDPRDTTSPAAMLKNLQRVVLGDVLQATSRQKLADWMVANKTGDARLRAGVPRDWRVGDKTGTGDrGTYNDIGVFWPPGRKPIVVTVYLTGASAPAAKCDEVIANVARAVA...
>UniRef100_A0A1B4DB62/55-308
.....tTLADLERDAGGRLGVCAIDTASGRVI.EHRAGERFPFCSTFKAMLSAAVLAQSVERPGLLQQRVTYTKADLVNYSPVSEKHVGAGMTVAALCEAAIQYSDNSAANLLMKLIGGPSAVTAYARSIGDDMFRLDRWETELNTALPGDPRDTTTPAAMAASMRVLTLGDALPAAQRAQLVAWLRGNKVGDKRIRAGVPAGWTVGDKTGTGDyGTTNDAGVIWPTSRAPIVLAVYYTQTRADARAKDDVIASAARIVA...
>UniRef100_A0A1V2WTN6/55-308
.....aTLADLERDAGGRLGVCAIDTASGRVI.EHRAGERFPFCSTFKAMLSAAVLAQSVERPGLLQQRVTYTKADLVNYSPVSEKHVGAGMTVAALCEATIQYSDNLAANLLMKLIGGPSAVTAYARSIGDDAFRLDRWETELNTALPGDPRDTTTPAAMAASIRVLTLGDALPAAQRAQLVAWLRGNKVGDKRIRAGVPAGWVVGDKTGTGDyGTTNDAGVIWPTSRAPIVLAVYYTQTRADARAKDDVIASVARIVT...
>UniRef100_A0A104CLD7/56-308
......MLADLERDAGGRLGVCAIDTASGRVI.EHRAGERFPFCSTFKAMLSAAVLAQSVERPGLLQQRVTYTKADLVNYSPVSEKHVGAGMTVAALCEAAIQYSDNSAANLLMKLIGGPSAVTAYARSIGDDMFRLDRWETELNTALPGDPRDTTTPAAMAASMRVLTLGDALPAAQRAQLVAWLRGNKVGDKRIRAGVPAGWTVGDKTGTGDyGTTNDAGVIWPTSRAPIVLVVYYTQTRADARAKDDVIASVARIVA...
>UniRef100_UPI000752D2B3/55-308
.....qMLAELESSVGGRLGVCAIDAASGRVI.AHRADERFPFCSTFKAMLSAAVLAQSVERPALLQQRVTYTRADLVNYSPVSEKHVGEGMTVAALCEAAIQYSDNSAANLLMKLLGGPSAVTAYARSIGDDTFRLDRLETELNTALPGDLRDTTTPAAMAASMRVLMVGDALPAAQRAQLVAWMRGNKVGDKRLRAGVPAGWTVGDKTGTGDyGTTNDAGVVWSPSRAPIAVAVYYTQARADARAKDDVIASVARIVV...
>UniRef100_S2KQ94/38-291
.....rKLTEIEERLRARMGIAILDTETQRQW.TQRADERFPMCSTFKLLASAAVLTRVDAGQEDLNRRIRFEASDVVTYSPVTEHRVGGEMTLAELCEAALTMSDNTAGNILLESLGGPSGVTEFARSLGDSMTRLDRWETELNEAIPGDPRDTTTPAAMTANLRSLILGDRLSQTSRDQLTTWLVSNKTGDARLRAGLPTNWRIGDKTGGGEyGTTNDVAVIWPPSRKPLIVSVYITETEASFDDRNAAIADVGRAV-...
>UniRef100_A0A1B4LN50/40-293
.....aTFAALERAAGGRLGVYALDTATGRRV.QHRADERFPFCSTFKAMLGAAVLARSVEHPGLLQQRVTYAQADLVNSSPVSGRHVDTGMTVAQLCEATAQYSDNAAANLLMKLLGGPAAVTAFARSIGDDTFRLDRWETELNTALPGDARDTTTPAAMAASLRALALGDALPAPQRAQYVQWLRGNKTGDKRIRAGVPTGWQVGDKTGTGDyGTINDIGVLWPPARGPIVLTVYYTQARADAKGRDDVIAAAARIAV...
>UniRef100_A0A1V2VB31/41-295
.....qKLAQLEADIGGRLGVSLVDTVHGRQW.GYRADERFPMCSTFKFLAAAAVLRRVDEGRERLARRIVYRQQDLVPYSPTTGKHTGGALSMAQLCEAAITLSDNTAANLMLASMGGPAGLTGFVRTLGDELTRLDRNEPTLNEAIPGDPRDTTTPAAMTADLRQVVLGNALAPASREQITQWLLANQTGDKRVRAGLPAGWKVGDKTGTGDrGTANDVGVVWTPQGAPLLFAVYLTENTAEAARRDAVHAEVGRLIA...
>UniRef100_UPI000667E7C6/55-308
.....aTLADLERDAGGRLGVCAIDTASGRVI.EHRAGERFPFCSTFKAMLSAAVLAQSVERPGLLQQRVTYTKADLVNYSPVSEKHVGAGMTVAALCEATIQYSDNSAANLLMKLIGGPSAVTAYARSIGDDAFRLDRWETELNTALPGDPRDTTTPAAMAASIRVLTLGDALPAAQRAQLVAWLRGNKLGDKRIRAGVPAGWVVGDKTGTGDyGTTNDAGVIWPTSRAPIVLAVYYTQTRADARAKDDVIASVARIVT...
>UniRef100_A0A1D7ZLC0/42-295
.....aALADLERDAGGRLGVCAIDTASGRIV.EHRPNERFPFCSTFKAMLSAAVLAQSVERPGLLQQRVTYSKADLVNYSPVTEKHVDTGMTVAAMCEAAIQYSDNSAANLLMKLLGGPSAVTAYARSIGDDAFRLDRWETELNTALPGDLRDTTTPAAMAASMRVLTLGDALPAAQRAQLVTWLRGNKVGDKRIRAGVPAGWTVGDKTGTGDyGTTNDAGVIWPASGAPIVLVVYYTQAQADARSKDDVIASAARIVA...
>UniRef100_UPI0007581400/41-293
......SFDALECAAGGRLGVCAIDTATGRRV.QHRADERFPFCSTFKAMLIAAVLAQSVARPALLAQRVTYRQADLVRYSPVTEQHVGAGMTVGELCEATAQYSDNSAANLLMKVLGGPSAVTAFARTIGDDTFRLDRWETELNTALPGDTRDTTTPAAMAASLRVLALGDALPAPQRAQFAAWLRGNKTGDKRIRAGVPAGWQVGDKTGTGDyGTTNDVGVLWPPARGPVALAVYYTQARADAQAKDDVIAAATRIAI...
>UniRef100_A0A228KXC8/55-308
.....aTLADLERDAGGRLGVCAIDTASGRVI.EHRAAERFPFCSTFKAMLSAAVLARSVERPGLLQQRVTYTKADLVNYSPVSEKHVGAGMTVAALCEATIQYSDNSAANLLMKLIGGPSAVTAHARSIGDDAFRLDRWETELNTALPGDPRDTTTPAAMAASLRVLTLGDALPAAQRAQLVAWLRGNKVGDKRIRAGVPAGWTVGDKTGTGDyGTTNDAGVIWPTSRAPIVLAVYYTQARADARAKDDVIASVARIVA...
>UniRef100_UPI00075CDA67/41-293
......SFDALERAAGGRLGVCAIDTATGRRV.QHRADERFPFCSTFKAMLIAAVLAQSVARPALLAQRVTYRQADLVRYSPVTEQHVGAGMTVGELCEATAQYSDNSAANLLMKVLGGPSAVTAFARTIGDDTFRLDRWETELNTALPGDTRDTTTPAAMAVSLRVLALGDALPAPQRAQFVAWLRGNKTGDKRIRAGVPAGWQVGDKTGTGDyGTTNDVGVLWPPARGPVALAVYYTQARADALAKDDVIAAATRIAI...
>UniRef100_U1I9A1/43-297
....qeEFARIELATSGRLGVAALDMETGLRA.NRRGDERFPMCSTFKAMLSAAVLHRVDRGESSLDQRMQVEAKDILAYAPVAKQHVGSGMTLAELCEAAITLSDNTAANLLLREIGGPAGLTSFFRTIGDNVSRLDRWEVELNEAVPGDPRDTTSPVAMLKNLQRVVLGDVLQAASRQKLVDWMVANKTGDARLRAGVPRDWRVGDKTGTGErGTYNDIGVFWPPGRKPIVVTVYLTGASAPMDKCNEVIANVARAVA...
>UniRef100_UPI000753EB08/41-293
......SLAELERAAGGRLGVHALDTATGRRV.QHRADERFPFCSTFKAILIAAVLAESVARPALFAQRVTYRQADLLEWSPVTEKNVDTGMTVGELCEATAQYSDNAAANLLMKLLGGPAAVTAFARSIGDETFRLDRWEPELNTALPGDARDTTTPAAMAASLRALAFGDALPAPQRAQYAQWLRGNKTGDKRIRAGVPTGWQVGDKTGTGDyGTINDIGVLWPPARGPIVLTVYYTQARADAKRKDDVIAAATRIAI...
>UniRef100_UPI00075CC45B/41-293
......SLAELELAEGGRLGVHALDTATGRRV.QHRADERFPFCSTFKAILIAAVLAESVARPALFTQRVTYRQADLLEWSPVTEKHVDTGMTVGELCEATAQYSDNAAANLLMKLLGGPAAVTAFARSIGDETFRLDRWEPELNTALPGDARDTTTPAAMAASLRALALGDALPAPQRAQYAQWLRGNKTGDKRIRAGVPTGWQVGDKTGTGDyGTINDIGVLWPPARGPIVLTVYYTQARADAKRKDDVIAAATRIAI...
>UniRef100_UPI000981E96F/55-308
.....aTLADLERDAGGRLGVCAIDTASGRVI.EHRAGERFPFCSTFKAMLSAAVLAQSVERPGLLQQRVTYTKADLVNYSPVSEKHVGAGMTVAALCEATIQYSDNSAANLLMKLIGGPSAVTAYARSIGDDAFRLDRWETELNTVLPGDPRDTTTPAAMAASIRVLTLGDALPAAQRAQLVAWLRGNKVGDKRIRAGVPAGWVVGDKTGTGDyGTTNDAGVIWPTSRAPIVLAVYYTQTRADARAKDDVIASVARIVA...
>UniRef100_UPI00075BEAE2/40-293
.....tSFAALERAAGGRLGVCAIDTASGLHA.LHRADERFPFCSTFKAMLSAAVLAQSVEHPGLLQQRVTIAQSDLVNYSPVSGKHVGTGMTVAELCEAAIQYSDNSAANLAMKLIGGPEAVTAYARSIGDDMFRLDRWETELNTALPGDPRDTTTPAAMAASMRVLTLGDALPPVQRARLIAWLRGNKVGDKRIRAGVPAGWQVADKTGTGDyGTTNDAGVIWPPSRAPIVLVVYYTQARADAKAKDDVIAAAARIAV...
>UniRef100_UPI000B9FD74C/38-289
.....dRLAELERRFDARLGVYALDTGSGREV.AHRADERFAMCSTFKALAAAAVLDATP--PEHLDQRVHYAQADLVDYSPVTEQHVADGMTIRELCDAAVRFSDNTAGNLLLADLGGPGGITALARSLGDDVTRLDRIEPELNTAIPGDERDTTSPRAMAGCLDALVLGDRLGPDDRALLTGWLVGNTTGDARIRAGVPDGWRVGDKTGTGSyGTTNDVGVVWPPDRAPIVLVLLSSRTTEDADNEDALLAEATRVVV...
>UniRef100_A0A228IJ53/58-311
.....eALAALERDAGGRLGVCAIDTASGRRA.EHRVNERFPFCSTFKAMLSAAVLAQSVDRPALLQQRVTYAKADLVNYSPVTEKHVDAGMTVAALCEAAIQYSDNSAANLLMKLIGGPSAVTAYARSIGDDAFRLDRWETELNTALPGDLRDTTTPAAMAASMRVLMVGEALPAAQRAQLVTWMRGNKVGDKRIRAGVPAGWKVGDKTGTGDyGTTNDAGVIWPASGAPIVLVVYYTQARADAKSKDDVIAGVARIVA...
>UniRef100_A0A060DLH1/37-292
.....dAIAALEKRSGGRLGVAVLDTGTGQCF.GHRADERFPMCSTFKFLLAGAVLKRVDEGRERLDRTIPVTKADMVPYAPFAETRLGGPPTVAELCEATMTLSDNVAANLLLPAVGDPAGLTAFLRTLGDRKTRLDRNEPSLNSAIPGDPRDTTTPAAMVHSMERLMLGDALTPASRERLIAWMVANRTGDKRLRAGLPKGWRVGDKTGTGVrGTANDIGIVWPEGRAPLLITSYLTETADTFKERDATHAGVARAVAd..
>UniRef100_UPI000759D102/55-308
.....qMLAELESSVGGRLGVCAIDAASGRVI.AHRADERFPFCSTFKAMLSAAVLAQSVERPALLQQRVTFTRADLVNYSPVSEKHVGEGMTVAALCEAAIQYSDNSAANLLMKLLGGPSAVTAYARSIGDDTFRLDRWETELNTALPGDLRDTTTPAAMAASMRVLMVGDALPAAQRAQLVAWMRGNKVGDKRLRAGVPGGWTVGDKTGTGDyGTTNDAGVVWSPSRAPIAVAVYYTQARADARAKDDVIASVARILV...
>UniRef100_UPI00078B40E7/55-308
.....aTLADLERDAGGRLGVCAIDTASGRVI.EHRAGERFPFCSTFKAMLSAAVLAQSVERPGLLQQRVTYTKADLVNYSPVSEKHVGAGMTVAALCEATIQYSDNSAANLLMKLIGGPSAFTAYARSIGDDAFRLDRWETELNTALPGDPRDTTTPAAMAASIRVLTLGDALPAAQRAQLVAWLRGNKVGDKRIRAGVPAGWVVGDKTGTGDyGTTNDAGVIWPTSRAPIVLAVYYTQTRADARAKDDVIASVARIVT...
>UniRef100_A0A1X1PKW2/54-308
....eaALADLERDAGGRLGVCAIDTARGRIV.EHRSSERFPFCSTFKAMLSAAVLAQSVDRPGLLQQHVTYTQADLVNYSPVSGKHVGTGMTVAALCEAAIQYSDNSAANLLMKLIGGPSAVTAFARSIGDDAFRLDRWETELNTALPGDPRDTTTPAAMAASMRVLTLGEALPAAQRAQLVSWLRGNKVGDKRIRAGVPAGWKVGDKTGTGDyGTTNDAGVIWPASGAPIVLVVYYTQMQADARAKDDVIASVARIVA...
>UniRef100_UPI00075CCDD4/41-293
......SFDALERAAGGRLGVCAIDTATGRRV.QHRADERFPFCSTFKAMLIAAVLAQSVARPALLAQRVTYRQADLVRYSPVTEQHVGAGMTVGELCEATAQYSDNSAANLLMKVLGGPSAVTAFARTIGDDTFRLDRWETGLNTALPGDTRDTTTPAAMAASLRVLALGDALPAPQRAQFVAWLRGNKTGDKRIRAGVPAGWQVGDKTGTGDyGTTNDVGVLWSPAGGPVALAVYYTQARADAQAKDDVIAAATRIAI...
>UniRef100_UPI000B5ADCA9/35-288
....qqEFARIELATTGRLGVAALDMETGLRA.SRRGDERFPMCSTFKAMLSAAVLHRVDRGESSLDQRMQVEAKDILAYAPVAKQHVGSGMTLAELCEAAVTLSDNTAANLLLREIGGPAGLTSFFRTIGDNVSRLDRWEVELNEAVPGDPRDTTSPVAMLKNLQRVMLGDVLQAASRQRLVDWMVANKTGDARLRAGVPRDWRVGDKTGTGErGTYNDVGVFWPPGRKPIVVTVYLTGASAPMDKCNEVIANVARAV-...
>UniRef100_UPI0004D73547/58-311
.....eALAALERDAGGRLGVCAIDTASGRRA.EHRVNERFPFCSTFKAMLSAAVLAQSVDRPALLQQRVTYAKADLVNYSPVTEKHVDAGMTVAALCEAAIQYSDNSAANLLMKLIGGPSAVTAYARSIGDDAFRLDRWETELNTALPGDLRDTTTPAAMAASMRELMVGETLPAAQRAQLVTWMRGNKVGDKRIRAGVPAGWKVGDKTGTGDyGTTNDAGVIWPTSGAPIVLVVYYTQARADAKSKDDVIAGVARIVA...
>UniRef100_UPI0003497D75/40-295
....saRLARLEADVGGRLGVSLVDTAGARQW.GYRADERFPMCSTFKWLAAAAVLRRVDEGREQLTRRIVYHQRDLIPYSPTTGKHVGGTLSLAQLCEAAVTLSDNTAANLMLASMGGPAGMTAFVRTLGDALTRLDRNEPALNQAVPGDPRDTTTPAAMTADLQRLVLGDALTPASRAQLTQWLLANQTGDKRVRAGLPAGWKVGDKTGTGRlGTANDVGVVWTPQGKPLLFAVYLTENAADDARRDALHAEVGRLIA...
>UniRef100_A0A1B4P284/40-293
.....tSFAALERAAGGRLGVCAIDTASGRRA.LHRADERFPFCSTFKAMLSAAVLAQSVERPGLLQQRVMYGQADLVNYSPVSGKHVGTGMTVAQLCEAAIQYSDNSAANLAMKLIGGPAAVTAFARSIGDDAFRLDRWETELNTALPGDVRDTTTPAAMAASLRALVLGDALPPAQRAQLVAWLRGNKVGDKRIRAGVPPGSQVADKTGTGDyGTTNDAGVIWPPSRAPIVLAVYYTQAQPEAKAQEDVIAAAARIAV...
>UniRef100_C1J899/55-308
.....aTLADLERDAGGRLGVCAIDTASGRVI.EHRAGERFPFCSTFKAMLSAAVLAQSVERPGLLQQRVTYTKADLVNYSPVSEKHVGAGMTVAALCEATIQYSDNSAANLLMKLIGGPSAVTVYARSIGDDAFRLDRWETELNTALPGDPRDTTTPAAMAASIRVLTLGDALPAAQRAQLVAWLRGNKVGDKRIRAGVPAGWTVGDKTGTGDyGTTNDAGVIWPTSRAPIVLAVYYTQTRADARAKDDVIASVARIVA...
>UniRef100_UPI0004DB7204/59-312
.....qLLADLERDAGGRLGVCAIDVASGRQA.AYRADERFPFCSTFKTLLSGAVLAQSVERPALLQQRVTYGKADLVNYSPVTEQHVGTGMTVAALCEAALQHSDNSAANLLMKLLGGPSAVTAYARSIGDDVFRLDRWETELNTALPGDLRDTTTPAAMVASVRALMLGDALPAAQRAQLVAWMRGNQVGGKRFRAGVPAGWTVADKTGTGDyGTTNDVGVVWSPSRAPAVLVVYYTQAGADARPKEDVIASAARIVI...
>UniRef100_UPI000556022C/37-292
....qaRFAKLEADLNGRLGVFAVNTANGAQL.QYRADERFAFCSTFKMMLASAILARSAQVDGLLQQRIPYAQGDLVSYSPITEKHVGEGMAVADLCAAAVQYSDNTAANLLIKLLGGPAAVTAFARSIGDRVFRLDRWETALNTAIPGDPRDTTTPKAMGLSLQRLALGDALTPPLATQLQDWLRGNTTGAARIRAGVPADWQVGDKTGTGDyGSANDIGVVWPPQGAPIVIAIYTTLREKDGKARNDVIAAAARVVAd..
>UniRef100_A0A1B4MKA1/40-293
.....tSFAALERAAGGRLGVCAIDTASGLHA.LHRADERFPFCSTFKAMLSAAVLAQSVEHPGLLQQRVTIAQSDLVNYSPVSGKHVGTGMTVAELCEAAIQYSDNSAANLAMKLIGGPEAVTAYARSIGDDMFRLDRWETELNTALPGDPRDTTTPAAMAASMRVLTLGDALPPAQRAQLVAWLRGNKVGDKRIRVGVPAGWQVADKTGTGDyGTTNDAGVIWPPSRAPIVLVVYYTQARADAKAKDDVIAAAARIAV...
>UniRef100_UPI00075C799B/40-293
.....aTFAALERAAGGRLGVCAIDTASGRRA.QHRADERFPFCSTFKTMLGAAVLARSVEHPGLLQQRVTYAQADLVNYSPVSGRHVDTGMTVAQLCEAAIQYSDNTAANLAMKLIGGPAAVTSYARSIGDDTFRLDRWETALNTALPGDPRDTTTPAAMAASIRALTLGDALPAPQRAQLVAWMRGNKVGDKRIRAGVPAGSQVADKTGTGDyGTTNDAGVVWLPSRAPIVLAVYYTQARADAKAKENVIAAAARIAV...
>UniRef100_A0A0D5L6X1/35-290
...aerQLRELESTFDGRLGFVALDTATGARI.AHRADERFPFCSTFKMMLSAAVLARSADDAALLQRRIPYAKRDLVRYSPITERHVGAGMTVAELCAATLQYSDNTAANLLIDLLGGPQAVTAYARSIGDATFRLDRRETELNTAIPGDERDTTTPAAMAASVRRLLAGDALGAAQRAQLNAWMLGNKTGDARLRAGVPAGWRVADKTGTGDyGTGNDIGVAYPPDRAPIVFVVYTTMRSQNAPVRDDVIAAAARIAA...
>UniRef100_UPI0006222E5C/40-293
.....aTFAALERAAGGRLGVCAIDTASGWRA.QHRADERFPFCSTFKAMLGAAVLARSVEHPGLLQQRVTYAQADLVNSSPVSGRHVDTGMTVAQLCEAAIQYSDNTAANLAMKLIGGPAAVTAYARSIGDDTFRLDRWETELNTALPGDLRDTTTPAAMAASIRALTLGDALPPAQRAQLVTWMRGNKVGDKRIRAGVPAGSQVADKTGTGDyGTTNDAGVVWLPSRAPIVLAVYYTQARADAKAKENVIAAAARIAV...
>UniRef100_UPI000759515E/40-293
.....tSLAELERAAGGRLGVHALDTATGRRV.RHRADERFPFCSTFKAILIAAVLAESVARPALFTQRVTYRQADLLEWSPVTEKHVDTGMTVSELCEATAQYSDNAAANLLMKLLGGPAAVTAFARSIGDDTFRLDRWEPELNTALPGDARDTTTPAAMAASLRALALGDALPAPQRAQFAQWLRGNKTGDRRIRVGVPTGWQVGDKTGTGDyGTTNDIGVLWPPARGPIVLTVYYTQARADAKRKDDVTAAATRIAI...
>UniRef100_UPI0005B9DD60/31-285
.....eRLQQLERDSGGRLGVAVLDTGDGRRF.GLREDERFPLCSTFKLLLAACVLARVDRGEEQLARRIVYSQADLVEYSPASERHVGQPMSVAELCEAAITLSDNGAANLLLASLGGPSGLTDWLRSTGDNVSRLDRNEPTLNQALPGDPRDTSTPRAMVATLQRLLLGDVLQAASRDQLNAWLAANKTGDKRIRAGLPTGWKVGDKTGTGErGTSNDVAILRPPGRAPILVAAYLTGSPAPAEKRDALLAEVGRLAA...
>UniRef100_A0A1I1G1M4/33-287
.....eRLKQLERDSGGRLGVAVLDTGDGRRF.GLREDERFPLCSTFKLLLAACVLARVDRGEEQLARRIVYSQADLVEYSPVSERHVGQPLSVAELCEAAITLSDNGAANLLLASLGGPAGLTDWLRSTGDDISRLDRNEPTLNQALPGDPRDTSTPRAMVATLQRLLLGDILQPASRDQLNAWLAANKTGDKRIRAGLPTGWKVGDKTGTGErGTSNDVAILRPPGRAPILVAAYLTGSPAPAEKREAVLAEVGRLAA...
>UniRef100_A0A081Y9J5/33-287
.....eRLQQLERDSGGRLGVAVLDTGDGRRF.GLREDERFPLCSTFKLLLAACVLARVDRGEEQLARRIVYSQADLVEYSPASERHVGQPMSVAELCEAAITLSDNGAANLLLASLGGPSGLTDWLRSTGDNVSRLDRNEPTLNQALPGDPRDTSTPRAMVATLQRLLLGDVLQAASRDQLNAWLAANKTGDKRIRAGLPTGWKVGDKTGTGErGTSNDVAILRPPGRAPILVAAYLTGSPAPAEKRDALLAEVGRLAA...
>UniRef100_UPI000841C062/40-293
.....aTFAALERAAGGRLGVCAIDTASGRRA.QHRADERFPFCSTFKAMLGAAVLARSVEHPGLLQQRVTYAQADLVNYSPVSGRHVDTGMTVAQLCEAAIQYSDNTAANLAMKLIGGPAAVTAYARSIGDDTFRLDRWETELNTALPGDLRDTTTPAAMAASIRALTLGDALPPAQRAQLVAWMRGNKVGDKRIRAGVPAGSQVADKTGTGNyGTTNDAGVVWLPSRAPIVLTVYYTQARADAKAKENVIAAAARIAV...
>UniRef100_UPI000756828D/40-293
.....aTFAALERAAGGRLGVCAIDTASGRRA.QHRADERFPFCSTFKAMLGAAVLARSVEHPGLLQQRVTYAQADLVNSSPVSGRHVDTGMTVAQLCEAAIQYSDNTAANLAMKLIGGPAAVTAYARSIGDDTFRLDRWETELNTALPGDLRDTTTPAAMAASIRALTLGDALPPAQRAQLVTWMRGNKVGDKRIRAGVPAGSQVADKTGTGDyGTTNDAGVVWLPSRAPIVLAVYYTQARADAKAKENVIAAAARIAV...
>UniRef100_A0A0D7QH22/39-293
....qqEFARIELATSGRLGVAALDTETGLRA.SLRGDERFPMCSTFKALATAAVLHRVDRGESSLDQRVQIQAKDILTYAPITREHVGSDMTLSELCEAAITQSDNTAANLLLRELGGPAGLTSFFRTIGDNVSRLDRWEVALNEGVSGDPRDTTSPAAMLKNLQRVVLGDVLQATSRQKLTDWMVATKTGDARLRAGAPRDWRVGDKTGTGDrGTYNDIGVFWPPGRKPIVVTVYLTGASAPAAKCDEVIANVARAVA...
>UniRef100_A0A1S8EYH4/40-293
.....hRFAALEKQLEARLGVAIIDSQSGRQW.LHRADERFPLCSTFKLLAGAAVLRRVDAGADSLQTRIRYSADDLVTYSPVTEQHVDDGMTLAALCEAAITLSDNTAGNLLLRHLGGPGAIGDFARTLGDRFTRLDRWETELNEARPGDPRDTTTPAAMAANLQRLVLGDSLSAASRDQLIAWMLASQTGAAKLRAGLPPTWRLGDKTGSGErGTTNEIAVIWPPQRQPVIACVYLTQTQASAEERNAALAAIGRALA...
>UniRef100_A0A071MA41/58-311
.....aALADLERDAGGRLGVCAIDTASGRVI.AHRPDERFPFCSTFKAMLSAVVLAQSVDRPGWLQQRVTYTKADLVNYSPVSGKHVGSGMTVAALCEAAIQYSDNSAANLLMKLIGGPSAVTAFARSIGDDTFRLDRWETELNTALPGDPRDTTTPAAMAASMRVLTLGDALPAEQRAQLVAWLRGNKVGDKRIRAGVPAGWTVGDKTGTGDyGTTNDAGVIWPASGAPIVLVVYYTQAQADARAKDGVIASVAQIVA...
>UniRef100_UPI0006B990F5/40-293
.....hRFAALEKQLQARLGVAIIDSQSGRQW.LHRADERFPLCSTFKLLAGAAVLRRVDAGADSLQTRIRYSADDLVTYSPVTEQHVDDGMTLAALCEAAITLSDNTAGNLLLRHLGGPGAIGDFARTLGDRFTRLDRWETELNEARPGDPRDTTTPAAMAANLQRLVLGDSLSAASRDQLIAWMLASQTGAAKLRAGLPPTWRLGDKTGSGErGTTNEIAVIWPPQRQPVIACVYLTQTRASAEERNAALAAIGRALA...
>UniRef100_G0AJJ5/44-297
......QLRQIEAKSGGRLGVAILDTVTGQSH.SYRGDERFPMCSTFKLLAAGLTLHRVDQGREQLARRIRFEKADLVPYSPATEKHAGGDMSVAELCEATLTLSDNTAANLLLHSFGGPPQLTAYLRSLGDKVTRLDRIEPDLNQATPGDPRDTTSPSAMLSTMQQLLLGNALSADSRKQLTTWLLANKTGDKRLRALLPAGWRVGDKTGSGAyGSTNDIGMLFPPGRAPLLVAAYLTGTKASEATRNATLAEVGRLAA...
>UniRef100_R0G6P2/8-262
.....qKLARLEADIGGRLGVSLVDTVHGRQW.GYRADERFPMCSTFKFLAAAAVLRRVDEGRERLARRIVYRKQDLVPYSPTTGKHTGGALSMAQLCEAAITLSDNTAANLMLASMGGPAGLTGFVRTQGDELTRLDRNEPTLNEAIPGDPRDTTTPAAMTADLRQVVLGNALAPASREQITQWLLANQTGDKRVRAGLPAGWKVGDKTGTGDrGTANDVGVVWTPQGAPLLFAVYLTENTAEAARRDAVHAEVGRLIA...
>UniRef100_W0LJ18/38-292
...aqqQLAALEKASGGRLGVVVIDTAGGETL.QLNGEQRFPFCSTFKMMVAGAILHHSVSNPGFMQQPVRYSKSDLVAHSPVTEKHLNRGMSVAELCAATIQYSDNAAANLLMKQLGGPAAITAFARSIGDTAFRLDRWETELNSAIPGDERDTTTPAAMASSLQKLALGNALPEAQREQLVIWMKGNTTGDQRIRAGVPAGAIVADKTGGGSyGTTNDIGIVWQEKRAPLVIAIYFTQPQQDAKANNEVIASATRIA-...
>UniRef100_A0A1S8CQC7/38-292
...aqqQLAALEKASGGRLGVVAINTADGTTL.QLNGGQRFPFCSTFKVIAASAILHHSLNNNGFMQQRIRYQKSDLVAYSPITEKHLDGGMTVAELCAAALQYSDNTAVNLLMKQLGGPAAITAYARSIGDSTFRLDRWETELNSAIPGDERDTTTPAAMAASLQKLTLGNALPQAQREQLVAWMKGNTTGGKRIRAGVPAGAIVADKTGGGDyGTTNDIGIVWRENRAPLAIVVYFTQPQQDAKANNEVIAAAARIV-...
>UniRef100_UPI0004F59A9C/40-293
.....tSFAALERAAGGRLGVCAIDTASGRRA.LHRADERFPFCSTFKAMLSAAVLAQSVERPGLLQQRVMYGQADLVNYSPVSGKHVGTGMTVAQLCEAAIQYSDNSAANLAMKLIGGPAAVTAFARSIGDDAFRLDRWETELNTALPGDVRDTTTPAAMAASLRALVLGDALPPAQRAQLVAWLRGNKVGDKRIRAGVPPGSQVADKTGTGDyGTTNDAGVIWLPSRAPIVLAVYYTQAQPEAKAQEDVIAAAARIAV...
>UniRef100_UPI000757CD4C/40-293
.....tSFAALERAAGGRLGVCAIDTASGRRA.LHRADERFPFCSTFKAMLSAAVLAQSVERPGLLQQRVMYGQADLVNYSPVSGKHVGTGMTVAQLCEAAIQYSDNSAANLAMKLIGGPAAVTAFARSIGDDAFRLDRWETELNTALPGDVRDTTTPAAMAASLRALVLGDALPPAQRAQLVAWLRGNKVGDKRIRAGVPPGSQVADKTGTGDyGTTNDAGVIWLPSRAPIVLAVYYTQAQPEAKAQEDVIAAAARIAV...
>UniRef100_A0A1B4AAJ8/36-291
...aerQLSELESSFGGRLGFVALDTATGARI.AHRADERFPFCSTFKTMLSAAILARSAGDATLLQRRIPYAKRDLVSYSPVTEKHVGDGMTVAELCAAALQYSDNTAANLLIALLGGPQAVTAYARSIGDTTFRLDRRETELNTAIPGDERDTTTPAAMAASLRRLLVGDALGAAQRAQLDTWMLGNTTGAARIRAGVPADWRVADKTGTGDyGTGNDIGVAYPPNRAPIVIVIYTTMRDKNAQARNDVLASAARIAA...
>UniRef100_A0A109BSD1/32-286
.....rQFAEIEKKTGGRLGVHVLDTATARRA.GHRQDERFAMCSTFKFLAAALVLARVDQGKERLERRITYARDELVTYSPVTEKHAGTDMSMAQLCEAAVTLSDNTAANLMLASVGGPAGLTAFMRSLGDPHTRLDRIEPGLNEARAGDPRDTTTPAAMVDSMQKILLGDALSPGSRALLLQWLDDNKTGGERIRAGLPADWKVGDKTGTGEnGAANDIAILRPPGRPPVLLSVYLTETKASMADRNAAHAAVAAAVV...
>UniRef100_A0A127SVU6/19-272
.....tKLAEIEARLGARLGVAILDTQTGRHW.EHRADERFPLCSTFKVLACGAILARADVGQEDLDRRIRFEASDVVTYSPVTQNRVGGEMTLAELCEAAITQSDNTAGNLILESLGGPHSVTEFARSLGDSVTRLDRWETDLNEAKPGDPRDTTTPKAVLADLQSLILENVLSRQSREQLARWMVANKTGDAKLRAGLPDDWRIGDKTGGGDyGTMNDVAVIWPPDREPLIISVYMTESEASFDDRNAAVADIGRAV-...
>UniRef100_UPI0004903061/36-291
.....tRVAAIEQSLNARLGVAVIDTGTGREW.AYRGNERFPMMSTFKPLLCSLLLSQVDQGREMLDRRIEIRPDDLLEHAPVAGKHVGKAMSLGELCEAAITQSDNTAANLVLERVGGPARVTAFLRSLGDSKTRLDRNEPTLNEARPGDERDTTMPVAMAGSLKQLVLGQTLSPASRRQLTDWLVANRTGDAKIRAGLPAGWRVGDKTGSGAnGSMNDVAVIWPAGRKPVVLAIFITGTGASVAARNAAMADITRALVd..
>UniRef100_A0A1E2RWN7/37-291
....akRFAELESSTDGRLGVAVFDSGSAKRS.SYRGDERFPMCSTFKYLAAGAVLKRVDEGKASLDEKIPITKADMLEYAPVTEKHIGEEMSLEALCEAIVTWSDNPAANLVLKRLGGPEAVTEFARSLGDEVTRLDRYELALNDVPPGDTRDTTSPRAMANNLDRLVRTDALSDASRRQLIAWLVDNHTGDNRIRAGLPKDWKVGDKTGTGPrGSTNDVGVAWPPDGKPVFIAVYLTDTEMPIAKREAVLASVARTVA...
>UniRef100_UPI0003EC75CF/35-290
...aeqQLRELESTFDGRLGFVALDTATGARI.AHRADERFPFCSTFKTMLSAAVLARSAGDAALLQRRIPYAKRDLVRYSPITEKHVGAGMTVAELCAATLQYSDNTAANLLIALLGGPQAVTAYARSIGDATFRLDRRETELNTAIPGDERDTTTPAAMAASVRRLLVGDALDTAQRAQLNAWMLGNKTGDARIRAGVPAGWRVADKTGTGDyGTGNDIGVAYPPDRAPIVFVVYTTMRSRNAQARDDVIASAARIAA...
>UniRef100_UPI000982228D/55-308
.....aTLADLERDAGGRLGVCAIDTASGRVI.EHRAGERFPFCSTFKAMLSAAVLAQSVERPGLLQQRVTYTKADLVNYSPVSEKHVGAGMTVAALCEATIQYSDNSAANLLMKLIGGPSAVTAYARSIGDDAFRLDRWGTELNTALPGDPRDTTTPAAMAASIRVLTLGDALPAAQRAQLVAWLRGNKVGDKRIRAGVPAGWVVGDKTGTGDyGTTNDAGVIWPTSRAPIVLAVYYTQTRADARAKDDVIASVARIVA...
>UniRef100_A0A0S4P1X0/44-296
......RLAALEKAAGGRLGVAALDTGNGRQV.GHRADQRFPMCSTFKAIAAAAILAHGKNVPGLLAQRIRYTKADLVTYSPITEQELDKGMTVAELCEATIQYSDNAAANLLMKLIGGPAGVTAFARSVGDTTFRLDRWETELNTAIPGDPRDTTTPQAMATLLRRVALDDGLAPAQRDQLQEWMRGNTTGAARISAGVPAGWAVADKTGTGAyGSSNDIGIVFPPKGAPVVLALYYTQAAPDAKANSEILAAATRIVM...
>UniRef100_UPI00098014B6/9-264
...aeqQLRELESTFDGRLGFVALDTATGARI.AHRADERFPFCSTFKTMLSAAVLARSAGDAALLQRRIPYAKRDLVRYSPITEKHVGAGMTVAELCAATLQYSDNTAANLLIALLGGPQAVTAYARSIGDATFRLDRRETELNTAIPGDERDTTTPAAMAASVRRLLVGDALGTAQRAQLNAWMLGNKTGDARIRAGVPAGWRVADKTGTGDyGTGNDIGVAYPPDRAPIVFVVYTTMRSRNAQARDDVIASAARIAA...
>UniRef100_UPI000759A0AE/40-293
.....tSLAELERAAGGRLGVHALDTATGRRV.QHRADERFPFCSTFKAILIAAVLAESVARPALFTQRVTYRQADLLEWSPVTEKHVDTGMTVGELCEATAQYSDNAAAILLMKLLGGPAAVTAFARSIGDDTFRLDRWEPELNTALPGDARDTTTPAAMAASLRALALGDALPAPQRAQFAQWLRGNKTGDKRIRAGVPTGWQVGDKTGTGDyGTINDIGVLWPPARGPIVLTVYYTQARADAKRKDDVIAAATRIAI...
>UniRef100_A0A228GHS1/49-302
.....qMLAELERSAGGRLGVCAIDIATGRRV.EHRQNERFPFCSTFKAMLSAAVLAQSVDRPALLQQRVMYTQADLVNYSPVSGKHVDDGMTVAALCEATIQYSDNSAANLLMKLLGGPSAVTAYARSIGDDTFRLDRWETELNTALPGDPRDTTTPAAMAASMRVLMVGEALPAAQRAQLVAWMRGNKVGDKRIRAGVPARWTVGDKTGTGDyGTTNDAGVVWSPAGASVALAVYYTQARADARAKDDVIASVARIVV...
>UniRef100_A0A099RVB7/40-293
.....hRFAALEKQLQARLGVAIIDSQSGRQW.LHRADERFPLCSTFKLLAGAAVLRRVDAGADSLQTRIRYTTDDLVTYSPVTEQHVDDGMTLAALCEAAITLSDNTAGNLLLRHLGGPGAIGDFARTLGDRFTRLDRWETELNEARPGDPRDTTTPAAMAANLQRLVLGDSLSAASRDQLIAWMLASQTGAAKLRAGLPPTWRLGDKTGSGErGTTNEIAVIWPPQRQPVIACVYLTQTQASAEDRNAALAAIGRALA...
>UniRef100_UPI000465B64E/35-289
....qqELARIELATTGRLGVAAFDMETGLRA.NHRGDERFPMCSTFKAMLSAAVLHRVDRGESSLDQRVQIEAKDILAYAPVTKQHVGTSMTVSELCVAVGTLSDNTAANLLLREIGGPAGLTAFFRTIGDNVSRLDRWEVELNEAVPGDPRDTTSPVAMLKNLQRVAFGDMLQPASRQRLVDWMVANKTGDARLRAGVPRDWRVGDKTGTGErGTYNDIGVFWPPGRKPIIVTVYLTGASAPMDKCNEVIANVARAVA...
>UniRef100_UPI000BADF037/37-291
....qeEFARIELATSGRLGVAALDMETGLRA.SRRGDERFPMCSTFKAMLSAAVLHRVDHGESSLDQRMQVEAKDILAYAPVAKQHVGSGMTLAELCEAAVTLSDNTAANLLLREIGGPAGLTSFFRTIGDNVSRLDRWEVELNEAVPGDPRDTTSPVTMLKNLQRVMLGDALQAASRQKLVDWMVANKTGDARLRAGVPRDWRVGDKTGTGErGTYNDIGVFWPPGRKPIVVTVYLTGASAPMEKCNEVIANVARAVA...
>UniRef100_A0A0D1MKS1/43-297
....qqELARIELATTGRLGVAAFDMETGLRA.NHRGDERFPMCSTFKAMLSAAVLHRVDRGESSLDQRVQIEAKDILAYAPVTKQHVGTSMTVSELCVAVGTLSDNTAANLLLREIGGPAGLTAFFRTIGDNVSRLDRWEVELNEAVPGDPRDTTSPVAMLKNLQRVAFGDMLQPASRQRLVDWMVANKTGDARLRAGVPRDWRVGDKTGTGErGTYNDIGVFWPPGRKPIIVTVYLTGASAPMDKCNEVIANVARAVA...
>UniRef100_UPI00016A8E6C/35-290
...aeqQLRELESTFDGRLGFVALDTATGARI.AHRADERFPFCSTFKTMLSAAVLARSAGDAALLQRRIPYAKRDLVRYSPITEKHVGAGMTVAELCAATLQYSDNTAANLLIALLGGPQAVTAYARSIGDATFRLDRRETELNTAIPGDERDTTTPAAMAASVRRLLVGDALGTAQRAQLNAWMLGNKTGDARIRAGVPAGWRVADKTGTGDyGTGNDIGVAYPPDRAPIVFVVYTTMRSRNAQARDDVIASAARIAA...
>UniRef100_UPI00075D220B/40-293
.....aTFAALERAAGGRLGVCAIDTASGRRA.QHRADERFPFCSTFKAMLGAAVLARSVEHPGLLQQRVTYAQADLVNSSPVSGRHVDTGMTVAQLCEAAIQYSDNTAANLAMKLIGGPAAVTAYARSIGDDTFRLDRWETEVNTALPGDLRDTTTPAAMAASIRALTLGDALPPAQRAQLVAWMRGNKVGDKRIRAGVPAGSQVADKTGTGDyGTTNDAGVVWLPSRAPIVLAVYYTQARADAKPKDEVIAAAARIAV...
>UniRef100_A0A1B4K3U7/35-290
...aeqQLRELESTFDGRLGFVALDTATGARI.AHRADERFPFCSTFKTMLSAAVLARSAGDAALLQRRIPYAKRDLVRYSPITEKHVGAGMTVAELCAATLQYSDNTAANLLIALLGGPQAVTAYARSIGDATFRLDRRETELNTAIPGDERDTTTPAAMAASVRRLLVGDALGTAQRAQLNAWMLGNKTGDARIRAGVPAGWRVADKTGTGDyGTGNDIGVAYPPDRAPIVFVVYTTMRSRNAQARDDVIASAARIAA...
>UniRef100_UPI0009FA8F57/35-289
....qqEFARIELATSGRLGVAALDMETGLRA.SRRGDERFPMCSTFKAMLSAAVLHRVDRGESSLDQRMQIEAKDILAYAPVAKQHVGSAMTVAELCEAAITLSDNTAANLLLREIGGPAGMTSFFRTIGDNVSRLDRWEVELNEAVPGDPRDTTGPVAMLKNLQRVVLGDVLQANSRQRLVDWMVANKTGDARLRAGVPRDWRVGDKTGTGErGTYNDIGVFWPPGRKPIVVTVYLTGASAPTEKCNEVIANVARAVT...
>UniRef100_A0A1Q3K7H5/39-293
.....eELKRLEGGSGGRLGVAMLDTGTGQCV.GHRMDERFPMCSTFKVLASGAVLHSVDAGKESLARRIYFTDSDLVTHSPETQKHVGPVMTVAELCEAAMTLSDNTAGNLLLASIGGPQGLTAFVRSLGDEVTRLDRIETELNEAAPDDLRDTTTPDAMAADLRALALGDVLSTKSRTQLVSWLAANTTGSKRLRAGLPAGWRVGDKTGTGEqGTANDVAVIWPPDRAPFVITAYLTGAAAPVERQDAVMAAVGRAVT...
>UniRef100_A0A1Q5QVQ9/43-297
....qqEFARIELATSGRLGVAALDMETGLRA.SRRGDERFPMCSTFKAMLSAAVLHRVDRGESSLDQRMQIEAKDILAYAPVAKQHVGSAMTVAELCEAAITLSDNTAANLLLREIGGPAGMTSFFRTIGDNVSRLDRWEVELNEAVPGDPRDTTGPVAMLKNLQRVVLGDVLQANSRQRLVDWMVANKTGDARLRAGVPRDWRVGDKTGTGErGTYNDIGVFWPPGRKPIVVTVYLTGASAPTEKCNEVIANVARAVT...
>UniRef100_UPI00075E9A0D/40-293
.....aTFAALERAAGGRLGVCAIDTASGRRA.QHRADERFPFCSTFKAMLGAAVLARSVEHPGLLQQRVTYAQADLVNSSPVSGRHVDTGMTVAQLCEAAIQYSDNTAANLAMKLIGGPAAVTAYARSIGDDTFRLDRWETELNTALPGDLRDTTTPAAMAASIRALTLGDALPPAQRAQLVTWMRGNKVGDKRIRAGVPAGSQVADKTGTGDyGTTNDAGVVWLPSRAPIVLTVYYTQARADAKAKENVIAAAARIAV...
>UniRef100_A0A069I8A9/36-291
...aqdRLAALESAAGGRLGVAALNTASGARI.SHRASERFALCSTFKVLAASAILQRSAAESGLLQRRIAYTKDELVAYSPVTGKHTGDGMTVSELCAAALQYSDNTAANLLMKILGGPAAVTAFARSIGDDAFRLDRWETELNTAIPGDPRDTSTPAAMSRSLQRLALGDALGAAERGRLVAWMRGNTTGATRIRAGVPADWQVADKTGSGDyGAANDIAVAWPPGKPPVVMAIYFTQGDKDAAYRNDVLATAARIVA...
>UniRef100_W9GWJ4/36-290
.....aDLARIETGISGRLGVAVHDTGTGRRL.EYRSGQRFPMCSTFKVVASAALLTRVDAGREKLDRRIRFGAGDLVTYSPVTKDRVGGDMTLAELCEAGITQSDNTAANLLLANIGGPAGMTEYARSLGDAMTRLDRIETELNESTPGDPRDTTTPAAMTETLRKLVLGDALSPASRDHLAAWLVANKTGDARLRAGVPKDWRVGDKTGSGDhGTANDIGVFWPPGRAPLVVSVYLTETKASMDDRSAAIAAVARVVT...
>UniRef100_UPI000853BF7E/33-287
.....eRLQQLERDSGGRLGVAVLDTGDGRRF.GLREDERFPLCSTFKLLLAACILARVDRGEEQLARRIVYGQADLVEYSPVSERHVGQPMSVAELCEAAITLSDNGAANLLLASLGGPAGLTDWLRSTGDDVSRLDRNEPTLNQALPGDPRDTSTPRAMVATLQRLLLGDILQPASRDQLNAWLAANKTGDKRIRAGLPTGWKVGDKTGTGErGTSNDLAILRPPGRSPILVAAYLTGSPAPAEKRDALLAEVGRLAA...
>UniRef100_Q2T5A3/63-318
...aeqQLRELESTFDGRLGFVALDTATGARI.AHRADERFPFCSTFKTMLSAAVLARSAGDAALLQRRIPYAKRDLVRYSPITEKHVGAGMTVAELCAATLQYSDNTAANLLIALLGGPQAVTAYARSIGDATFRLDRRETELNTAIPGDERDTTTPAAMAASVRRLLVGDALGTAQRAQLNAWMLGNKTGDARIRAGVPAGWRVADKTGTGDyGTGNDIGVAYPPDRAPIVFVVYTTMRSRNAQARDDVIASAARIAA...
>UniRef100_UPI000980EB5C/55-308
.....aTLADLERDAGGRLGVCAIDTASGRVI.EHRAGERFPFCSTFKAMLSAAVLAQSVERPGLLQQRVTYTKADLVNYSPVSEKHVGAGMTVAALCEATIQYSDSSAANLLMKLIGGPSAVTAYARSIGDDAFRLDRWETELNTALPGDPRDTTTPAAMAASIRVLTLGDALPAAQRAQLVAWLRGNKVGDKRIRAGVPAGWVVGDKTGTGDyGTTNDAGVIWPTSRAPIVLAVYYTQTRADARAKDDVIASVARIVA...
>UniRef100_UPI000486BDD9/29-283
....qqEFARIELATSGRLGVAVLDMETGLRA.SRRGDERFPMCSTFKALASAAVLHRVDRGESSLDQRVQIEAKDILAYAPVTKGRVGSAMTLSELCAAAIKLSDNTAANLLLREIGGPAGFTSFFRTIGDNVSRLDRWEVELNEAVPGDPRDTTSPVAMLKDLQRVLLGDVLSAASRQKLVDWMVANKTGDARLRAGVPRDWRVGDKTGTGErGTYNDIGVFWPPGRKPIVVTVYLTGASAPMEKCNEVIANVARAVA...
>UniRef100_A0A1B4SHA2/36-291
...aerQLRELESTFDGRLGFVALDTATGTRI.AYRADERFPFCSTFKTMLSAAILARSAGDAELLQRRVRYTKRDLVNYSPITEKHVGKGMTIAELCAATLQYSDNTAANLLIALLGGPQAVTAYARSIGDTTFRLDRRETELNTAIPGDERDTTTPAAMAASVRRLLVGDALGAAQRAQLDAWMLGNKTGDARIRAGVPADWRVADKTGTGDyGTGNDIGVAYPPNRAPIVFVVYTTMREKNAQARSDVIASAARIAA...
>UniRef100_UPI000757C214/40-293
.....aTFAALERAAGGRLGVCAIDTASGRRA.QHRADERFPFCSTFKAMLGAAVLARSVEHPGLLQQRVTYAQADLVNSSPVSGRHVDTGMTVAQLCEAAIQYSDNTAANLAMKLIGGPAAVTAYARSIGDDTFRLDRWETELNTALPGDLRDTTTPAAMAASIRALTLGDALPPAQRAQLVTWMRGNKVGDKRIRAGVPAGSQVADKTGTGDyGTTNDAGVVWLPSRAPIVLTVYYTQARADAKAKENVIAAAARIAV...
>UniRef100_UPI000754C3B0/40-293
.....aTFAALERAAGGRLGVCAIDTASGRRA.QHRADERFPFCSTFKTMLGAAVLARSVEHPGLLQQRVTYAQADLVSSSPVSGRHVDTGMTVAQLCEAAIQYSDNTAANLAMKLIGGPAAVTAYARSIGDDTFRLDRWETALNTALPGDLRDTTTPAAMAASIRALTLGDALPPAQRAQLVAWMRGNKVGDKRIRAGVPAGSQVADKTGTGDyGTTNDAGVVWLPSRAPIVLAVYYTQARADAKAKENVIAAAARIAV...
>UniRef100_A0A132DV04/40-293
.....aTFAALERAAGGRLGVCAIDTASGRRA.QHRADERFPFCSTFKAMLGAAVLARSVEHPGLLQQRVTYAQADLVNSSPVSGRHVDTGMTVAQLCEAAIQYSDNTAANLAMKLIGGPAAVTAYARSIGDDTFRLDRWETELNTALPGDLRDTTTPAAMAASIRALTLGDALPPAQRAQLVAWMRGNKVGDKRIRAGVPAGSQVADKTGTGDyGTTNDAGVVWLPSRAPIVLTVYYTQARADAKAKENVIAAAARIAV...
>UniRef100_UPI000759A40E/40-293
.....aTFAALERAAGGRLGVCAIDTASGRRA.QHRADERFPFCSTFKAMLGAAVLARSVEHPGLLQQRVTYAQADLVNSSPVSGRHVDTGMTVAQLCEAAIQYSDNTAANLAMKLIGGPAAVTAYARSIGDETFRLDRWETELNTALPGDLRDTTTPAAMAASIRALTLGDALPPAQRAQLVAWMRGNKVGDKRIRAGVPAGSQVADKTGTGDyGTTNDAGVVWLPSRAPIVLTVYYTQARADAKAKENVIAAAARIAV...
>UniRef100_A0A132DK91/40-293
.....aTFAALERAAGGRLGVCAIDTASGRRA.QHRADERFPFCSTFKAMLGAAVLARSVEHPGLLQQRVTYAQADLVNSSPVSGRHVDTGMTVAQLCEAAIQYSDNTAANLAMKLIGGPAAVTAYARSIGDDTFRLDRWETELNTALPGDLRDTTTPAAMAASIRALTLGDALPPAQRAQLVAWMRGNTVGDKRIRAGVPAGSQVADKTGTGDyGTTNDAGVVWLPSRAPIVLTVYYTQARADAKAKENVIAAAARIAV...
>UniRef100_A0A1G5NI34/40-293
.....aTFAALERAAGGRLGVCAIDTASGRRA.QHRADERFPFCSTFKAMLGAAVLARSVEHPGLLQQRVTYAQADLVNSSPVSGRHVDTGMTVAQLCEAAIQYSDNTAANLAMKLIGGPAAVTAYARSIGDDTFRLDRWETALNTALPGDLRDTTTPAAMAASIRALTLGDALPPAQRAQLVAWMRGNKVGDKRIRAGVPAGSQVADKTGTGDyGTTNDAGVVWLPSRAPIVLAVYYTQARADAKAKENVIAAAARIAV...
>UniRef100_UPI000375BE94/37-291
....ktKLAAIEKQFGGRLGVYALDTGSGTEI.RHRADERFPFCSTFKMVLASAVLAKSVQEPGLMEQRMQYAQSDLVSYSPISRKHVADGMTVAELCRAAVELSDNTAANQLIKLLGGPAAVTAFARSIGDNTFRLDRWETELNTAIPGDPRDTTTSRAMAHTLQAVALGNALPETQRDTLQTWLRGCQTGAKRIRAAVPAGWDVGDKTGTGDhGTANDVAVIWPPSRKPIVLAIYHTQEKPDTRGRDEAIADAARVVV...
>UniRef100_A0A161HIN5/36-289
.....dRLAELERASGGRLGVAVLDTATGRSL.GWRDEERFAMCSTFKFLLAAAVLQRVDRGELTLDRRLPIRKDDLIHHSPVTERHVGSHLAVADLCEATMTLSDNAAANLLLPLVGGPAGLTATLRAWGDATTRLDRPEPHLNDVPPGDPRDTTTPREMAAHVQRLVLGDLLQPASRERLTGWLAGNRTGDHRLRAGLPKGWRVGDKTGSGP.GTTNDVAIVWPEGRAPFALACYLTGSSLKDDGRNAILASVAREVA...
>UniRef100_UPI000641F99A/35-287
....aaRFAELEARSGGRLGVCVLDSSNGRMI.GHRLDERFPMCSTFKVLAAGLVLARVDRKQESLDRRVSYTKSDLVTYSPATETRVEGGMTIAELCEAAITLSDNTASNLLLGSFGGPAGLTAFARSLGDQTTRLDRIETELNEALPGDARDTTSPRAIAQDLHALALGDALTPSSRALLVAWMKANTTGGARIRAGVPSGWNVADKTGTGErGTANDIAVLWPPQRAPLIVTVYLTGATVSRDQQNRLIAAAGAE--...
>UniRef100_A0A0F0FEC0/36-291
...aqdRLAALESAAGGRLGVAALNTANGARI.SHRASERFPLCSTFKVLAASAILQRSAAESGLLQRRIAYTKDELVAYSPVTGKHAGEGMTVSDLCAAALQYSDNTAANLLMHILGGPAAVTAFARSIGDDAFRLDRWETELNTAIPGDPRDTSTPASMSRSLRRLALGDALGAAERGRLVAWMRGNTTGATRIRAGVPADWQVADKTGSGDyGAANDVAVAWPPGKPPVVMAIYFTQGDKDAAYRNDVLATAARIVA...
>UniRef100_UPI0009820474/55-308
.....aTLADLERDAGGRLGVCAIDTASGRVI.EHRAGERFPFCSTFKAMLSAAVLAQSVERPGLLQQRVTYTKADLVNYSPVSEKHVGAGMTVAALCEATIQYSDNSAASLLMKLIGGPSAVTAYARSIGDDAFRLDRWETELNTALPGDPRDTTTPAAMAASIRVLTLGDALPAAQRAQLVAWLRGNKVGDKRIRAGVPAGWVVGDKTGTGDyGTTNDAGVIWPTSRAPIVLAVYYTQTRADARAKDDVIASVARIVA...
>UniRef100_J5PPT3/56-309
.....eTFAALEQQSGGRLGVALLDTRTGARA.GHRADERFPMCSTVKLLVTGATLAKVDRGDDRLDRTIPVAESDLLAHAPVTRRHAGGDMTVEALCAAAMTVSDNTAANLLLDALGGPAGATAFVRSLGDTVTRLDRKEPALNEALPGDPRDTTTPKAMLADLDALALGNALAPPSREKLVGWMVANETGGARLRAGVPDGWRVGDKTGAGGnGTSNDVAIFWPPGRPPVLVAVFLTGSSAPPARRDEIIAAVGRAIA...
>UniRef100_A0A127MX92/31-285
.....eRLKRLERDSGGRLGVAVLDTGDGRRF.GLREDERFPLCSTFKLLLAACILARVDRGEEQLARRIVYGQADLVEYSPASERHVGQPMSVAELCEAAITLSDNGAANLLLASLGGPTGLTDWLRSTGDDVSRLDRNEPTLNQALPGDPRDTSTPRAMVATLQRLLLGDILQPASRDQLNAWLAANKTGDKRIRAGLPTGWKVGDKTGTGErGTSNDVAILRPPGRAPILVAAYLTGSPAPAEKRDALLAEVGRLAA...
>UniRef100_UPI00030ED6FE/40-295
....saRLARLEAGIGGRLGVSLVDTAGARQW.GYRADERFPMCSTFKWLAAAALLRRVDEGREQLTRRIVYHQRDLIPYSPTTGKHVGGTLSLAQLCEAAVTLSDNTAANLMLASMGGPAGMTAFVRTLGDALTRLDRNEPALNQAVPDDPRDTTTPAAMTADLQRLVLGDALTPASRAQLTQWLLANQTGDKRVRAGLPAGWKVGDKTGTGRlGTANDVGVVWTPQGKPLLFAVYLTENAADDARRDALHAEVGRLIA...
>UniRef100_C0LP01/37-291
....qdRLAKLEQKLNGRLGVCAIDTADGAQL.GYRANERFAMNSTFKVMLASAFLAQSQDEPGLLEERLTYTRADLVTYSPVTEKHVATGMTVAELCAAGIQYSDNTAANVLMKKLGGPEAVTAFARSIGDTHFRLDRWETELNSAIPGDPRDTSTPQAMAMSLQRLALGDMLAADKQHQLQAWLKGNTTGGKRIRAGVPAGWQVGDKTGTGDyGSANDVAILWPPRRAPVVLALYSALENQQAEARNDVLADAARIVA...
>UniRef100_A0A158KK39/34-287
.....sRLKALEDASNGRLGVAAFNTADGAQL.SYRADERFPFCSTFKLLLTSAILARSAHDDGLLARRITYAQGDLVNYSPVSEKHVADGMTVAELCAAALQYSDNSAANLLIRLLGGPSAVTAFARSIGDHEFRLDRMETELNTAIPGDLRDTTTPAAMARDLQRLALGDALGTAQRDQLQTWMRGNTTGDARVRAGVPRDWQVADKTGTGDyGTSNDIAVLWPPAKPPIVVVIYFTQREPDAKARNDVIASAAKIIA...
>UniRef100_B1FL89/40-293
.....tSFAALEHAAGGRLGVCAIDTASGRRA.QHRADERFPFCSTFKAMLGAAVLARSVEQPGLLQQRVTYGPSDLVNYSPVSGKHVGTGMTVAELCEAAIQYSDNSAANLAMKLIGGPSAVTAYARSIGDDAFRLDRWETELNTALPGDPRDTTTPAAMAASMRVLTLGDALPPAQRAQLVAWLRGNKVGDKRIRAGVPVGSQVADKTGTGDyGTTNDAGVIWLPSRAPIVLAVYYTQARADAKAKDDVIAAAARIAV...
>UniRef100_A0A1B4QZV7/38-293
...aqrALRELEASFDGRIGVAALDTATNAKI.AYRADERFAFCSTFKMMLSAAVLARSAAEPDLLPRRIVYAKRDLVEYSPITGKHAGAGMTTAELCAAALQYSDNTAANLLISLLGGPQAVTAYARSIGDAEFRLDRRETELNTAIPGDLRDTTTPSAMAASLRRLLLGDALGQAQREQLNAWMLGNTTGNERIRAGVPPAWRVADKTGTGDyGTANDIGVLYPPGRAPIVLAIYTTGRAQQARARNDVIASAARIVA...
>UniRef100_K8NK53/33-287
....kdRISRIEAKVEGRLGVAVLDTGSGRSF.GYRENERFPMCSTFKLMAAAAILKRVEQKQETLEWRVHFTKSDLVTYSPVTEKHIESGMTVAELCEAAITLSDNTAGNLMLAMLGGPSGVTAFARALGDPLTRLDRTEPTLNEAVPGDVRDTTTPAAMAENLQKLIFGHALAKASSAQLQAWLLANKTGDARLRARLPSGWRVGDKTGSGErGSTNDIGILWPPDSAPIIVAAYLTETAAPADKRNAALAEVGDAAA...
>UniRef100_A0A087L3C7/38-292
...aqqQLAALEKASGGRLGVVALNTADGQML.QLNAEQRFPFCSTFKVIAASAILHHSLSHGGFMQQRIRYQQSDLVTYSPITEQHLDSGMTIAELCAAALQYSDNTAVNLLMKQLGGPAAITAYARSIGDTTFRLDRWETELNSAIPGDERDTTTPAAMAASLQKLTLGNALPKAQREQLVAWMKANTTGDKRIRAGVPAGARVADKTGGGDyGTTNDIGIVWQANRAPLVIVVYFTQPQQDAKAKNEVIASAAQIV-...
>UniRef100_A0A104MD77/35-290
...aerQLRELESTFDGRLGFVALDTATGARI.AHRADERFPFCSTFKMMLSAAVLARSADDAALLQRRIPYAKRDLVRYSPITERHVGAGMTVAELCAATLQYSDNTAANLLIDLLGGTQAVTAYARSIGDATFRLDRRETELNTAIPGDERDTTTPAAMAASVRRLLAGDALGAAQRAQLNAWMLGNKTGDARLRAGVPAGWRVADKTGTGDyGTGNDIGVAYPPDRAPIVFVVYTTMRSQNAPVRDDVIAAAARIAA...
>UniRef100_A0A124PVX4/40-293
.....aTFAALERAAGGRLGVCAIDTASGRRA.QHRADERFPFCSTFKAMLGAAVLARSVEHPGLLQQRVTYAQADLVNSSPVSGRHVDTGMTVAQLCEAAIQYSDNTAANLAMKLIGGPAAVTAYARSIGDDTFRLDRWEIEVNTALPGDLRDTTTPAAMAASIRALTLGDALPPAQRAQLVAWMRGNKVGDKRIRAGVPAGSQVADKTGTGDyGTTNDAGVVWLPSRAPIVLAVYYTQARADAKAKDEVIAAAARIAV...
>UniRef100_UPI0007535DF2/40-293
.....aTFAALERAAGGRLGVCAIDTASGRRA.QHRADERFPFCSTFKAMLGAAVLARSVEHPGLLQQRVTYAQADLVNSSPVSGRHVDTGMTVAQLCEAAIQYSDNTAANLAMKLIGGPAAVTAYARSIGDDTFRLDRWEIEVNTALPGDLRDTTTPAAMAASIRALTLGDALPPAQRAQLVAWMRGNKVGDKRIRAGVPAGSQVADKTGTGDyGTTNDAGVVWLPSRAPIVLAVYYTQARADAKAKDEVIAAAARIAV...
>UniRef100_UPI00088452D8/33-286
.....rALADLERRAGGRLGVAAWRRGGAQAI.AWRDDERFPFCSTAKVMVVATVLAQASRTPGLLDERVRYRKTDLVSWSPVTERHVDDGMTVADLCAAALQVSDNSACNLLLDRIGGPAAVTAFARRVGDTAFRLDRRETDLNTAIPGDPRDTTTPRAMAKSLEALLLEQALAPEARRRLLDWMLANTTGKERIQAGFPADWRVADKTGTGAyGTTNDVGIVFPPQGQPVIVAIYYTGSSPDAQSDSKVAADAAAIVA...
>UniRef100_UPI00088D1FDA/37-291
....qqEFARIELATSGRLGVAALDMETGLRA.SRRGDERFPMCSTFKALASAAVLHRVDRGESSLDQRVQIEAKDILAYAPVTKAHVGSAMTLSELCAAAITLSDNTAANLLLREIGGPAGFTSFFRTIGDNVSRLDRWEVELNEAVPGDQRDTTSPVAMLKDLQRVVLGDVLQTVSRQKLVDWMVANKTGDARLRAGVPRDWRVGDKTGTGErGTYNDIGVFWPPGRKPIVVTVYLTGASAPMEKCNEVIANVARAVA...
>UniRef100_N2IP96/37-291
....qdRLAKLEQQLNGRLGVCAIDTANGAQL.GYRANERFAMNSTFKVMLASAFLARSQDEPGLLEERLTYTRADLVTYSPVTEKHVSTGMTVAELCAAGIQYSDNTAANVLMKKLGGPEAVTAFARSIGDTHFRLDRWETELNSAIPGDPRDTSTPQAMAMSLQRLALGDMLAADKQHQLQAWLKGNTTGGKRIRAGVPAGWQVGDKTGTGDyGSANDVAILWPPRRAPVVLALYSALENQQAEARNDVLADAARIVA...
>UniRef100_W5IZ45/33-287
.....eRLQQLERDSGGRLGVAVLDTGDGRRF.GLREDERFPLCSTFKLLLAACILARVDRGEEQLARRIVYSQADLVEYSPVSERHVGQPMSVAELCEAAITLSDNGAANLLLASLGGPAGLTDWLRSTGDDVSRLDRNEPTLNQALPGDPRDTSTPRAMVATLQRLLLADVLQPASRDRLNAWLAANKTGDKRIRAGLPTGWKVGDKTGTGErGTSNDVAILRPPGRAPILVAAYLTGSPVPAEKRDALLAEVGRLAA...
>UniRef100_UPI00075C1044/40-293
.....aTFAALERAAGGRLGICAIDTASGRRA.QHRADERFPFCSTFKAMLGAAVLARSVEHPGLLQQRVTYAQADLVNSSPVSGRHVDTGMTVAQLCEAAIQYSDNTAANLAMKLIGGPAAVTAYARSIGDDTFRLDRWETALNTALPGDLRDTTTPAAMAASIRALTLGDALPPAQRAQLVAWMRGNKVGDKRIRAGVPAGSQVADKTGTGDyGTTNDAGVVWLPSRAPIVLAVYYTQARADAKAKENVIAAAARIAV...
>UniRef100_A0A103F329/36-291
...aerQLGELESSFDGRLGFVALDTATGARI.AHRADERFPFCSTFKTMLSAAILARSAGDATLLRRRIPYAKRDLVSYSPITEKHVGEGMTVAELCAAMLQYSDNTAANLLIALLGGPQAVTAYARSIGDTTFRLDRRETELNTAIPGDERDTTTPAAMAASVRRLLVGDALGAAQRAQLDTWMLGNTTGGARIRAGVPADWRVADKTGTGDyGTGNDIGVAYPPNRAPIVIVIYTTMRDKNAQARDDVLASAARIAA...
>UniRef100_C0LP00/37-291
....qdRLAKLEQKLNGRLGVCAIDTANGAQL.GYRANERFAMNSTFKVMLASAFLARSQDEPGLLEERLTYTRADLVTYSPVTEKHVSTGMTVAELCAAGIQYSDNTAANVLMKKLGGPEAVTAFARSIGDTHFRLDRWETELNSAIPGDPRDTSTPQAMAMSLQRLALGDMLAADKQHQLQAWLKGNTTGGKRIRAGVPAGWQVGDKTGTGDyGSANDVAILWPPRRAPVVLALYSALESQQAEARNDVLADAARIVA...
>UniRef100_UPI00075C0533/40-293
.....aTFAALERAAGGRLGVCAIDTASGRRA.QHRADERFPFCSTFKTMLGAAVLARSVEHPGLLQQRVTYAQADLVNSSPVSGRHVDTGMTVAQLCEAAIQYSDNTAANLAMKLIGGPAAVTAYARSIGDDTFRLDRWETEVNTALPGDLRDTTTPAAMAASIRALTLGDALPAAQRAQLVAWMRGNKVGDKRIRAGVPAGSQVADKTGTGDyGTTNDAGVVWLPSRAPIVLAVYYTQARADAKAKENVIAAAARIAV...
>UniRef100_A0A103ED48/38-293
...aqrSLRELEASFDGRIGVAALDTATNAKI.AHRADERFAFCSTFKMMLSAAVLARSAAEPDLLPRRIAYAKRDLVEYSPITGKHVGAGMTAAELCAAALQYSDNTAANLLISLLGGPQAVTAYARSIGDAVFRLDRWETELNTAIPGDLRDTTTPSAMAASLHRLLLGDALGQVQREQLNGWMLDNTTGNERIRAGVPTAWRVADKTGTGDyGTANDIGVLYPPGRAPIVLAIYTTGRVQQARARNDVIASAARIVA...
>UniRef100_A0A063B5R1/45-301
.....nSFAELERAAGGRLGVCAIDTGSGRRA.QHRADERFPFCSTFKTMLGAAVLARSVERPALLQQRVTYGPGDLVRYSPVTEMHVGTGMTVAELCAAAIQYSDNSAANLLMKLIGGPSGVTAYARSIGDDTFRLDRWETELNTALPGDPRDTTTPAAMAAMVRALALGDALPAAQRARLVEWLCGNKVGDKRFRAGVPPGWQVGDKTGTGDyGTTNDAGVMWPPSRAPIVLAVYYTQARADATAKDDVIASAARIAV...
>UniRef100_C0LNZ8/37-291
....qdRLAKLEQQLNGRLGVCAIDTANGAQL.GYRANERFAMNSTFKVMLASAFLARSQDEPGLLEERLTYTRADLVTYSPVTEKHVSTGMTVAELCAAGIQYSDNTAANVLMKKLGGPEAVTAFARSIGDTHFRLDRWETELNSAIPGDPRDTSTPQAMAMSLQRLALGDMLAADKQHQLQAWLKGNTTGGKRIRAGVPAGWQVGDKTGTGDyGSANDVAILWPPRRTPVVLALYSALENQQAEARNDVLADAARIVA...
>UniRef100_UPI0008978BD7/43-297
....qeEFARIELATSGRLGVAALDMETGLRA.SQRGDERFPMCSTFKALASAAMLHRVDRGESSLDQRVQVEAKDILAYAPVAKQHVGSSMTLSELCEAAITLSDNTAANLLLREIGGPAGFTSFFRTIGDNVSRLDRWEVALNEAVPGDPRDTTSPVAMLKSLQRVVIGDVLQAASRQKLVDWMVANKTGDARLRAGVPRDWKVGDKTGTGErGTYNDIGVFWPPGRKPIVVTVYLTGASAPMEKCNEVIANVARAVA...
>UniRef100_UPI0008481BFC/41-294
.....aRLSRLEADIGGRLGVSLLDTASGRHW.GYRADERFPMCSTFKFLAAAAVLRRVDQGQEQLTRRIVYQKQDLVPYSPTTGKHTGGALSMAQLCEAAMTLSDNTAANLMLASMGGPAGLTRFVRTLGDELTRLDRNEPTLNEAVPGDPRDTTTPAAMTADLRQLVLGNALTPASRQQLTQWLIANQTGAKRVRAGLPASWKVGDKTGTGRlGTANDIGVVWTAQGAPLLFAVYLTENAATDAGRDAVHAEVGRLI-...
>UniRef100_A0A225SVK4/43-294
......-LSRLEADIGGRLGVSLVDTAGGRHW.GYRADERFPMCSTFKFLAAAAVLRRVDQGREQLERRIVYRQQDLVPYSPTTGKHTGGELSVAQLCEAAVTLSDNTAANLMLASMDGPAGLTRYIRTLGDELTRLDRNEPTLNEATPGDPRDTTTPAAMTADLRQLVLGNALTPASRQQLTQWLVANQTGDKRVRAGLPKNWKVGDKTGTGRlGTANDVGVVWTDKGAPLLFAVYLTENAATDARRDAVHAEVGRLI-...
>UniRef100_H1S0N1/11-266
...aqdRLAALESAAGGRLGVAALNTASGAQL.SHRANERFALCSTFKVLAVSAILRRSATEGGMLQRRIAYTKAELVAYSPITEKHAGAGLTVAELCAAALQYSDNTAANLLMQLLGGPAAVTAFARAIGDDTFRLDRWETELNTAIPGDPRDTSTPAAMAASLQRLTLGDALGGAERERLVAWMRGNTTGATRIRAGVPADWLVADKTGSGDyGTANDIGVAWPPGKPPIVLAIYFTQPGKDAVYRNDVLASAARIAA...
>UniRef100_I2DXP2/40-293
.....aTFAALERAAGGRLGVCAIDTASGRRA.QHRADERFPFCSTFKAMLGAAVLARSVEHPGLLQQRVTYAQADLVNSSPVSGRHVDTGMTVAQLCEAAIQYSDNTAANLAMKLIGGPAAVTAYARSIGDDTFRLDRWETALNTALPGDLRDTTTPAAMAASIRALTLGDALPPAQRAQLVAWMRGNKVGDKRIRAGVPAGSQVADKTGTGDyGTTNDAGVVWLPSRAPIVLTVYYTQARADAKAKENVIAAAARIAV...
>UniRef100_UPI00088A5864/37-292
....erRLARIEDDIGGRLGVALLDLGTGLRA.GWRQDERFPMCSTFKFLAAAAILARQDQGLDSLERRVKFAAADLVEYSPATGPRADGEMTLAELCEAAVTLSDNTAGNLMLNSLGGPEGLTAFARSLGDDITRLDRYETALNEALPGDPRDTTTPAAMLADMRELLLGTALSPASRERLLGWLVANKTGDARLRAGLPKDWRVGDKTGSGDrGTANDIAILWPPRREPMLVTVYLTGSDADMNRRNAAIAEVGRLVA...
>UniRef100_D6VB26/33-287
....ksKISRIESRVKGRLGVAVLDTGSDRRF.GYRKDERFPMCSTFKLMAAAAILKRVEQGQETLERRVHFSQSDLVTYSPATEKHLESGMTVAELCEAAITLSDNTAGNLMLGMLGGPPGVTAFARALGDPLTRLDRTELALNEAVPGDPRDTTTPAAMAEDLRKLMFGGALAKASSEQLKAWLLANKTGDARLRARLPAGWRVGDKTGSGErGSTNDVGILWPPDAAPLIAAVYLTQTAASMNERNEALAAVGEAVA...
>UniRef100_UPI0007621BEF/40-293
.....aTFAALERAAGGRLGVCAIDTASGRRA.QHRADERFPFCSTFKAMLGAAVLARSVEHPGLLQQRVTYAQADLVNSSPVSGRHVDTGMTVAQLCEAAIQYSDNTAANLAMKLIGGPAAVTAYARSIGDDTFRLDRWETELNTALPGDLRDTTTPAAMAASIRALTLGDALPPAQRAQLVTWMRGNKVGDKRIRAGVPAGSQVADKTGTGDyGTTNDAGVVWLPSRAPIVLTVYYTQARADAKAKENVVAAAARIAV...
>UniRef100_Q5PXN8/33-288
...vqqKLAALEKSSGGRLGVALIDTADNTQV.LYRGDERFPMCSTSKVMAAAAVLKQSETQKQLLNQPVEIKPADLVNYNPIAEKHVNGTMTLAELSAAALQYSDNTAMNKLIAQLGGPGGVTAFARAIGDETFRLDRTEPTLNTAIPGDPRDTTTPRAMAQTLRQLTLGHALGETQRAQLVTWLKGNTTGAARIRAGLPTSWTVGDKTGSGDyGTTNDIAVIWPQGRAPLVLVTYFTQPQQNAESRRDVLASAARIIA...
>UniRef100_UPI000753B7E5/40-293
.....aTFAALERAAGGRLGVCAIDTASGRRA.QHRADERFPFCSTFKAMLGAAVLARSVEHPGLLQQRVTYAQADLVNSSPVSGRHVDTGMTVAQLCEAAIQYSDNTAANLAMKLIGGPAAVTAYARSIGDDTSRLDRWETELNTALPGDLRDTTTPAAMAASIRALTLGDALPPAQRAQLVTWMRGNKVGDKRIRAGVPAGSQVADKTGTGDyGTTNDAGVVWLPSRAPIVLTVYYTQARADAKAKENVIAAAARIAV...
>UniRef100_B1T356/40-293
.....tSFAALEHAAGGRLGVCAIDAASGRRA.QHRADERFPFCSTFKAMLSAAVLAHSVERPGLLQQRVTYGQSDLVNYSPVSGKHVGTGMTVAELCEAAIQYSDNSAANLAMKLIGGPSAVTAYARSIGDDAFRLDRWETELNTALPGDPRDTTTPAAMAASMRVLTLGDALPPAQRAQLVAWLRGNKVGDKRIRAGVPAGSQVADKTGTGDyGTTNDAGVIWLPSRAPIVLAVYYTQARADAKPKDDVIAAAARIAV...
>UniRef100_UPI0008F19F69/42-296
....arQLRQIEIRSGGRLGVAILDTLTGQSH.AYRGDERFPMCSTFKLLAAGLTLKRVDQGQEQLARRIRYEAAELVPYSPVTEKHVGGGMSIAELCEATLTLSDNTAANLLLHSFGGPARLTAYVRSLGDKATRLDRIEPDLNQATPGDPRDTTSPGAMLSTMHQLLIGNALSADSRKQLTTWLLANKTGDKRLRALLPAGWRVGDKTGSGAyGSTNDIGILFPPDRAPLLVASYLTATKASEATRNAALAEVGRLAA...
>UniRef100_UPI0005D8B0F4/40-293
.....aTFAALERAAGGRLGVCAIDTASGRRA.QHRADERFPFCSTFKAMLGAAVLARSVEHPGLLQQRVTYAQADLVNSSPVSGRHVDTGMTVAQLCEAAIQYSDNTAANLAMKLIGGPAAVTAYARSIGDDTFRLDRWETALNTALPGDLRDTTTPAAMAASIRALTLGDALPPAQRAQLVAWMRGNKVGDKRIRAGVPAGSQVADKTGTGDyGTTNDAGVVWLPSRAPIVLTVYYTQARADAKAKENVIAAAARIAV...
>UniRef100_A0A0R3DZN2/37-289
......AIKQLEQKSGGRLGVSVLDTNSGVPI.HHRGDERFPMCSTFKVLAAAAILKDVGSKLEGLERRVRIEQADLVEYSPVTSKHVGGEMSLRELCEAAITLSDNTAGNALLKNIGGPAGLTSFARSLGDETTRLDRIETELNEAAPGDPRDTTTPNAMAANFRRLLLGDALVPEGRDQLIKWLVANKTGDSRLRAGLPQGWRVGDKTGSGQrETANDVAIVWPPERSPIIIAVYLTGASLDPNGRNDVIASVGREV-...
>UniRef100_A0A126ZLY4/36-289
....kaALQRIEQASGGRLGVCMLDTASGRRI.GYRAAERFPMCSTFKLLAAARVLHRVDAGQEELARAVTVARADIVPHSPLTEPHVGGTMTLGALCEATITQSDNAAANLMLASFGGPTALTAYVRSLGDRTTRLDRNEPSLNEAIAGDPRDTTTPAAMLGLTRKLVLGDALKPASREQLRDWLLANKTGDRKLRAGLPAGWKVGDKTGGGAfGTNNDVGVVWPPNRPPVLVAAYLTQTAAALEQRDAALAAVAALI-...
>UniRef100_UPI000536CB97/36-291
...aerQLRELESTFDGRLGFVALDTATGARI.AHRGDERFPFCSTFKMMLCAAVLARSAGEPALLQRRIAYAKGDLIRYSPITEQHVGAGMSVAELCAATLQYSDNTAANLLIALLGGPQAVTAYARSIGDATFRLDRREPELNTALPGDERDTTTPAAMAASVHRLLVGDALGAAQRAQLNAWMLGNKTGDARIRAGVPADWRVADKTGTGDyGTANDIGVAYPPNRAPIVFIVYTTMRNPNAQARDDVIASATRIAA...
>UniRef100_UPI000307A36E/42-297
...aqdRLAALESAAGGRLGVAALNTASGAQL.SHRANERFALCSTFKVLAVSAILRRSATEGGMLQRRIAYTKAELVAYSPITEKHAGAGLTVAELCAAALQYSDNTAANLLMQLLGGPAAVTAFARAIGDDTFRLDRWETELNTAIPGDPRDTSTPAAMAASLQRLTLGDALGGAERERLVAWMRGNTTGATRIRAGVPADWLVADKTGSGDyGTANDIGVAWPPGKPPIVLAIYFTQPGKDAVYRNDVLASAARIAA...
>UniRef100_UPI0007B93839/35-290
...aerQLRELESTFDGRLGFVALDTATGARI.AHRADERFPFCSTFKMMLSAAVLARSADDAALLQRRIPYAKRDLVRYSPITERHVGASMTVAELCAATLQYSDNTAANLLIDLLGGTQAVTAYARSIGDATFRLDRRETELNTAIPGDERDTTTPAAMAASVRRLLAGDALGAAQRAQLNAWMLGNKTGDARLRAGVPAGWRVADKTGTGDyGTGNDIGVAYPPDRAPIVFVVYTTMRSQNAPVRDDVIAAAARIAA...
>UniRef100_A0A0Q8FY08/37-290
.....rSIIALEARSGGRLGVAALDTQTGATF.AHRGDQRFAMCSTFKALVAGLVLARVDQGKERLDRRLRYGKQALVAHSPATERHVGDGMTIGALCAATVTLSDNAAANLLLDGFGGPPALTAFLRGLGDPATRLDRREPELNEARPGDPRDTTTPTAMLGSLRALTLGAALSPASRAQLVAWLVANQTGGARLRAGLPTGWRVGDKTGSDGeHTTNDIAVIWPPGRAPILITAYLTQAKVDSAGRDAVIAEVARIVV...
>UniRef100_A0A0U3LLP2/40-295
....saRLARLEADIGGRLGVSLVDTVGARQW.GYRADERFPMCSTFKWLAAAAVLRRVDEGREQLTRRIVYHQRDLMPYSPTTGKHVDGTLSLAQLCEAAVTLSDNTAANLMLASMGGPAGMTAFVRTLGDALTRLDRNEPTLNQAVPGDPRDTTTPAAMTADLQRLVLGDALTPTSRAQLTQWLLANQTGDKRVRAGLPAGWKVGDKTGTGRlGTANDVGVAWTPQGKPLLFAVYLTENAADDARRDALHAEVGRLIA...
>UniRef100_H0TZ06/32-285
......TIAEIEAKSGGRLGVALLDTASGELT.GHRLDERFPMCSTFKVLAVAAVLARVDAGQEQLGRRIPITQADLLSYAPVTKTHLDSGMTVAELCEAAITLSDNTAANLLLASFDGPPALTRYLQSLGDSVTRVDRIEPDLNEATPGDPRDTTTPAAMAKTVAKLVTGSALSATSREMLIGWMIDCKTGAARLRAGLPSGWRIGDKTGSGShGSANDVAVIWPQNRAPLIVTSYLTETDLSDEKRNAVHAEIGRIVA...
>UniRef100_Q6NCV7/35-286
......-CARLEAGSGGRLGVGVLDTASGRMI.GHRLDDRFPMCSTFKVLAAGLVLARVDRKQENLDRRVSYAKSDLVTYSPATEKHVEDGMTIAELCEAAITLSDNTAANLLLASFGGPAGLTAFARSLGDETTRLDRIETELNEALAGDPRDTTSPRAMAQDLRALTLGDALSPASRAQLITWLKANTTGGTRLRAGVPPGWTVGDKTGTGGrGTANDIAVLWPLQRAPLIVTVYLTGATVVRDQQNKIIADVGAAVA...
>UniRef100_A0A0F2KSK1/31-285
......RMAALEKRGGGRLGVAVLDTGTGRRL.AWRGDERFPMCSTFKFLLAAAVLRTVDRGTERLDRRIPVTKADLVPYAPFAETRLDGTPTVAELCEAALTLSDNVAANLLLPGVGNPAGLTAFLRDLGDRKTRLDRNEPSLNTAIPGDPRDTTTPVAMTHSMERLLVGDALRPDTRRQLTDWMIANKTGDKRIRAGLPAGWRVGDKTGTGRnGTANDIAILWPGNRPPVLVASYLTGTAEGFKQHDAIHADVARAVVd..
>UniRef100_E6VH66/35-287
....aaRFAELEARSGGRLGVCVLDSSNGRMI.GHRLDERFPMCSTFKVLAAGLVLARVDRKQESLDRRVSYTKSDLVTYSPATETRVEGGMTIAELCEAAITLSDNTAGNLLLGSFGGPAGLTAFARSLGDQTTRLDRIETELNEALPGDARDTTSPRTIAQDLRALALGDALTPSSRALLVAWMKANTTGGARIRAGVPSGWIVADKTGTGErGTANDIAVLWPPQRAPLIVTVYLTGATVSRDQQNRLIAAAGAE--...
>UniRef100_UPI0009B5F983/29-283
....qqEFARIELATTGRLGVAALDMETGLRA.SRRGDERFPMCSTFKAMASAAVLHRVDRGESSLDQQIRFEAKDILANSPVTKEHVASGMTLAELCEAAITRSDNTAGNMILREIGGPAGFTSFFRTIGDNVSRLDRWELALNEGVSGDPRDTTSPVAMLKDLQRVLLGDVLSAASRQKLIDWMVANKTGDARLRAGVPRDWRVADKTGTGErGTYNDIGVFWPPGRKPIVVTVYLTGASAPMEKCNEVIADVARAVA...
>UniRef100_UPI0006987310/38-292
......RMAALEKRGGGRLGVAVLDTGTGRRL.AWRGDERFPMCSTFKFLLAAAVLRTVDRGTERLDRRIPVTKADLVPYAPFAETRLDGTPTVAELCEAALTLSDNVAANLLLPGVGNPAGLTAFLRDLGDRKTRLDRNEPSLNTAIPGDPRDTTTPVAMTHSMERLLVGDALRPDTRRQLTDWMIANKTGDKRIRAGLPAGWRVGDKTGTGRnGTANDIAILWPGNRPPVLVASYLTGTAEGFKQHDAIHADVARAVVd..
>UniRef100_A8DS72/33-288
...vqqKLAALEKSSGGRLGVALIDTADNTQV.LYRGDERFPMCSTSKVMAAAAVLKQSETQKQLLNQPVEIKPADLVNYSPIAEKHVNGTMTLAELSAAALQYSDNTAMNKLIAQLGGPGGVTAFARAIGDETFRLDRTEPTLNTAIPGDPRDTTTPRAMAQTLRQLTLGHALGETQRAQLVTWLKGNTTGAASIRAGLPTSWTVGDKTGSGDyGTTNDIAVIWPQGRAPLVLVTYFTQPQQNAESRRDVLASAARIIA...
>UniRef100_UPI000841F2B4/40-293
.....aTFAALERAAGGRLGVCAIDTASGRRA.QHRADERFPFCSTFKAMLGAAVLARSVEHPGLLQQRVTYAQADLVNYSPVSGRHVATGMTVAQLCEAAIQYSDNTAANLAMKLIGGPAAVTSYARSIRDDTFRLDRWETALNTALPGDLRDTTTPAAMAASIRALTLGDALPPAQRAQLVAWMRGNKVGDKRIRAGVPAGSQVADKTGTGDyGTTNDAGVVWLPSRAPIVLAVYYTQARADAKAKENVIAAAARIAV...
>UniRef100_UPI000493BAFE/43-296
.....aSLRGIEAKTGGRLGVALIDGTDGAVE.GYREAERFPMCSTFKALAAAAVLARVDAGSERIDRVVRYTRADLVTYSPAAEKHVDDGMTLDALCEAAVTLSDNTAGNLLLKAIGGPAGLTAYARSLGDRLTRLDRWETALNEAAPGDERDTTTPAAMAGNLRRLVLGDALQPASRARLTGWLVGNKTGDTRLRAGVPGDWRVGDKTGTGEnGTANDVGIAWPPRRAPLVVAIYLTQSRGDAASRNAAIAEAARAIA...
>UniRef100_UPI000B351DFD/36-247
...ierRLAELEKRTGGRLGVSVIDTETKVTL.GYRETERFPMCSTFKVLASAMVLSRVDKGEENLERRVIYHESKLVSYSPETEKHVGGEMSVAELCKAAITLSDNTAGNLLLESFGGPEALTKWLRSIGDRSTRLDRWETALNEGKKDDPRDTTTPDAMLDTLGNVALGSVLSEPSRNTLIGWMMANTTGGARLRAGLPGSWKVGDKTGTGNx---------------------------------------------...
>UniRef100_A0A1Q1MQ04/33-288
...vqqKLAALEKSSGGRLGVALIDTADNTQV.LYRGDERFPMCSTSKVMAAAAVLKQSETQKQLLNQPVEIKPADLVNYSPIAEKHVNGTMTLAELSAAALQYSDNTAMNKLIAQLGGPGGVTAFARAIGDETFRLDRTEPTLNTAIPGDPRDTTTPRAMAQTLRQLTLGHALGETQRAQLVTWLKGNTTGAASIRAGLPTSWTVGDKTGSGGyGTTNDIAVIWPQGRAPLVLVTYFTQPQQNAESRRDVLASAARIIA...
>UniRef100_UPI000975B6F3/36-291
...aerQLRELESTFDGRLGFVALDTATGARI.AHRGDERFPFCSTFKMMLCAAVLARSAGEPALLQRRIAYAKGDLIRYSPITEQHVGAGMSVAELCAATLQYSDNTAANLLIALLGGPQAVTAYARSIGDATFRLDRREPELNTALPGDERDTTTPAAMAASVHRLLVGDALGAAQRAQLNAWMLGNKTGDARIRAGVPADWRVADKTGTGDyGTANDIGVAYPPNRAPIVFIIYTTMRNPNAQARDDVIASATRIAA...
>UniRef100_A0A1S7BHJ3/29-284
...vqqKLAALEKSSGGRLGVALIDTADNTQV.LYRGDERFPMCSTSKVMAAAAVLKQSETQKQLLNQPVEIKPADLVNYNPITEKHVNGTMTLAELSAAALQYSDNTAMNKLIAQLGGPGGVTAFARAIGDETFRLDRTEPTLNTAIPGDPRDTTTPRAMAQTLRQLTLGHALGETQRAQLVTWLKGNTTGAASIRAGLPTSWTVGDKTGSGDyGTTNDIAVIWPQGRAPLVLVTYFTQPQQNAERRRDVLASAARIIA...
>UniRef100_UPI000755DDCF/40-293
.....aTFAALERAAGGRLGVCAIDTASGRRA.RHRADERFPFCSTFKAMLGAAVLARSVEHPGLLQQRVTYAQADLVNYSPVSGRHVDTGMTVAQLCEAAIQYSDNTAANLAMKLIGGPAAVTAYARSIGDDTFRLDRWETEVNTALPGDLRDTTTPAAMAASIRALTLGDASPPAQRAQLVAWMRGNKVGDKRIRAGVPAGSQVADKTGTGDyGTTNDAGVVWLPSRAPIVLTVYYTQARADARAKDEVIAAAARIAV...
>UniRef100_UPI000718463C/33-287
.....eRLKRLERDSGGRLGVAVLDTGDGRRF.GLREDERFPLCSTFKLLLAACILARVDRGEEQLARRIVYSQADLVEYSPASERHVGQPMSVAELCEAAITLSDNGAANLLLASLGGPTGLTDWLRSTGDGVSRLDRNEPTLNQALPGDPRDTSTPRAMVATLQRLLLGDVLQAASRDQLNAWLAANKTGDKRIRAGLPTGWKVGDKTGTGErGTSNDVAILRPPGRAPILVAAYLTGSPVPAEKRDALLAEVGRLAA...
>UniRef100_L9PCN3/41-289
......-LAKLEAESGGRLGVAALNTADGRRL.LHRADERFPFCSTFKMMLSAAVLAREP---ALLKKRVAYRKSDLVTYSPITEKHVGKGMTVAALCEATIQYSDNAAANLLMKQIGGPAAVTAFARSIGDTEFRLDRIETELNTALPGDPRDTTTPDAMAESLNKLLLGDALGAAQRKQLKDWMLGNTTGDTRIRAGVPAGSVVADKTGTGDyGTTNDIGVIWQPGKAPIVLVVYLTQPGKDDKARSEILAEASKIVV...
>UniRef100_UPI000348E3EA/35-285
......--ARLESGSGGRLGVCMLDTATGVVR.GHRLDDRFPLCSTFKVLAAGLVLSRVDQHQEQLDRRVNYQKQDLVTYSPATEKHVADGMTMAELCAAAITLSDNTAGNLLLASFGGPPALTAFARGLGDDVTRLDRNETELNEALPGDPRDTTTPRAMAATMRKLVLGDVLSPASREQLVAWLKANTTGGTRLRAGVPRGWVVGDKTGTGErGTANDAAVLWPPQRPPVIVAVYLTGATVAREQQNATIAAAGAAVV...
>UniRef100_A0A0D4L6Q1/33-288
...vqqKLAALEKSSGGRLGVALIDTADNTQV.LYRGDERFPMCSTSKVMAAAAVLKQSETQKQLLNQPVEIKPADLVNYNPIAEKHVNGTMTLAELSAAALQYSDNTAMNKLIAQLGGPEGVTAFARAIGDETFRLDRTEPTLNTAIPGDPRDTTTPRAMAQTLRQLTLGHALGETQRAQLVTWLKGNTTGAASIRAGLPTSWTVGDKTGSGDyGTTNDIAVIWPQGRAPLVLVTYFTQPQQNAESRRDVLASAARIIA...
>UniRef100_A3NJ57/55-310
...aerQLRELESTFDGRLGFVALDTATGARI.AHRGDERFPFCSTFKMMLCAAVLARSAGEPALLQRRIAYAKGDLIRYSPITEQHVGAGMSVAELCAATLQYSDNTAANLLIALLGGPQAVTAYARSIGDATFRLDRREPELNTALPGDERDTTTPAAMAASVHRLLVGDALGAAQRAQLNAWMLGNKTGDARIRAGVPADWRVADKTGTGDyGTANDIGVAYPPNRAPIVFIIYTTMRNPNAQARDDVIASATRIAA...
>UniRef100_UPI0007058CA7/36-291
...aerQLRELESTFDGRLGFVALDTATGARI.AHRGDERFPFCSTFKMMLCAAVLARSAGEPALLQRRIAYAKGDLIRYSPITEQHVGAGMSVAELCAATLQYSDNTAANLLIALLGGPQAVTAYARSIGDATFRLDRREPELNTALPGDERDTTTPAAMAASVHRLLVGDALGAAQRAQLNAWMLGNKTGDARIRAGVPADWRVADKTGTGGyGTANDIGVAYPPNRAPIVFIIYTTMRNPNAQARDDVIASATRIAA...
>UniRef100_A0A0C4YHK8/36-291
...aqdRLAALELAAGGRLGIAALNTANGARL.SHRANERFALCSTFKVIAASAVLQRSATQAGLLQRRITYKKDELVAYSPITEKHVGGGLTVAELCAAALQYSDNTAANLLMKLLGGPAAVAAFARTIGDDQFRLDRWETELNTALPGDPRDTSTPAAMAASLQRLTLGDALGGVEREQLVAWMRGNTTGATRIRAGVPVDWQVADKTGTGDyGTANDIGVAWPPGKPPIVLAIYFTQPGKDTAYRNDVLASAARIAA...
>UniRef100_H6V562/33-288
...vqqKLAALEKSSGGRLGVALIDTADNTQV.LYRGDERFPMCSTSKVMAAAAVLKQSETQKQLLNQPVEIKPADLVNYNPIAEKHVNGTMTLAELSAAALQYSDNTAMNKLIAQLGGPGGVTAFARSIGDETFRLDRTEPTLNTAIPGDPRDTTTPRAMAQTLRQLTLGHALGETQRAQLVTWLKGNTTGAASIRAGLPTSWTVGDKTGSGDyGTTNDIAVIWPQGRAPLVLVTYFTQPQQNAERRRDVLASAARIIA...
>UniRef100_Q934I0/36-291
...aerQLRELESTFDGRLGFVALDTATGARI.AHRGDERFPFCSTFKMMLCAAVLARSAGEPALLQRRIAYAKGDLIRYSPITEQHVGAGMSVAELCAATLQYSDNTAANLLIALLGGPQTVTAYARSIGDATFRLDRREPELNTALPGDERDTTTPAAMAASVHRLLVGDALGAAQRAQLNAWMLGNKTGDARIRAGVPADWRVADKTGTGDyGTANDIGVAYPPNRAPIVFIVYTTMRNPNAQARDDVIASATRIAA...
>UniRef100_A0A1B9Z9E5/25-278
......EIKRLERESGGRLGVCVLDTATGARH.VHRGDERFPMCSTFKALAAAAILARVDAGKEQLTRRITFEASALVTYSPVTEKHVGGDMTLAEICEAAVTLSDNTAGNLLLAALGGPPGLTAFARSLGDQVTRLDRNEPSLNEALPDDPRDTTTPNAMASSLQALVVGTALSAPSREQLTAWLVANKTGDTRLRAGLPKDWRVGDKTGTGArGTNNDVAVIWPHGKAPIVITGYLTGATVPAAQQNAVWASVARAV-...
>UniRef100_UPI0008C64B2A/36-286
......-LFALDRKHGGRLGVAILDSGNGRIV.AHRGEERFAMCSTFKFVAAACVLARVDRGEEELERRVSYSKADLVTYSPVTEKHVEKGLTLAEICDAAVTLSDNTAGNLLLDSFGGPKGLTAYMRSLGDDASRLDRREPDLNEARTGDPRDTTTPVAMAGVLRQTVLGGALSPASRQQLTTWLVANKTGDKRLRAGVPKGWRIGDKTGTGNnNATNDIGVIWPPGRAPLVVTAYYAEASAAFPEREAVLAEVGRLA-...
>UniRef100_UPI0007A58C76/33-288
...vqqKLAALEKSSGGRLGVALIDTADNTQV.LYRGDERFPMCSTSKVMAAAAVLKQSETQKQLLNQPVEIKPADLVNYNPITEKHVNGTMTLAELSAAALQYSDNTAMNKLIAQLGGPGGVTAFARAIGDETFRLDRTEPTLNTAIPGDPRDTTTPRAMAQTLRQLTLGHALGETQRAQLVTWLKGNTTGAASIRAGLPTSWTVGDKTGSGDyGTTNDIAVIWPQGRAPLVLVTYFTQPQQNAESRRDVLASAARIIA...
>UniRef100_UPI0009FEF91E/39-292
.....rALPALEQRLGGRLGVYVLDTQSGRQW.TWRADERFPMCSTFKVLACGAVLARVDAGEEALGRRIRFKAEDLVTYSPVTELHASGDMPLGALCEAAMTRSDNTAANLILRSLGGPAAVTAFARTLGDPATRLDRWETALNEARPGDPRDTTTPAAIGRNLRALLLGPHLAPASREQLARWLQANRTGDARLRAGLPAAWRVGDKTGSGDfGTSNDVAVIWPPGRAPVIASVYVTECGAAFEDRNAAIADVARAL-...
>UniRef100_C0LP02/37-291
....qdRLAKLEQKLNGRLGVCAIDTADGAQL.GYRANERFAMNSTFKVMLASAFLARSQDEPGLLEERLTYTRADLVTYSPVTEKHVSTGMTVAELCAAGIQYSDNTAANVLMKKLGGPEAVTAFARSIGDTHFRLDRWETELNSAIPGDPRDTSTPQAMAMSLQRLALSDMLAADKQHQLQAWLKGNTTGGKRIRAGVPAGWQVGDKTGTGDyGSANDVAILWPPRRAPVVLALYSALESQQAEARNDVLADAARIVA...
>UniRef100_UPI000949C822/41-294
.....aRLSRLEADIAGRLGVSLLDTASGRHW.GYRADERFPMCSTFKFLAAAAVLRRVDQGQEQLTRRVVYQKQDLVPYSPTTGKHTGGALSMAQLCEAAMTLSDNTAANLMLASMGGPAGLTRFVRTLGDELTRLDRNEPTLNEAVPDDPRDTTTPAAMTADLRQLVLGNALTPASRQQLTQWLIANQTGDKRVRAGLPASWKVGDKTGTGRlGTANDIGVVWTTQGAPLLFAVYLTENAATDAGRDAVHAEVGRLI-...
>UniRef100_UPI000BAC076B/36-292
...ierRLAGIEEGVGGRLGVALLDLGTGLRA.GWRQDERFPMCSTFKFLAAAAILARQDQGLDSLGRRVKFTTANLVEYSPATGPRADGEMTLAELCEAAVTLSDNTAGNLMLNSLGGPEGLTAFARSLGDEVTRLDRYETALNEALPGDPRDTTTPAAMLDDMRKLLLGSALSPASRERLLGWLVANKTGAARLRAGLPKDWRVGDKTGSGDrGTANDIAILWPPGREPVLVTVYLTGSDTDMNRRNAAIAEVGRLVA...
>UniRef100_Q1QR11/40-293
......ELKRLETESGGRLGVTLLDTGTGQCV.GHRMDERFPLCSTFKVLASGAVLQGVDAGKESLARRIYFNEADLVTHSPETHKRVGPIITVAELCKAAITLSDNTAGNLLLASIGGPQGLTAFVRKLGDDVTRLDRIETELNEAAPGDPRDTTTPNAMASDLRALAVGDVLSAKSRAQLVGWLAANTTGGKRLRAGLPAGWRVGDKTGTGErGTANDVAVIWPPDRAPFIITAYLTGATVSADRQNAVMAAVGRAVA...
>UniRef100_UPI000A0774E4/39-292
......EIKRLERESGGRLGVCVLDTATGARH.VHRGDERFPMCSTFKALAAAAILARVDAGKEQLTRRITFEASALVTYSPVTEKHVGGDMTLAEICEAAVTLSDNTAGNLLLAALGGPPGLTAFARSLGDQVTRLDRNEPSLNEALPDDPRDTTTPNAMASSLQALVVGTALSAPSREQLTAWLVANKTGDTRLRAGLPKDWRVGDKTGTGArGTNNDVAVIWPHGKAPIVITGYLTGATVPAAQQNAVWASVARAV-...
>UniRef100_A0A0Q6C6L3/33-286
......-LARIEGRSGGRLGVAVLDTASGELT.GRRLDERFPLCSTFKTLAAAAVLARVDGGQESLDRRIVFEREALVPYSPVTEARVGGSMSLAELCEAAVTRSDNAAANLLLRTLGGPAGLTAHLHAFGDRTTRLDRTEPTLNEAAPGDPRDTTSPAAMVRLLAGLTLGSALSQPSRDRLTGWLLANTTGGARLRAGLPPGWRIGEKTGTGEnGTTNDAGVIWPPDGAAQVVAVYLTGSDRPLADREAALANVAKAVVd..
>UniRef100_UPI0005368FF4/36-291
...aerQLRELESTFDGRLGFVALDTATGARI.AHRGDERFPFCSTSKMMLCAAVLARSASEPALLQRRIAYAKGDLIRYSPITEQHVGAGMSVAELCAATLQYSDNTAANLLIALLGGPQAVTAYARSIGDATFRLDRREPELNTALPGDERDTTTPAAMAASVHRLLVGDALGAAQRAQLNAWMLGNKTGDERIRAGVPADWRVADKTGTGDyGTANDIGVAYPPNRAPIVFIVYTTMRNPNAQARDDVIASATRIAA...
>UniRef100_H6V561/33-288
...vqqKLAALEKSSGGRLGVALIDTADNTQV.LYRGDERFPMCSTSKVMAAAAVLKQSETQKQLLNQPVEIKPADLVNYNPITEKHVNGTMTLAELSAAALQYSDNTAMNKLIAQLGGPGGVTAFARAIGDETFRLDRTEPTLNTAIPGDPRDTTTPRAMAQTLRQLTLGHALGETQRAQLVTWLKGNTTGAASIRAGLPTSWTVGDKTGSGGyGTTNDIAVIWPQGRAPLVLVTYFTQPQQNAESRRDVLASAARIIA...
>UniRef100_A0A1S7BHI2/30-285
...vqqKLAALEKSSGGRLGVALIDTADNTQV.LYRGDERFPMCSTSKVMAAAAVLKQSETQKQLLNQPVEIKPADLVNYNPIAEKHVNGTMTLAELSAAALQYSDNTAMNKLIAQLGGPGGVTAFARSIGDETFRLDRTEPTLNTAIPGDPRDTTTPRAMAQTLRQLTLGHALGETQRAQLVTWLKGNTTGAASIRAGLPTSWTVGDKTGSGDyGTTNDIAVIWPQGRAPLVLVTYFTQPQQNAESRRDVLASAARIIA...
>UniRef100_C0LNZ9/37-291
....qdRLAKLEQKLNGRLGVCAIDTANGAQL.GYRANERFAMNSTFKVMLASAFLARSQDEPGLLEERLMYTRADLVTYSPVTEKHVSTGMTVAELCAAGIQYSDNTAANVLMKKLGGPEAVTAFARSIGDTHFRLDRWETELNSAIPGDPRDTSTPQAMAMSLQRLALGDMLAADKQHQLQAWLKGNTTGGKRIRAGVPAGWQVGDKTGTGDyGSANDVAILWPPRRAPVVLALYSALENQQAEARNDVLADAARIVA...
>UniRef100_I4JJC6/39-293
....tqRFAELEKQLDARLGVAIIDSQSGRQW.LQRADERFPLCSTFKLLAGAAVLLRVDVGADSLQTRIRYGADDLVTYSPVTERHVDDGMTLAALCEAAITLSDNTAGNLLLRHLGGPGAIGDFARTLGDHHTRLDRWETELNEARPGDPRDTTTPAAMAANLQRLVLGDSLSAPSRDQLIAWMLASQTGAAKLRAGLPQDWRIGDKTGSGErGTTNEVAVIWPPQRKPVIACVYLTQTQASADARNAALAAIGRALA...
>UniRef100_Q3SVS3/38-292
.....eELKRLENQTGGRLGVALLDAGTGQHV.GHRMDEPFPMCSTFKVLAAGALLQGVDAGKEDLARRIYFNEADLVAHSPETRKHVGPTMTVAELCKAAITLSDNTAGNLLLASIGGPQGLTAFARRLGDEVTRLDRIETELNESVPGDPRDTTTPSAMAANLRALALGDVLSVKSRTQLVGWLVANTTGDKRLCAGLPAGWRAGDKTGTGErGTANDVAVIWPPDRAPFVVTAYLTGATVPADRQNAVMAAIGRAVT...
>UniRef100_UPI00065004F1/5-260
...vqqKLAALEKSSGGRLGVALIDTADNTQV.LYRGDERFPMCSTSKVMAAAAVLKQSETQKQLLNQPVEIKPADLVNYNPIAEKHVNGTMTLAELSAAALQYSDNTAMNKLIAQLGGPGGVTAFARAIGDETFRLDRTEPTLNTAIPGDPRDTTTPRAMAQTLRQLTLGHALGETQRAQLVTWLKGNTTGAASIRAGLPTSWTVGDKTGSGDyGTTNDIAVIWPQGRAPLVLVTYFTQPQQNAESRRDVLASAARIIA...
>UniRef100_A0A059WYA8/39-292
.....tELQRLERDSGGRLGVVLLDTATGKRA.GHRMDERFPMCSTFKVLAASAILHNVDAGKESLERRVYFNETDLVTYSPETKKHVGPSMTIAELCKAAITLSDNTAGNLLLASIGGPKGFTDFARSLGDKMTRLDRIETALNEALPDDPRDTTTPNAMASDLQSLVLGKTLSAKSRAQLVEWLAANTTGGKRLRAGLPTGWHVGDKTGTGDrGTANDIAVIWPTGRAPVIVTVYLTGATASADQQSAVIAGVGRAV-...
>UniRef100_UPI000BABE246/37-292
....erRLARIEDDIGGRLGVALLDLGTGLRA.GWRQDERFPMCSTFKFLAAAAILARQDQGLDSLERRVKFAAADLVEYSPGTGPRADGEMTLAELCEAAVTLSDNTAGNLMLNSLGGPEGLTAFARSLGDDITRLDRYETALNEALPGDPRDTTTPAAMLADMRELLLGTALSPASRERLLGWLVANKTGDARLRAGLPKDWRVGDKTGSGDrGTANDIAILWPPRREPMLVTVYLTGSDADMNRRNAAIAEVGKLIS...
>UniRef100_Q9L5C6/33-288
...vqqKLAALEKSSGGRLGVALIDTKDNTQV.LYRGDERFPMCSTSKVMAAAAVLKQSETQKQLLNQPVEIKPADLVNYNPIAEKHVNGTMTLAELSAAALQYSDNTAMNKLIAQLGGPGGVTAFAREIGDETFRLDRTEPTLNTAIPGDPRDTTTPRAMAQTLRQLTLGHALGETQRAQLVTWLKGNTTGAASIRAGLPTSWTVGDKTGSGDyGTTNDIAVIWPQGRAPLVLVTYFTQPQQNAESRRDVLASAARIIA...
>UniRef100_D8J247/41-294
.....aRLSRLEADIGGRLGVSLLDTASGRHW.GYRADERFPMCSTFKFLAAAAVLRRVDQGQEQLTRRIVYQKQDLVPYSPTTGKHTGGALSMAQLCEAAMTLSDNTAANLMLASMGGPAGLTRFVRTLGDELTRLDRNEPTLNEAVPGDPRDTTTPAAMTADLRQLVLGNALTPASRQQLTQWLIANQTGAKRVRAGLPASWKVGDKTGTGRlGTANDIGVVWTAQGAPLLFAVYLTENAATDAGRDAVHTEVGRLI-...
>UniRef100_R4I5F6/33-288
...vqqKLAALEKSSGGRLGVALIDTADNTQV.LYRGDERFPMCSTSKVMAAAAVLKQSETQKQLLNQPVEIKPADLVNYNPIAEKHVNGTMTLAELSAAALQYSDNTAMNKLIAQLGGPGGVTAFARAIGDETFRLDRTEPTLNTAIPGDPRDTTTPRAMAQTLRQLTLGHALGETQRAQLVTWLKGNTTGAASIRAGLPTSWTVGDKTGSGDyGTTNDIAVIWPQGRAPLVLVTYFTQPQQNAERRHDVLASAARIIA...
>UniRef100_A0A1D9BCU2/38-292
....saQFSALEKKYRGRLGVCLLDTASGVQT.GYRADERFAFCSTFKVMLAGAILERSTRVAGLLQQRISYKQSEVVSYSPVSGKHVADGMTVSGLCAAAVQYSDNTAANLLIKLLGGPAAVTAFARSIGDREFRLDRWETALNSAIPGDPRDTTTPAAMARSLQTLALGDALPLPQRTQLQDWLRGNTTGDKRIRAGVPAGWRVGDKTGSGDyGTTNDIAVLWPPGRAPVVLAVYFTQPDAKAKWQDEVIAAATRIAV...
>UniRef100_W0T351/33-288
...vqqKLAALEKSSGGRLGVALIDTADNTQV.LYRGDERFPMCSTSKVMAAAAVLKQSETQKQLLNQPVEIKPADLVNYNPIAEKHVNGTMTLAELSAAALQYSDNTAMNKLIAQLGGPGGVTAFARAIGDETFRLDRTEPTLNTAIPGDPRDTTTPRAMAQTLRNLTLGKALGDSQRAQLVTWMKGNTTGAASIQAGLPASWVVGDKTGSGGyGTTNDIAVIWPKDRAPLILVTYFTQPQPKAESRRDVLASAAKIVT...
>UniRef100_Q4LB53/33-288
...vqqKLAALEKSSGGRLGVALIDTADNTQV.LYRGDERFPMCSTSKVMAAAAVLKQSETQKQLLNQPVEIKPADLVNYNPIAEKHVNGTMTLAELSAAALQYSDNTAMNKLIAQLGGPGGVTAFARAIGDETFRLDRTEPTLNTAIPGDPRDTTTPRAMAQTLRQLTLGHALGETQRAQLVTWLKGNTTGAASIRAGLPTSWTVGDKTGSGDyGTTNDIAVIWPQGRAPLVLVTYFTQPQQNAERRRDVLASAARIIA...
>UniRef100_A0A1I9YU65/36-291
...aqrRLGALESATGGRLGVAALNTADGTQV.QHRADERFPFCSTFKVMAASAILKRSETENGLRRQHIAYTKDELVAYSPITAEHAGTGMTVSELCAAALQHSDNTAGNLLIKMLGGPAAVTAFARSIGDDPFRLDRWETELNTAIPGDPRDTTTPAAMAGSLQRLALGDALGAPERAMLIEWMRGNTTGAAKIRAGVPAAWSVADKTGGGDyGTTNDIAVMWPPGKPPIVLAVYFTQPDKDAPVRNDVVATAARIVA...
>UniRef100_A0A118DPT1/38-293
...aqrALRELEASFDGRIGVAALDTATNAKI.AYRADERFAFCSTFKMMLSAAVLARSAAEPDLLPRRIVYAKRDLVEYSPITGKHAGAGMTTAELCAAALQYSDNTAANLLISLLGGTQAVTAYARSIGDAEFRLDRRETELNTAIPGDLRDTTTPSAMAASLRRLLLGDALGQAQREQLNAWMLGNTTGNERIRAGVPPAWRVADKTGTGDyGTANDIGVLYPPGRAPVVLAIYTTGRAQQARARNDVIASAARIVA...
>UniRef100_A0A1E7VAM9/41-289
......-LAKLEAESGGRLGVAALNTADGRRL.LHRADERFPFCSTFKMMLSAAVLAREP---ALLKKRVAYRKTDLVTYSPITEKHVGQGMTVAALCEATIQYSDNAAANLLMKQIGGPAAVTAFARSIGDTEFRLDRIETELNTALPGDPRDTTTPEAMAESLQKLLLGDALGAAQRKQLKDWMLGNTTGDTRIRAGVPAGSLVADKTGTGDyGTTNDIGVIWQPNKAPIVLVVYLTQPGKDDKARSEILAEASKIVV...
>UniRef100_A0A1E7WQM9/41-289
......-LAKLEAESGGRLGVAALNTADGRRL.LHRADERFPFCSTFKMMLSAAVLAREP---ALLKKRVAYRKTDLVTYSPITEKHVGQGMTVAALCEATIQYSDNAAANLLMKQIGGPAAVTAFARSIGDTEFRLDRIETELNTALPGDPRDTTTPEAMAESLQKLLLGDALGAAQRKQLKDWMLGNTTGDTRIRAGVPAGSLVADKTGTGDyGTTNDIGVIWQPNKAPIVLVVYLTQPGKDDKARSEILAEASKIVV...
>UniRef100_UPI000BA179AB/17-272
...vqqKLAALEKSSGGRLGVALIDTADNTQV.LYRGDERFPMCSTSKVMAAAAVLKQSETQKQLLNQPVEIKPADLVNYNPIAEKHVNGTMTLAELSAAALQYSDNTAMNKLIAQLGGPGGVTAFARAIGDETFRLDRTEPTLNTAIPGDPRDTTTPRAMAQTLRQLTLGHALGETQRAQLVTWLKGNTTGAASIRAGLPTSWTVGDKTGSGDyGTTNDIAVIWPQGRAPLVLVTYFTQPQQNAESRRDVLASAARIIA...
>UniRef100_A0A1Q1MQ23/33-288
...vqqKLAALEKSSGGRLGVALIDTADNTQV.LYRGDERFPMCSTSKVMAAAAVLKQSETQKQLLNQPVEIKPADLVNYNPIAEKHVNGTMTLAELSAAALQYSDNTAMNKLIAQLGGPGGVTAFARAIGDETFRLDRTEPTLNTAIPGDPRDTTTPRAMAQTLRQLTLGHALGETQRAQLVTWLKGNTTGAASIRAGLPTSWTVGDKTGSGGyGTTNDIAVIWPQGRAPLVLVTYFTQPQQNAERRRDVLASAARIIA...
>UniRef100_M1F7E6/33-288
...vqqKLAALEKSSGGRLGVALIDTADNTQV.LYRGDERFPMCSTSKVMAAAAVLKQSETQKQLLNQPVEIKPADLVNYNPIAEKHVNGTMTLAELSAAALQYSDNTAMNKLIAQLGGPGGVTAFARAIGDETFRLDRTEPTLNTAIPGDPRDTTTPRAMAQTLRQLTLGHALGETQRAQLVTWLKGNTTGAASIRAGLPTSWTVGDKTGSGDyGTTNDIAVIWPQGRAPLVLVTYFTQPQQNAEHRRDVLASAARIIA...
>UniRef100_A0A127R1V8/40-294
.....eQLRQIEAKSGGRLGVAIFDSHSGQTY.AYRGGERFPMCSTFKLLASAFVLKRVDQGKEQLTRRIRYQKADLVPYSPVTEHRTGAGMTVAELCEAAITQSDNTAANLLLHSFGGPAQLTAYMRASGDKMTRLDRIEPHLNEAAPGDPRDTTTPSAMVSSLREILLGGNLSGTSRQQLTDWLLANKTGDKRLRALLPSGWRVADKTGTGDqGTANDIGMLLSPDGAPLLVASYLTGAPGPAAARDAVHAQVGRLAA...
>UniRef100_A0A1V0DNI4/28-283
...vqqKLAALEKSSGGRLGVALIDTADNTQV.LYRGDERFPMCSTSKVMAAAAVLKQSETQKQLLNQPVEIKPADLVNYNPIAEKHVNGTMTLAELSAAALQYSDNTAMNKLIAQLGGPGGVTAFARAIGDETFRLDRTEPTLNTAIPGDPRDTTTPRAMAQTLRQLTLGHALGETQRAQLVTWLKGNTTGAASIRAGLPTSWTVGDKTGSGDyGTTNDIAVIWPQGRAPLVLVTYFTQPQQNAESRRDVLASAARIIA...
>UniRef100_I3VNW0/33-289
...vqqKLAALEKSSGGRLGVALIDTADNTQV.LYRGDERFPMCSTSKVMAVAAVLKQSETQKQLLNQPVEIKPADLVNYNPIAEKHVNGTMTLAELSAAALQYSDNTAMNKLIAQLGGPGGVTAFARAIGDETFRLDRTEPTLNTAIPGDPRDTTTPRAMAQTLRQLTLGHALGETQRAQLVTWLKGNTTGAASIRAGLPTSWTVGDKTGSGDyGTTNDIAVIWPQGRAPLVLVTYFTQPQQNAERRRDVLASAARIIAd..
>UniRef100_UPI00098014DD/9-274
...aeqQLRELESTFDGRLGFVALDTATGARI.AHRADERFPFCSTFKTMLSAAVLARSAGDAALLQRRIPYAKRDLVRYSPITEKHVGAGMTVAELCAATLQYSDNTAANLLIALLGGPQAVTAYARSIGDATFRLDRRETELNTTIPGDERDTTTPAAMAASVRRLLVGDALGTAQRAQLNAWMLGNKTGDARIRAGVPAGWRVADKTGTGDyGTGNDIGVAYPPDRAPIVFVVYTTMRSRNAQARDDVIASAARIAA...
>UniRef100_UPI000488E180/45-297
......QWQALERESQGRLGVAVFDTQSGAWL.GHRLDERFAMCSTFKWLAAAQVLRRVDQGLERLDRRIEFGREALLPWSPVTEKHAGGAMTVGELCHAAITVSDNAAANLLLRSFGGPEGLTRFARQLGDPVTRLDRWEPELNEATPGDPRDTSSPRAMVELLRQAVLGPALSAGSRQQLAQWLQATQTNLKRLAADLPAAWRVGSKTGTGAhGSTNDVGLYWPPDRGPIVVAVFLTESKASLEAREAVIAQVARRV-...
>UniRef100_A0A1S6KJQ0/33-288
...vqqKLAALEKSSGGRLGVALIDTADNTQV.LYRGDERFPMCSTSKVMAAAAVLKQSETQKQLLNQPVEIKPADLVNYNPIAEKHVNGTMTLAELSAAALQYSDNTAMNKLIAQLGGPGGVTAFARAIGDETFRLDRTEPTLNTAIPGDPRDTTTPRAMAQTLRQLTLGHALGETQRAQLVTWLKGNTTGAASIRAGLPTSWTVGDKTGSGDyGTTNDIAVIWPQGRAPLVLVTYFTQPQQNAESRRDVLASAARIIA...
>UniRef100_Q9L5C7/33-288
...vqqKLAALEKSSGGRLGVALIDTADNTQV.LYRGDERFPMCSTSKVMAAAAVLKQSETQKQLLNQPVEIKPADLVNYNPIAEKHVNGTMTLAELSAAALQYSDNTAMNKLIAQLGGPGGVTAFARAIGDETFRLDRTEPTLNTAIPGDPRDTTTPRAMAQTLRQLTLGHALGETQRAQLVTWLKGNTTGAASIRAGLPTSWTVGDKTGSGDyGTTNDIAVIWPQGRAPLVLVTYFTQPQQNAESRRDVLASAARIIA...
>UniRef100_D2KL97/33-288
...vqqKLAALEKSSGGRLGVALIDTADNTQV.LYRGDERFPMCSTSKVMAAAAVLKQSETQKQLLNQPVEIKPADLVNYNPIAEKHVNGTMTLAELSAAALQYSDNTAMNKLIAQLGGPGGVTAFARAIGDETFRLDRTEPTLNTAIPGDPRDTTTPRAMAQTLRQLTLGHALGETQRAQLVTWLKGNTTGAASIRAGLPTSWTVGDKTGSGDyGTTNDIAVIWPQGRAPLVLVTYFTQPQQNAENRRDVLASAARIIA...
>UniRef100_F1CLN0/33-288
...vqqKLAALEKSSGGRLGVALIDTADNTQV.LYRGDERFPMCSTSKVMAAAAVLKQSETQKQLLNQPVEIKPADLVNYNPIAEKHVNGTMTLAELSAAALQYSDNTAMNKLIAQLGGPGGVTAFARAIGDETFRLDRTEPTLNTAIPGDPRDTTTPRAMAQTLRQLTLGHALGETQREQLVTWLKGNTTGAASIRAGLPTSWTVGDKTGSGGyGTTNDIAVIWPQGRAPLVLVTYFTQPQQNAESRRDVLASAARIIA...
>UniRef100_B6E9R8/33-288
...vqqKLAALEKSSGGRLGVALIDTADNTQV.LYRGDERFPMCSTSKVMAAAAVLKQSETQKQLLNQPVEIKPADLVNYNPIAEKHVNGTMTLAELSAAALQYSDNTAMNKLIAQLGGPGGVTAFARAIGDETFRLDRTEPTLNTAIPGDPRDTTTPRAMAQTLRQLTLGHALGETQRAQLVAWLKGNTTGAASIRAGLPTSWTVGDKTGSGDyGTTNDIAVIWPQGRAPLVLVTYFTQPQQNAESRRDVLASAARIIA...
>UniRef100_Q5MAG1/33-288
...vqqKLAALEKSSGGRLGVALIDTADNTQV.LYRGDERFPMCSTSKVMAAAAVLKQSETQKQLLNQPVEIKPADLVNYNPIAEKHVNGTMTLAELSAAALQYSDNTAMNKLIAQLGGPGGVTAFARAIGDETFRLDRTEPTLNTAIPGDPRDTTTPRAMAQTLRQLTLGHALGETQRAQLVTWLKGNTTGAASIRAGLPTSWTVGDKTGSGDyGTTNDIAVIWPQGRAPLVLVTYFTQPQQNAESRRDVLASAARIIA...
>UniRef100_E1V6J8/39-294
....eaELASLEQRLDARLGVAVTDTGSGRHW.GHREDERFPMASTFKVLACAALLDRVDAGQEELQRRVIYEQDDLVTYSPVTKEHVGEPMTLGSLCEAAMGYSDNSAANMVLKAIGGPSAVTDFTRSLGDDMTRLDRWETKLNEAIPGDPRDTTTPAAMAADLQALFLGDRLSEESRERLTDWFLGNRTGDARLRAGLPDDWRIGDRTGSGAhGSTNNVAVAWPSDGEPVIISAYLTEFEGDMDQRNAAIAEVGKLVA...
>UniRef100_A0A127Q7C5/40-294
.....eQLRQIEAKSGGRLGVAIFDSHSGQTY.AYRGGERFPMCSTFKLLASAFVLKRVDQGKEQLTRRIRYQKADLVPYSPVTEHHTGAGMTVAELCEAAITQSDNTAANLLLHSFGGPAQLTAYMRASGDKMTRLDRIEPHLNEAAPGDPRDTTTPSAMVSSLREILLGGNLSGTSRQQLTDWLLVNKTGDKRLRALLPSGWRVADKTGTGDqGTANDIGMLLSPDGAPLLVASYLTGTPGPAAARDAVHAQVGRLAA...
>UniRef100_C8CP57/33-288
...vqqKLAELERQSGGRLGVALINTADNSQI.LYRADERFPMCSTSKVMAAAAVLKQSETQKQLLNQPVEIKPADLVNYNPIAEKHVNGTMTLAELSAAALQYSDNTAMNKLIAQLGGPGGVTAFARAIGDETFRLDRTEPTLNTAIPGDPRDTTTPRAMAQTLRQLTLGHALGETQRAQLVTWLKGNTTGAASIRAGLPASWVVGDKTGSGGyGTTNDIAVIWPKDRAPLILVTYFTQPQPKAESRRDVLASAAKIVT...
>UniRef100_A0A127SBP4/25-280
...vqqKLAALEKSSGGRLGVALIDIADNTQV.LYRGDERFPMCSTSKVMAAAAVLKQSETQKQLLNQPVEIKPADLVNYNPIAEKHVNGTMTLAELSAAALQYSDNTAMNKLIAQLGGPGGVTAFARAIGDETFRLDRTEPTLNTAIPGDPRDTTTPRAMAQTLRQLTLGHALGETQRAQLVTWLKGNTTGAASIRAGLPTSWTVGDKTGSGDyGTTNDIAVIWPQGRAPLVLVTYFTQPQQNAESRRDVLASAARIIA...
>UniRef100_UPI000371854F/45-297
......QWQALERESQGRLGVAVFDTQSGAWL.GHRLDERFAMCSTFKWLAAAQVLRRVDQGLERLDRRIEFGREALLPWSPVTEKHAGGAMTVGELCHAAITVSDNAAANLLLRSFGGPEGLTRFARQLGDPVTRLDRWEPELNEAIPGDPRDTSSPRAMVELLRQAVLGPALSVGSRQQLAQWLQATQTNVKRLAAGLPASWRVGSKTGTGAhGSTNDVGLYWPPDRGPIVVAVFLTESKASLEAREAVLAQVARRV-...
>UniRef100_Q2L9X2/33-288
...mqqKLAALEKSSGGRLGVALIDTADNTQV.LYRGDERFPMCSTSKVMAAAAVLKQSETQKQLLNQPVEIKPADLVNYNPIAEKHVNGTMTLAELSAAALQYSDNTAMNKLIAQLGGPGGVTAFARAIGDETFRLDRTEPTLNTAIPGDPRDTTTPRAMAQTLRQLTLGHALGETQRAQLVTWLKGNTTGAASIRAGLPTSWTVGDKTGSGDyGTTNDIAVIWPQGRAPLVLVTYFTQPQQNAESRRDVLASAARIIA...
>UniRef100_Q840M4/33-288
...vqqKLAALEKSSGGRLGVALIDTADNTQV.LYRGDERFPMCSTSKVMAAAAVLKQSETQKQLLNQPVEIKPADLVNYNPIAEKHVNGTMTLAELSAAALQYSDNTAMNKLIAQLGGPGGVTAFARAIGDETFRLDRTEPTLNTAIPGDPRDTTTPRAMAQTLRQLTLGHALGETQRAQLVTWLKGNTTGAASIRAGLPTSWTVGDKTGSGGyGTTNDIAVIWPQGRAPLVLVTYFTQPQQNAESRRDVLASAARIIA...
>UniRef100_A0A0S1Z1Z4/33-288
...vqqKLAALEKSSGGRLGVALIDTADNTQV.LYRGDERFPMCSTSKVMAAAAVLKQSETQKQLLNQPVEIKPADLVNYNPIAEKHVNGTMTLAELSAAALQYSDNTAMNKLIAQLGGPGGVTAFARAIGDETFRLDRTEPTLNTAIPGDPRDTTTPRAMAQTLRQLTLGHALGETQRAQLVTWLKGNTTGAASIRAGLPTSWTVGDKTGSGGyGTTNDIAVIWPQGRAPLVLVTYFTQPQQNAESRRDVLASAARIIA...
>UniRef100_UPI0008DFC55F/33-287
....raALFALDRKHGGRLGVAILDSGNGRIV.AHRGEERFAMCSTFKFVAAAFALARVDRGEEELERRVSYSKADLITYSPVTEKHVDKGLTVAEICDAAVTLSDNTAGNLLLDSFGGPKGLTEYMRSLGDEASRLDRREPELNEARTGDPRDTTTPVAMAGVLRQTVLGAALSPASRQQVTAWLVANKTGDKRLRAGVPKGWRIGDKTGTGNnNATNDIGVIWPPGRAPLVVTAYYTESRSSFPEREAVLAEVGRLAA...
>UniRef100_B6E9R7/33-288
...vqqKLAALEKSSGGRLGVALIDTADNTHV.LYRGDERFPMCSTSKVMAAAAVLKQSETQKQLLNQPVEIKPADLVNYNPIAEKHVNGTMTLAELSAAALQYSDNTAMNKLIAQLGGPGGVTAFARAIGDETFRLDRTEPTLNTAIPGDPRDTTTPRAMAQTLRQLTLGHALGETQRAQLVTWLKGNTTGAASIRAGLPTSWTVGDKTGSGDyGTTNDIAVIWPQGRAPLVLVTYFTQPQQNAESRRDVLASAARIIA...
>UniRef100_A0A142IX48/33-288
...vqqKLAALEKSSGGRLGVALIDTADNTQV.LYRGDERFPMCSTSKVMAAAAVLKQSETQKQLLNQPVEIKPADLVNYNPIAEKHVNGTMTLAELSAAALQYSDNTAMNKLIAQLGGPGGVTAFARAIGDETFRLDRTEPTLNTAIPGDPRDTTTPRAMAQTLRQLTLGHALGETQRAQLVTWLKGNTTGAASIRAGLPTSWTVGDKTGSGDyGTTNDIAVIWPQGRAPLVLVTYFTQPQQNAKSRRDVLASAARIIA...
>UniRef100_A0A090MSH8/33-287
....ksKISRIESRVKGRLGVAVLDTGSDRRF.GYRKDERFPMCSTFKLMAAAAILKRVEQGQETLERRVHFSQSDLVTYSPATEKHLESGMTVAELCEAAITLSDNTAGNLMLGMLGGPPGVTAFARALGDPLTRLDRTELALNEAVPGDPRGTTTPAAMAEDLRKLMFGGALAKASSEQLKAWLLANKTGDARLRARLPAGWRVGDKTGSGErGSTNDVGILWPPDAAPLIAAVYLTQTAASMNERNEALAAVGEAVA...
>UniRef100_Q937J1/34-288
....qqKLAALEKSSGGRLGVALIDTADNTQV.LYRGDERFPMCSTSKVMAAAAVLKQSETQKQLLNQPVEIKPADLVNYNPIAEKHVNGTMTLAELSAAALQYSDNTAMNKLIAQLGGPGGVTAFARAIGDETFRLDRTEPTLNTAIPGDPRDTTTPRAMAQTLRQLTLGHALGETQRAQLVTWLKGNTTGAASIRAGLPTSWTVGDKTGSGDyGTTNDIAVIWPQGRAPLVLVTYFTQPQQNAESRRDVLASAARIIA...
>UniRef100_UPI00088AF563/39-293
.....eEFARLEGKSGGRLGVAVLDTGTGMRA.GHREEERFPMCSTFKLLAAAAVLDRVDAGKESLDRRIRFEAADILSNAPITKDHIGGDMTIAELCAAAITLSDNTAANLLLASFGGPGGLTAYVRKLGDSTTRLDRNEPSLNTAVPGDPRDTTTPSAMLSTLQALTLGQALSVSSRERLIGWLVANKTGDARLRAGLPKTWRVGDKTGAGAhGTTNDVAIAWPPGRTPLLICTYLTGSSANDDGRNAILAAVALAVA...
>UniRef100_Q939K2/33-288
...vqqKLAALEKSSGGRLGVALIDTADNTQV.LYRGDERFPMCSTSKVMAAAAVLKQSETQKQLLNQPVEIKPADLVNYNPIAEKHVNGTMTLAELSAAALQYSDNTAMNKLIAQLGGPGGVTAFARAIGDETFRLDRTEPTLNTAIPGDPRDTTTPRAMAQTLRQLTLGHALGETQRAQLVTWLKGNTTGAASIRAGLPTSWTVGDKTGSGDyGTTNDIAVIWPQGRAPLVLVTYFTQPQQNAESRRDVLASAARIIA...
>UniRef100_UPI0009F9D49D/29-283
....qqEFARIELATSGRLGVAALDMETGLRA.SRRGDERFPMCSTFKALASAAVLHRIDRGESSLDQQIRFEAKDILANSPVTKEHVASGMTLAELCEAAITRSDNTAGNMILREIGGPAGLTGFFRTIGDNVSRLDRWELALNEAVSGDPRDTTSPVAMLKDLQRVVLGDVLSAASRQKLIDWMVANKTGDARLRAGVPRDWRVADKTGTGErGTYNDIGVFWPPGRKPIVVTAYLTGASAPIEKCNEVIANVARAVA...
>UniRef100_UPI000978064C/36-291
...aerQLRELESTFDGRLGFVALDTATGARI.AHRGDERFPFCSTSKMMLCAAVLARSASEPALLQRRIAYAKGDLIRYSPITEQHVGAGMSVAELCAATLQYSDNTAANLLMALLGGPQAVTAYARSIGDATFRLDRREPELNTALPGDERDTTTPAAMAASVHRLLVGDALGAAQRAQLNAWMLGNKTGDARIRAGVPADWRVADKTGTGDyGTANDIGVAYPPNRAPIVFIVYTTMRNPNAQARDDVIASATRIAA...
>UniRef100_K7WEV5/33-288
...vqqKLAALEKSSGGRLGVALIDTADNTQV.LYRGDERFPMCSTSKVMAAAAVLKQSETQKQLLNQPVEIKPADLVNYNPIAEKHVNGTMTLAELSAAALQYSDNTAMNKLIAQLGGPGGVTAFARAIGDETFRLDRTEPTLNTAIPGDPRDTTTPRAMAQTLRQLTLGHALGETQRAQLVTWLKGNTTGAASIRAGLPTSWTVGDKTGSGSyGTTNDIAVIWPQGRAPLVLVTYFTQPQQNAESRRDVLASAARIIA...
>UniRef100_UPI000536A31E/36-291
...aerQLRELESTFDGRLGFVALDTATGARI.AHRGDERFPFCSTSKMMLCAAVLARSASEPALLQRRIAYAKGDLIRYSPITEQHVGAGMSVAELCAATLQYSDNTAANLLMALLGGPQAVTAYARSIGDATFRLDRREPELNTALPGDERDTTTPAAMAASVHRLLVGDALGAAQRAQLNAWMLGNKTGDARIRAGVPADWRVADKTGTGDyGTANDIGVAYPPNRAPIVFIVYTTMRNPNAQARDDVIASATRIAA...
>UniRef100_UPI0008960B00/39-293
.....eEFARLEGKSGGRLGVAMLDTGTGMRA.GHRQEERFPMCSTFKLLAAAAVLDRVDAGKESLDRRIRFEAADILSNAPITKDHIGGDMTIAELCAAAITLSDNTAANLLLASFGGPAGLTAYVRKLGDSTTRLDRNEPSLNTAVPGDPRDTTTPSAMLSTLQALTLGQALSVSSRERLIGWLVANKTGDARLRAGLPKTWRVGDKTGTGAlGTTNDVAIAWPPGRAPLLICTYLTGSSANDDGRNAILAAVALAIA...
>UniRef100_UPI0005317EB8/36-291
...aerQLRELESTFDGRLGFVALDTATGARV.AYRGDERFPFCSTSKMMLCAAVLARSAGEPALLQRRIAYAKGDLIRYSPITEQHVGAGMSVAELCAATLQYSDNTAANLLIALLGGPQAVTAYARSIGDATFRLDRREPELNTALPGDERDTTTPAAMAASVHRLLVGDALGAAQRAQLNAWMLGNKTGDARIRAGVPADWRVADKTGTGDyGTANDIGVAYPPNRAPIVFIVYTTMRNPNAQARDDVIASATRIAA...
>UniRef100_B0FTT8/33-288
...vqqKLAALEKSSGGRLGVALIDTADNTQV.LYRGDERFPMCSTSKVMAAAAVLKQSETQKQLLNQPVEIKPADLVNYNPIAEKHVNGTMTLAELSAAALQYSDNTAMNKLIAQLGGPGGVTAFARAIGDETFRLDRTEPTLNTAIPGDPRDTTTPRAMAQTLRQLTLGHALGETQRAQLVTWLKGNTTGAASIRAGLPTSWTVGDKTGSGDyGTTNDIAVIWPQGRAPLVLVTYFSQPQQNAESRRDVLASAARIIA...
>UniRef100_UPI000A1A157B/36-291
...aerQLRELESTFDGRLGFVALDTATGARI.AHRGDERFPFCSTSKMMLCAAVLARSAGEPALLQRRIAYAKGDLIRYSPITEQHVGAGMSVAELCAATLQYSDNTAANLLIALLGGPQAVTAYARSIGDATFRLDRREPELNTALPGDERDTTTPAAMAASVHRLLVGDALGAAQRAQLNAWMLGNKTGDARIRAGVPADWRVADKTGTGDyGTANDIGVAYPPNRAPIVFIVYTTMRNPNAQARDDVIASATRIAA...
>UniRef100_A0A1R1QKS8/37-291
....qqEFARIELATSGRLGVAALDMETGLRA.SRRGDERFPMCSTFKALASAAVLHRIDRGESSLDQQIRFEAKDILANSPVTKEHVASGMTLAELCEAAITRSDNTAGNMILREIGGPAGLTGFFRTIGDNVSRLDRWELALNEAVSGDPRDTTSPVAMLKDLQRVVLGDVLSAASRQKLIDWMVANKTGDARLRAGVPRDWRVADKTGTGErGTYNDIGVFWPPGRKPIVVTAYLTGASAPIEKCNEVIANVARAVA...
>UniRef100_G3EPW3/33-288
...vqqKLAALEKSSGGRLGVALIDTADNTQV.LYRGDERFPMCSTSKVMAAAAVLKRSETQKQLLNQPVEIKPADLVNYNPIAEKHVNGTMTLAELSAAALQYSDNTAMNKLIAQLGGPGGVTAFARAIGDETFRLDRTEPTLNTAIPGDPRDTTTPRAMAQTLRQLTLGHALGETQRAQLVTWLKGNTTGAASIRAGLPTSWTVGDKTGSGDyGTTNDIAVIWPQGRAPLVLVTYFTQPQQNAESRRDVLASAARIIA...
>UniRef100_UPI000755CE41/40-292
.....aSLAALERDAGGRLGVCAIDAATGRRV.QHRADERFAFCSTFKAMLSAAVLARSIERPALLRERVTYRKADLVTYSPVTERHVGSGMTVAELCAATVQHSDNSAANLLMKLIGGPQAVTAFARSIGDDMFRLDRWETDLNAAMPDDPRDTTTAGAMAASLRVLALGDALPLRQRAQFVAWLRGNTTGDRRIRAGAPAGWPVGDKTGTGGyGTTNDIGVVWPPARGAIALAVFYTQARADAKPNEHVIAEATRIA-...
>UniRef100_E9LZM3/33-288
...vrqKLAALEKSSGGRLGVALIDTADNTQV.LYRGDERFPMCSTSKVMAAAAVLKQSETQKQLLNQPVEIKPADLVNYNPIAEKHVNGTMTLAELSAAALQYSDNTAMNKLIAQLGGPGGVTAFARAIGDETFRLDRTEPTLNTAIPGDPRDTTTPRAMAQTLRQLTLGHALGETQRAQLVTWLKGNTTGAASIRAGLPTSWTVGDKTGSGDyGTTNDIAVIWPQGRAPLVLVTYFTQPQQNAESRRDVLASAARIIA...
>UniRef100_UPI00075803D1/40-293
.....aTFAALERAAGGRLGVCAIDTASGRRA.QHRADERFPFCSTFKAMLGAAVLARSVEHPGLLQQRVTYAQADLVNSSPVSGRHVDTGMTVAQLCEAAIQYSDNTAANLAMKLIGGPAAVTAYARSIGDDTFRLDRWETELNTALPGDLRDTTTPAAMAASIRVLTLGDALPAAQRAQLVAWMRGNKVGDKRIRAGVPAGSQVADKTGTGDyGTTNDAGVVWLPSRAPILLTVYYTQARADAKAKENVIAAAARIAV...
>UniRef100_UPI00077C3A24/40-295
....saRLARLEADIGGRLGVSLVDTVGARQW.GYRADERFPMCSTFKWLAAAAVLRRVDEGREQLTRRIVYHQRDLIPYSPTTGKHVDGTLSLAQLCEAAVTLSDNTAANLMLASMGGPAGMTAFVRTLGDALTLLDRNEPTLNQAVPGDPRDTTTPAAMTADLQRLVLGDVLTPASRAQLTQWLLANQTGDKRVRAGLPAGWKVGDKTGTGRlGTANDVGVAWTPQGKPLLFAVYLTENAADDARRDALHAEVGRLIA...
>UniRef100_UPI00089B175D/39-293
.....eEFARLEGKSGGRLGVAMLDTGTGMRA.GHRQEERFPMCSTFKLLAAAAVLDRVDAGKESLDRRIRFEAADILSNAPITKDHIGGDMTIAELCAAAITLSDNTAANLLLASFGGPAGLTAYVRKLGDSTTRLDRNEPSLNTAVPGDPRDTTTPSAMLSTLQALTLGQALSVSSRERLIGWLVANKTGDARLRAGLPKTWRVGDKTGAGAhGTTNDVAIAWPPGRAPLLICTYLTGSSANDDGRNAILAAVALAIA...
>UniRef100_UPI0000508B91/5-260
...vqqKLAALEKSSGGRLGVALIDTADNTQV.LYRGDERFPMCSTSKVMAAAAVLKQSETQKQLLNQPVEIKHADLVNYNPIAEKHVNGTMTLAELSAAALQYSDNTAMNKLIAQLGGPGGVTAFARAIGDETFRLDRTEPTLNTAIPGDPRDTTTPRAMAQTLRQLTLGHALGETQRAQLVTWLKGNTTGAASIRAGLPTSWTVGDKTGSGGyGTTNDIAVIWPQGRAPLVLVTYFTQPQQNAESRRDVLASAARIIA...
>UniRef100_A3RJI2/33-288
...vqqKLAALEKSSGGRLGVALIDTADNTQV.LYRGDERFPMCSTSKVMAVAAVLKQSETQKQLLNQPVEIKPADLVNYNPIAEKHVNGTMTLAELSAAALQYSDNTAMNKLIAQLGGPGGVTAFARAIGDETFRLDRTEPTLNTAIPGDPRDTTTPRAMAQTLRQLTLGHALGETQRAQLVTWLKGNTTGAASIRAGLPTSWTVGDKTGSGDyGTTNDIAVIWPQGRAPLVLVTYFTQPQQNAERRRDVLASAARIIA...
>UniRef100_R4I5F7/33-288
...vqqKLAALEKSSGGRLGVALIDTADNTQV.LYRGDERFPMCSTSKVMAAAAVLKQSETQKQLLNQPVEIKPADLVNYNPIAEKHVNGTMTLAELSAAALQYSDNTAMNKLIAQLGGPGGVTAFARAIGDETFRLDRTEPTLNTAIPGDPRDTTTPRAMAQTLRQLTLGHALGETQRAQLVTWLRGNTTGAASIRAGLPTSWTVGDKTGSGGyGTTNDIAVIWPQGRAPLVLVTYFTQPQQNAESRRDVLASAARIIA...
>UniRef100_UPI000978A2A6/36-291
...aerQLRELESTFDGRLGFVALDTATGARI.AHRGDERFPFCSTSKMMLCAAVLARSAGEPALLQRRIAYAKGDLIRYSPITEQHVGAGMSVAELCAATLQYSDNTAANLLMALLGGPQAVTAYARSIGDATFRLDRREPELNTAPPGDERDTTTPAAMAASVHRLLVGDALGAAQRAQLNAWMLGNKTGDARIRAGVPADWRVADKTGTGDyGTANDIGVAYPPNRAPIVFIVYTTMRNPNAQARDDVIASATRIAA...
>UniRef100_H9CTS4/55-310
...aerQLRELESTFDGRLGFVALDTATGARI.AHRGDERFPFCSTSKMMLCAAVLARSAGEPALLQRRIAYAKGDLIRYSPITEQHVGAGMSVAELCAATLQYSDNTAANLLIALLGGPQAVTAYARSIGDATFRLDRREPELNTALPGDERDTTTPAAMAASVHRLLVGDALGAAQRAQLNAWMLGNKTGDARIRAGVPADWRVADKTGTGDyGTANDIGVAYPPNRAPIVFIVYTTMRNPNAQARDDVIASATRIAA...
>UniRef100_B6E9S0/33-288
...vqqKLAALEKSSGGRLGVALIDTADNTQV.LYRGDERFPMCSTSKVMAAAAVLKQSETQKQLLNQPVEIKPADLVNYNPFAEKHVNGTMTLAELSAAALQYSDNTAMNKLIAQLGGPGGVTAFARAIGDETFRLDRTEPTLNTAIPGDPRDTTTPRAMAQTLRQLTLGHALGETQRAQLVTWLKGNTTGAASIRAGLPTSWTVGDKTGSGDyGTTNDIAVIWPQGRAPLVLVTYFTQPQQNAESRRDVLASAARIIA...
>UniRef100_UPI000411D01D/37-291
.....aRLAALEARAGGRLGVAALDTGTGRRI.AHRGEERFPMCSTFKVLLAGAVLARVEKGQERLDRPIAYTKSDLLEYAPVAAARLAEGMTVEALCAAAVEASDNTAANLLLQALGGPGEVTAFARGLGDPVTRLDRTEPTLNTALPGDPRDTTTPAAMVESLKAMLLGGGLEPDSCQRLEGWMRGSLTGGDRLRAGLPATWTIGDKTGTGDrGTVNDVAILRPPGRAPILVAAYYTGSRAPLKDRNAVLAEVGRIVA...
>UniRef100_UPI000B8BB2FE/32-287
...vqqKLAALEKSSGGRLGVALIDTADNTQV.LYRGDERFPMCSTSKVMAAAAVLKQSETQKQLLNQPVEIKPADLVNYNPIAEKHVNGTMTLAELSAAALQYSDNTAMNKLIAQLGGPGGVTAFARAIGDETFRLDRWEPTLNTAIPGDPRDTTTPRAMAQTLRQLTLGHALGETQRAQLVTWLKGNTTGAASIRAGLPTSWTAGDKTGSGDyGTTNDIAVIWPQGRAPLVLVTYFTQPQQNAESRRDVLASAARIIA...
>UniRef100_A0A0R3M8N7/39-291
......EIKRLESESGGRLGVCVLDTATDTRH.VHRGDERFPMCSTFKALAAAAILARVDAGKEQLTRRITYDASALVTYSPVTEKHVGDGMTLAEICEAAVTLSDNTAGNLLLAALSGPPGLTAFARSLGDQVTRLDRNEPSLNEALPDDPRDTTTPSAMASSLQALVVGTALSAPSREQLTAWLVANKTGDTRLRAGLPKDWRVGDKTGTGArGTNNDVAVIWPPGKAPIVITGYLTGATVPAAQQNAIWASVARAV-...
>UniRef100_A0A0H1A4J7/35-288
.....dRLRDIETAAGGRLGVAILDTGNGVRV.EHRAHERFAMCSTFKFLAAACVLARVDRGEEQLDRRVTFAKDDLVTWSPVTEKHAGDGMTMTQLCHAAVTVSDNTAGNLLLTSFGGPAGLTAFARSLGDELTRLDRIEPGLNEATKGDPRDTTTPAAMLGNLDRTVLGDALSPASRDRLGAWLRANTTGDKRLKAGLPAGWTIGDKTGTGGnGATNDVGVIWPPEHAPIIVSAYLAETTIAPEKREAALREVGRIAA...
>UniRef100_Q934I1/36-291
...aerQLRELESTFDGRLGFVALDTATGARI.AHRGDERFPFCSTSKMMLCAAVLARSAGEPALLQRRIAYAKGDLIRYSPITEQHVGAGMSVAELCAATLQYSDNTAANLLIALLGGPQTVTAYARSIGDATFRLDRREPELNTALPGDERDTTTPAAMAASVHRLLVGDALGAAQRAQLNAWMLGNKTGDARIRAGVPADWRVADKTGTGDyGTANDIGVAYPPNRAPIVFIVYTTTRNPNAQARDDVIASATRIAA...
>UniRef100_A0A0J6S105/37-291
....aaRLAQLERRDGGRLGVEVRDTATGRRF.GHRADELFPLCSTFKALAAAAVLARADKGQDDLNRRITYTRDALLSYAPVTGKHVETGMTLAELCAAAVVWSDNTAANLMLDRLGGPAGITAFARAHGDTVTRLDRTEPTLNTAIPGDPRDTTSPAAMVGLLDTILLGQVLSAESRARLTGWMQESPTGLKRLRAGLPEGWRTADKTGTGDnGTANVVALIRRPDGAPILAAVYLTGSPAEPAARDALHAEIGRLIA...
>UniRef100_UPI00092A2AD8/33-288
...vqqKLAALEKSSGGRLGVALIDTADNTQV.LYRGDERFPMCSTSKVMAVAAVLKQSETQKQLLNQPVEIKPADLVNYNPIAEKHVNGTMTLAELSAAALQYSDNTAMNKLIAQLGGPGGVTAFARAIGDETFRLDRTEPTLNTAIPGDPRDTTTPRAMAQTLRQLTLGHALGETQRAQLVTWLKGNTTGAASIRAGLPTSWTVGDKTGSGDyGTTNDIAVIWPQGRAPLVLVTYFTQPQQNAEHRRDVLASAARIIA...
>UniRef100_UPI00032D6826/7-262
...aerQLRELESTFDGRLGFVALDTATGARI.AHRGDERFPFCSTSKMMLCAAVLARSAGEPALLQRRIAYAKGDLIRYSPITEQHVGAGMSVAELCAATLQYSDNTAANLLIALLGGPQTVTAYARSIGDATFRLDRREPELNTALPGDERDTTTPAAMAASVHRLLVGDALGAAQRAQLNAWMLGNKTGDARIRAGVPADWRVADKTGTGDyGTANDIGVAYPPNRAPIVFIVYTTMRNPNAQARDDVIASATRIAA...
>UniRef100_Q206M3/33-288
...vqqQLEALEKSSGGRLGVALINTADNSQI.LYRADERFAMCSTSKVMAAAAVLKQSESDKLLLNQRVEIKKSDLVNYNPIAEKHVNGTMTLAELGAAALQYSDNTAMNKLIAHLGGPDKVTAFARSLGDETFRLDRTEPTLNTAIPGDPRDTTTPLAMAQTLKNLTLGKALAETQRAQLVTWLKGNTTGSASIRAGLPKSWVVGDKTGSGDyGTTNDIAVIWPENHAPLVLVTYFTQPEQKAESRRDILAAAAKIVT...
>UniRef100_A0A1B4B371/36-291
...aerQLSELESSFGGRLGFVALDTATGARI.AHRAAERFPFCSTFKTMLSAAILARSAGDATLLQRRIPYAKRDLVSYSPVTEKHVGDGMTVAELCAAALQYSDNTAANLLIALLGGPQAVTAYARSIGDTTFRLDRRETELNTAIPGDERDTTTPAAMAASLRRLLVGDALGAAQRAQLDTWMLGNTTGAARIRAGVPADWRVADKTGTGDfGTGNDIGVAYPPSRAPIVIVIYTTMRDKNAQARNDVLASAARIAA...
>UniRef100_I3VNW6/33-288
...vqqKLAALEKSSGGRLGVALIDTADNTQV.LYRGDERFPMCSTSKVMAVAAVLKQSETQKQLLNQPVEIKPADLVNYNPIAEKHVNGTMTLAELSAAALQYSDNTAMNKLIAQLGGPGGVTAFARAIGDETFRLDRTEPTLNTAIPGDPRDTTTPRAMAQTLRQLTLGHALGETQRAQLVTWLKGNTTGAASIRAGLPTSWTVGDKTGSGDyGTTNDIAVIWPQGRAPLVLVTYFTHPQQNAERRRDVLASAARIIA...
>UniRef100_A0A023PYF0/33-288
...vqqKLAALEKSSGGRLGVALIDTADNTQV.LYRGDERFPMCSTSKVIAVAAVLKQSETQKQLLNQPVEIKPADLVNYNPIAEKHVNGTMTLAELSAAALQYSDNTAMNKLIAQLGGPGGVTAFARAIGDETFRLDRTEPTLNTAIPGDPRDTTTPRAMAQTLRQLTLGHALGETQRAQLVTWLKGNTTGAASIRAGLPTSWTVGDKTGSGDyGTTNDIAVIWPQGRAPLVLVTYFTQPQQNAERRRDVLASAARIIA...
>UniRef100_UPI0007786C8A/42-297
....trQLRQIEAKSGGRLGVAILDTASGQSH.AYRGDELFPMCSTFKLLAAGLTLHRVDQAQEQLARRIRYETAELVPYSPATEKHAGGDMSVAELCEATLTLSDNTAANLLLHSFGGPTQLTAYLRSLGDKVTRLDRIEPDLNQATPGDPRDTTSPSAMLSTMQQLLLGNALSADSRKQLATWLLANKTGDKRLRALLPAGWRVADKTGSGAyGSTNDIGMLLPPGRAPLLVAAYLTGTKASEATRNATLAEVGRLAA...
>UniRef100_D0EW47/33-288
...vqqKLAALEKSSGGRLGVALIDTADNTQV.LYRGDERFPMCSTSKVMAVAAVLKQSETQKQLLNQPVEIKPADLVNYNPIAEKHVNGTMTLAELSAAALQYSDNTAMNKLIAQLGGPGGVTAFARAIGDETFRLDRTEPTLNTAIPGDPRDTTTPRAMAQTLRQLTLGHALGETQRAQLVTWLKGNTTGAASIRAGLPTSWTVGDKTGSGDyGTTNDIAVIWPQGRAPLVLVTYFTQPQQNAESRRDVLASAARIIA...
>UniRef100_G3EPW2/33-288
...vqqKLAALEKSSGGRLGVALIDTADNTQV.LYRGDERFPMCSTSKVMAAAAVLKQSETQKQLLNQPVEIKPADLVNYNPIAEKHVNGTMTLAELGAAALQYSDNTAMNKLIAQLGGPGGVTAFARAIGDETFRLDRTEPTLNTAIPGDPRDTTTPRAMAQTLRQLTLGHALGETQRAQLVTWLKGNTTGAASIRAGLPTSWTVGDKTGSGDyGTTNDIAVIWPQGRAPLVLVTYFTQPQQNAESRRDVLASAARIIA...
>UniRef100_Q6IUM8/33-288
...vqqKLAALEKSSGGRLGVALIDTADNTQV.LYRGDERFPMCSTSKVMAAAAVLKQSETQKQLLNQPVEIKPADLVNYNPIAEKHVNGTMTLAELSAAALQYSDNTAMNKLIAQLGGPGGVTAFARAIGDETFRLDRTEPTLNTAIPGDPRDTTTPRAMAQTLRQLTLGHALGETQRAQLVTWLKGNTTGAASIRAGLPTSWTVGDKTGSGDyGTTNDIAVIWPQGRAPLVLVTYFTQRQQNAESRRDVLASAARIIA...
>UniRef100_A0A0D7EIM5/40-293
......AMKRIEASSGGRLGVAVLDSASGARM.GYRDNEAFPMCSTFKVLAAGAVLTQVDAGHARLSDRVRFTRDAVVTYSPITKDRIGGEMTLAELCDAAIRYSDNTAGNLLLGQIGGPPGLTQFARTLGDPVTRLDRTETDLNEAGPGDPRDTTTPAAMLSNLKNLVLGSALSESSRDQLVAWLKGNTTGGTRLRAGLPTDWVVGDKTGSGGrGSTNDIAVIWPAERKPIVVTAYLTGTEAPAEQRNAALASVGRAVV...
>UniRef100_UPI0001B04C54/4-259
...vqqQLEALEKSSGGRLGVALINTADNSQI.LYRADERFAMCSTSKVMAAAAVLKQSESDKHLLNQRVEIKKSDLVNYNPIAEKHVNGTMTLAELGAAALQYSDNTAMNKLIAHLGGPDKVTAFARSLGDETFRLDRTEPTLNTAIPGDPRDTTTPLAMAQTLKNLTLGKALAETQRAQLVTWLKGNTTGSASIRAGLPKSWVVGDKTGSGDyGTTNDIAVIWPENHAPLVLVTYFTQPEQKAENRNDILAAAAKIVT...
>UniRef100_A0A024HKE1/33-290
....eaQLAKLERGSGGRLGVAVLDTGSGKRF.GHRADERFPMCSTFKALLAAAVLARVDAGKEDLARRIIYGREALVDYSPVAEKHVGEPLSVAELCKAAVTLSDNGAANLLLESLGGPAGLTAWLRTTGDTVTRLDRNEPDLNEGTPGDPRDTTTPTAMLETLQHLLLGNVLKASSRDQLKAWLLANQTGDARLRAGVPMDWKVGDKTGTGPkGTSNDIAILYPPGRAPLLVTAYLTRATVSPEQRDKVLAEVGRLAA...
>UniRef100_A0A0A1FDD8/40-295
.....aQLRQIESTTGGRLGVAIFDSRSGKTY.AYRGDERFPMCSTFKLLASALVLKRVDQGKEQLARRIRYKASDLVPYSPATEHHTGGDMSVGELCEAAITLSDNTAANLLLQSFGGPAQLTAYMRASGDKMTRLDRIEPHLNESAPGDPRDTTTPNAMVHSLREILLGDNLSASSRQQLTDWLLANKTGDKRLRALLPAGWHVADKTGTGDqGTANDIGMLLPPGGAPLLVASYLTGTKASAAARDAVHAEVGRLAA...
>UniRef100_F1DG66/33-288
...vqqKLAALEKSSGGRLGVALIDTADNTQV.LYRGDERFPMCSTSKVMAVAAVLKQSETQKQLLNQPVEIKPADLVNYNPIAEKHVNGTMTLAELSAAALQYSDNTAMNKLIAQLGGPGGVTAFARAIGDETFRLDRTEPTLNTAIPGDPRDTTTPRAMAQTLRQLTLGHALGETQREQLVTWLKGNTTGAASIRAGLPTSWTVGDKTGSGGyGTTNDIAVIWPQGRAPLVLVTYFTQPQQNAESRRDVLASAARIIA...
>UniRef100_Q3JFF0/50-305
...aerQLRELESTFDGRLGFVALDTATGARI.AHRGDERFPFCSTSKMMLCAAVLARSAGEPALLQRRIAYAKGDLIRYSPITEQHVGAGMSVAELCAATLQYSDNTAANLLMALLGGPQAVTAYARSIGDATFRLDRREPELNTALPGDERDTTTPAAMAASVHRLLVGDALGAAQRAQLNAWMLGNKTGDARIRAGVPADWRVADKTGTGDyGTANDIGVAYPPNRAPIVFIVYTTMRNPNAQARDDVIASATRIAA...
>UniRef100_A0A1Z3GWX4/33-288
...vqqKLAALEKSSGGRLGVALIDTADNTQV.LYRGDERFPMCSTSKVMAAAAVLKQSETQKQLLNQPVEIKPADLVYYNPIAEKHVNGTMTLAELSAAALQYSDNTAMNKLIAQLGGPGGVTAFARAIGDETFRLDRTEPTLNTAIPGDPRDTTTPRAMAQTLRQLTLGHALGETQRAQLVTWLKGNTTGAASIRAGLPTSWTVGDKTGSGDyGTTNDIAVIWPQGRAPLVLVTYFTQPQQNAESRRDVLASAARIIA...
>UniRef100_B1H5V3/55-310
...aerQLRELESTFDGRLGFVALDTATGARI.AHRGDERFPFCSTSKMMLCAAVLARSAGEPALLQRRIAYAKGDLIRYSPITEQHVGAGMSVAELCAATLQYSDNTAANLLMALLGGPQAVTAYARSIGDATFRLDRREPELNTALPGDERDTTTPAAMAASVHRLLVGDALGAAQRAQLNAWMLGNKTGDARIRAGVPADWRVADKTGTGDyGTANDIGVAYPPNRAPIVFIVYTTMRNPNAQARDDVIASATRIAA...
>UniRef100_A8ELB7/55-310
...aerQLRELESTFDGRLGFVALDTATGARI.AHRGDERFPFCSTSKMMLCAAVLARSAGEPALLQRRIAYAKGDLIRYSPITEQHVGAGMSVAELCAATLQYSDNTAANLLMALLGGPQAVTAYARSIGDATFRLDRREPELNTALPGDERDTTTPAAMAASVHRLLVGDALGAAQRAQLNAWMLGNKTGDARIRAGVPADWRVADKTGTGDyGTANDIGVAYPPNRAPIVFIVYTTMRNPNAQARDDVIASATRIAA...
>UniRef100_UPI000A0FBE82/40-293
.....tSLAELERAVGGRLGVCALDTATGRRV.EHRAGERFPFCSTFKAMLIAAVLAQSVARPALLAQRVTVRQTDPVGWSPVTKKHVGTSMTVGELCEATAQYSDNGAANLLMKLLGGPAAVTAFARSIGDDTFRLDRWELELNTALPGDARDTTTPAAMAASLRALALGDALPAPQRAQFAQWLRGNKTGDKRIRAGVPPGWQVGDKTGTGDyGTLNDIGVLWPPARGPIVLTVYYTQAHADAKRDDGVIVAATRIAI...
>UniRef100_UPI0004764BCE/45-298
.....aQLAELEKTLGGRLGVFALDTGDGSQL.SHRAGERFAFCSTAKVMIASAILARSAQVAGRLRQRVRYAKGELVNYSPITERHVGDGMTVAELCAAGIQYSDNTSANLLIKILGGPAAVTAYARSIGDTTFRLDRLETELNSAIPGDPRDTTTPEAMGLSLRRVALGDALAPASRELLQDWLRGNTTGAKRIRAAVPADWQVGDKTGTGDyGTANDVGVVWRPNRAPVVVSIYTTHAEKDAKASDEVIAAAARIVV...
>UniRef100_A0A246WTY0/42-295
......KMARLEADAGARLGVSIVNTGSGQAW.GYRADERFPMCSTFKFLAAAAVLKRVDRGEERLERRIVYGKEILQEYSPTTAKHVGGDMSISQLCEAAMTLSDNTAANLMLDTMGGPAGLTAFIRTLGDGETRLDRNEPTLNESIPGDPRDTTTPAAMTADLRRIVLGDALNPASRMLITDWLVRNKTGDKRVRAGLPASWKVGDKTGTGDqGSTNTVGVIWPPTGAPLLFAVYLTETRASDTVRNGVHAAVGKLIA...
>UniRef100_E2IZP4/33-288
...vqqKLAALEKSSGGRLGVALIDTADNTQV.LYRGDERFPMCSTSKVMAVAAVLKQSETQKQLLNQPVEIKPADLVNYNPIAEKHVNGTMTLAELSAAALQYSDNTAMNKLIAQLGGPGGVTAFARAIGDETFRLDRTEPTLNTAIPGDPRDTTTPRAMAQTLRQLTLGHALGETQRAQLVTWLKGNTTGAASIRAGLPTSWTVGDKTGSGGyGTTNDIAVIWPQGRAPLVLVTYFTQPQQNAESRRDVLASAARIIA...
>UniRef100_A0A239MIR4/33-287
.....eRLKQLERDSGGRLGVAVLDSGDGRRF.GLREDERFPLCSTFKLLLAAAVLARVDRGEEQLARRIVYGRGDLVPYSPVSERHVGKPLSIAELCEAAVTLSDNGAANLLLASLGGPAGLTAWLRGTGDEVSRLDRNEPTLNEALPDDPRDTSTPRAMVATLQRLLLGDVLQSTSRAQLDAWLAANRTGDKRIRAGLPPLWKVGDKTGTGErGTSNDVAILRPPGRAPILVAAYLTGSPASAEKRDAVLAEVGRLAA...
>UniRef100_UPI000B77B271/37-291
.....tRLEELEKAFGGRLGLFALDTGSGASL.GYRDAERFPLCSTFKVMAAAALLRASERRPGLLAQRVHYRQSDLVEYSPLTEGHVDDGMTVAALCAAAIQYSDNTAANLLLQVLGGPDEVTAFTRSIGDARFRLDRWETALNSAIPGDPRDTSTPAAMATSLQRLVLGEALAPAQRSLLRDWLRGNTTGAARIQAALPARWIIGDKTGTGSyGTANDVAVLWPLRRAPIVLAIYSTHPQEDAKGRSDIVAAAARIAVd..
>UniRef100_UPI00071656A3/41-293
......SFVALERAAGGRLGVCAIDTASGRRA.QHRASERFPFCSTFKAMLGAAVLAQSVERPGLLQQRVMIGQSDLVNYSPVSGKHVGTGMTVAELCEAAIQYSDNSAANLAMKLIGGPSAVTAYARSIGDDTFRLDRWETELNTALPGDPRDTTTPAAMAASMRVLTLGDALPSAQRAQLVAWLRGNKVGDKRIRAGVPAGSQVADKTGTGDyGTTNDAGVIWLPSRAPIVLVVYYTQTRADAKAKDDVIAAAARIAV...
>UniRef100_Q6IUN6/33-288
...vqqKLATLEKSSGGRLGVALIDTADNTQV.LYRGDERFPMCSTSKVMAAAAVLKQSETQKQLLNQPVEIRPTDLVNYNPIAEKHVNGTMTLAELSAAALQYSDNTAMNKLIAQLGGPGGVTAFARAIGDETFRLDRTEPTLNTAIPGDPRDTTTPRAMAQTLRQLTLGHALGETQRAQLVTWLKGNTTGAASIRAGLPTSWTVGDKTGSGDyGTTNDIAVIWPQGRAPLVLVTYFTQPQQNAESRRDVLASAARIIA...
>UniRef100_Q6IUN2/33-288
...vqqKLATLEKSSGGRLGVALIDTADNTQV.LYRGDERFPMCSTSKVMAAAAVLKQSETQKQLLNQPVEIRPTDLVNYNPIAEKHVNGTMTLAELSAAALQYSDNTAMNKLIAQLGGPGGVTAFARAIGDETFRLDRTEPTLNTAIPGDPRDTTTPRAMAQTLRQLTLGHALGETQRAQLVTWLKGNTTGAASIRAGLPTSWTVGDKTGSGDyGTTNDIAVIWPQGRAPLVLVTYFTQPQQNAESRRDVLASAARIIA...
>UniRef100_UPI0004A7104E/39-293
.....aRFAAIEKRVAGRLGVAALDTASGRRI.GHRAAERFPLCSTFKFLAVAAVLKRVDEGRENLDRRIGYSQGDLLEYAPITRQHEKEGMTVSALCAAAIEYSDNTAANLLLQSLGGPSAIGRYAATLGDGVTRLDRTEPSLNEAVPGDPRDTTSPAAMVGDLRAILLGKALSPASLQNIQTWLVANTTGGSRLRAGLPADWRVGDKTGTGGhGATNDIAILWPPGREPILVAAYLTETAAPAAERNRALAEVGRIIA...
>UniRef100_A0A077JMT3/33-288
...vqqKLAALEKSSGGRLGVALIDTADNTQV.LYRGDERFPMCSTSKVMAAAAVLKQSETQKQLLNQPVEIKPADLVNYNPIAEKHVNGTMTLAKLSAAALQYSDNTAMNKLIAQLGGPGGVTAFARAIGDETFRLDRTEPTLNTAIPGDPRDTTTPRAMAQTLRQLTLGHALGETQRAQLVTWLKGNTTGAASIRAGLPTSWTVGDKTGSGGyGTTNDIAVIWPQGRAPLVLVTYFTQPQQNAESRRDVLASAARIIA...
>UniRef100_UPI000977F335/36-290
...aerQLRELESTFDGRLGFVALDTATGARI.AHRGDERFPFCSTSKMMLCAAVLARSAGEPALLQRRIAYAKGDLIRYSPITEQHVGAGMSVAELCAATLQYSDNTAANLLIALLGGPQAVTAYARSIGDATFRLDRREPELNTALPGDERDTTTPAAMAASVHRLLVGDALGAAQRAQLNAWMLGNKTGDARIRAGVPADWRVADKTGTGDyGTANDIGVAYPPNRAPIVFIVYTTMRNPNAQARDDVIASATRIT-...
>UniRef100_UPI0009A235A8/42-295
......KMARLEADAGARLGVSIVDTGSGQAW.GYRADERFPMCSTFKFLAAAAVLKRVDRGEERLERRIVYGKEILQEYSPTTSKHIGGDMSISQLCEAAMTLSDNTAANLMLETMGGPAGLTAFIRTLGDGETRLDRNEPTLNESIPGDPRDTTTPAAMTADLRRIVLGDALNPASRMLITDWLVRNKTGDKRVRAGLPASWKVGDKTGTGDqGSTNTVGVIWPPTGAPLLFAVYLTETRASDTVRNGVHAAVGKLIA...
>UniRef100_UPI0007E5B626/17-272
....eaELASLEQRLDGRLGVTVTDTGSGRHW.GHREDERFPMASTFKVLACAALLDRVDAGQEELQRRVIYEKDDLVTYSPVTQEHVGEPMTLDSLCEAAMGYSDNSAANMVLKAIGGPSAVTDFARSLGDDMTRLDRWETKLNEATPGDPRDTTTPAAMAADLQVLFLGDRLSKESRERLTDWFLGNRTGDARLRAGLPDDWRIGDRTGSGEhGSTNNVAVAWPSDGEPVIISAYLTEFEGDMDQRNAAIAEVGKLVT...
>UniRef100_UPI00092DDC43/33-288
...vqqKLAALEKSSGGRLGVALIDTADNTQV.LYRGDERFPMCSTSKVMAVAAVLKQSETQKQLLNQPVEIKPADLVNYNPIAEKHVNGTMTLAELSAAALQYSDNTAMNKLIAQLGGPGGVTAFARAIGDETFRLDRTEPTLNTAIPGDPRDTTTPQAMAQTLRQLTLGHALGETQRAQLVTWLKGNTTGAASIRAGLPTSWTVGDKTGSGDyGTTNDIAVIWPQGRAPLVLVTYFTQPQQNAERRRDVLASAARIIA...
>UniRef100_UPI000B8BB34A/32-287
...vqqKLAALEKSSGGRLGVAAIDTADNTQV.LYRGDERFPMCSTSKVMAAAAVLKQSETQKQLLNQPVEIKPADLVNYNPIAEKHVNGTMTLAELSAAALQYSDNTAMNKLIAQLGGPGGVTAFARAIGDETFRLDRTEPTLNTAIPGDPRDTTTPRAMAQTLRQLTLGHALGETQRAQLVTWLKGNTTGAASIRAGLPTSWTAGDKTGSGDyGTTNDIAVIWPQGRAPLVLVTYFTQPQQNAESRRDVLASAARIIA...
>UniRef100_A0A1I7H289/30-283
......ALRGVEQDVGGRLGVAVLDTGTGRLA.AHRGGERFALCSTFKLLLAAQVLHRVDQGVEHLAQRVAYGQADLLDYAPVTRQHAGGALTVAELCEAAMAWSDNTAANLLLARQGGPQALTDWLRTLGDPATRLDRNEPALNDVPPGDVRDTTTPEAMARTLQAVALGEVLTPASRERLQGWMLGCRTGDQRLRAGMPPGWRIGEKTGTGPrGTSNDIGVLWPPGRAPVVLACYLTGSTADGARRDAALAAVGRSVA...
>UniRef100_UPI0007808677/38-287
......--ERIETRLGARLGVFALDTGSGRRW.EHRANERFPMCSTFKVVACGAVLARVDAGAENLDRRIRFETSDLVPYSPETERHVGGDMTLRAICEAAMTQSDNTAANLILASLGGPAAVTAYARSIGDQETRLDRIETALNEATPGDPRDTTTPAAMAGNLRALAFGDALSPTSRVVLTGWMVANRTGGAKLRAGLPDGWRVGDKTGGGDhGTMNDVAVIWPAGGEPVIIAVYMTETAASFDDRNAGIAEIGRG--...
>UniRef100_H9CTS3/55-310
...aerQLRELESTFDGRLGFVALDTATGARI.AHRGDERFPFCSTSKMMLCAAVLARSAGEPALLQRRIAYAKGDLIRYSPITEQHVGAGMSVAELCAATLQYSDNTAANLLIALLGGPQTVTAYARSIGDATFRLDRREPELNTALPGDERDTTTPAAMAASVHRLLVGDALGAAQRAQLNAWMLGNKTGDARIRAGVPADWRVADKTGTGDyGTANDIGVAYPPNRAPIVFIVYTTMRNPNAQARDDVIASATRIAA...
>UniRef100_UPI0001505B76/5-260
...vqqKLAALEKSSGGRLGVALIDTADNTQV.LYRGDERFPMCSTSKVMAAAAVLKQSETQKQLLNQPVEIKPADLVNYNPIAEKHVNGTMTLAELSAAALQYSDNTAMNKLIAQLGGPGGVTAFARAIGDETFRLDRTEPTLNTAIPGDPRDTTTPRAMAQTLRQLTLGHALGETQRAQLVTWLKGNTTGAASIRAGLPTSWTAGDKTGSGDyGTTNDIAVIWPQGRAPLVLVTYFTQPQQNAESRRDVLASAARIIA...
>UniRef100_UPI00001D8713/4-259
...vqqQLEALEKSSGGRLGVALINTADNSQI.LYRADERFAMCSTSKVMAAAAVLKQSESDKHLLNQRVEIKKSDLVNYNPIAEKHVNGTMTLAELGAAALQYSDNTAMNKLIAHLGGPDKVTAFARSLGDETFRLDRTEPTLNTAIPGDPRDTTTPLAMAQTLKNLTLGKALAETQRAQLVTWLKGNTTGSASIRAGLPKSWVVGDKTGSGDyGTTNDIAVIWPENHAPLVLVTYFTQPEQKAERRRDILAAAAKIVT...
>UniRef100_UPI0006526492/4-259
...vqqQLEALEKSSGGRLGVALINTADNSQI.LYRADERFAMCSTSKVMAAAAVLKQSESDKHLLNQRVEIKKSDLVNYNPIAEKHVNGTMTLAELGAAALQYSDNTAMNKLIAHLGGPDKVTAFARSLGDETFRLDRTEPTLNTAIPGDPRDTTTPLAMAQTLKNLTLGKALAETQRAQLVTWLKGNTTGSASIRAGLPKSWVVGDKTGSGDyGTTNDIAVIWPENHAPLVLVTYFTQPEQKAERRRDILAAAAKIVT...
>UniRef100_UPI0003C0A7A9/36-291
...aerQLRELESTFDGRLGFVALDTATGARI.AHRGDERFPFCSTSKMMLCAAVLARSASEPALLQRRIAYAKGDLIRYSPIIEQHVGAGMSVAELCAATLQYSDNTAANLLMALLGGPQAVTAYARSIGDATFRLDRREPELNTALPGDERDTTTPAAMAASVHRLLVGDALGAAQRAQLNAWMLGNKTGDARIRAGVPADWRVADKTGTGDyGTANDIGVAYPPNRAPIVFIVYTTMRNPNAQARDDVIASATRIAA...
>UniRef100_A0A1S7BHI4/31-286
...vqqKLAELERQSGGRLGVALINTADNSQI.LYRADERFPMCSTSKVMAAAAVLKKSESEPNLLNQRVEIKKSDLVNYNPIAEKHVNGTMSLAELSAAALQYSDNTAMNKLIAQLGGPGGVTAFARAIGDETFRLDRTEPTLNTAIPGDPRDTTTPRAMAQTLRQLTLGHALGETQRAQLVTWLKGNTTGAASIRAGLPTSWTVGDKTGSGGyGTTNDIAVIWPKDRAPLILVTYFTQPQPKAESRRDVLASAAKIVT...
>UniRef100_E0AF02/33-288
...vqqKLAALEKSSGGRLGVALIDTADNTQV.LYRGDERFPMCSTSKVMAAAAVLKQSETQKQLLNQPVEIKPADLVNYNPIAEKHVNGTMTLAELSAAALQYSDNTAMNKLIAQLGGPGGVTAFARAIGDETFRLDRTESTLNTAIPGDPRDTTTPRAMAQTLRQLTLGHALGETQRAQLVTWLKGNTTGAASIRAGLPTSWTVGDKTGSGDyGTTNDIAVIWPQGRAPLVLVTYFTQPQQNAERRRDVLASAARIIA...
>UniRef100_A0A1E1G7Y0/33-288
...vqqKLAALEKSSGGRLGVALIDTADNTQV.LYRGDERFPMCSTSKVMAAAAVLKQSETQKQLLNQPVEIKPADLVNYNPIAEKHVNGTMTLAELSAAALQYSDNTAMNKLIAQLGGPGGVTAFARAIGDETFRLDRTEPTLNTAIPGDPRDTTTPRAMAQTLRQLTLGHALGETQRAQLVTWLKGNTTGAASIRAGLPTSWTVGDKTGGGGyGTTNDIAVIWPQGRAPLVLVTYFTQPQQNAESRRDVLASAARIIA...
>UniRef100_A0A1W1H4E2/33-288
...vqqQLEALEKSSGGRLGVALINTADNSQI.LYRADERFAMCSTSKVMAAAAVLKQSESDKHLLNQRVEIKKSDLVNYNPIAEKHVNGTMTLAELGAAALQYSDNTAMNKLIAHLGGPDKVTAFARSLGDETFRLDRTEPTLNTAIPGDPRDTTTPLAMAQTLKNLTLGKALAETQRAQLVTWLKGNTTGSASIRAGLPKSWVVGDKTGSGDyGTTNDIAIIWPENHAPLVLVTYFTQPEQKAESRRDVLAAAAKIVT...
>UniRef100_UPI0002B63CCF/7-263
.....eQIKESESQLSGRVGMVELDLASGRTL.SYRADERFPMMSTFKVLLCGAVLARVDAGLEQLDRRIHYRQQDLVEYSPVTEKHLADGMTVAELCAAAITMSDNTAANLLLATIGGPAGLTAFLRNIGDNVTRLDRWETELNEALPGDERDTTTPAAMAATLRKLLTGEILSAASRQQLITWMVADKVAGPLLRSVLPAGWFIADKTGAGErGSRGIIAVLGPDGKPSRIVVIYLTETQASMDERNQQIAEIGAALIehw
>UniRef100_A0A1M6VA64/39-294
....eaELASLEQRLDGRLGVTVTDTGSGRHW.GHREDERFPMASTFKVLACAALLDRVDAGQEELQRRVIYEKDDLVTYSPVTQEHVGEPMTLDSLCEAAMGYSDNSAANMVLKAIGGPSAVTDFARSLGDDMTRLDRWETKLNEATPGDPRDTTTPAAMAADLQVLFLGDRLSKESRERLTDWFLGNRTGDARLRAGLPDDWRIGDRTGSGEhGSTNNVAVAWPSDGEPVIISAYLTEFEGDMDQRNAAIAEVGKLVT...
>UniRef100_UPI00075AA0EF/40-277
.....tSLAELERAAGGRLGVHALDTATGRRV.QHRADERFPFCSTFKAILIAAVLAESVARPALFTQRVTYRQADLLEWSPVTEKHVDTGMTVGELCEATAQYSDNAAANLLMKLLGGPAAVTAFARSIGDDTFRLDRWEPELNTALPGDARDTTTPAAMAASLRALALGDALPAPQRAQFAQWLRGNKTGDKRIRAGVPTGWQVGDKTGTGDyGTTNDIGVLWPPARGPIVLTVYYTQARAP----------------...
>UniRef100_I0DEV3/33-288
...vqqQLEALEKSSGGRLGVALINTADNSQI.LYRADERFAMCSTSKVMAAAAVLKQSESDKHLLNQRVEIKKSDLVNYNPIAEKHVNGTMTLAELGAAALQYSDNTAMNKLIAHLGGPDKVTAFARSLGDETFRLDRTEPTLNTAIPGDPRDTTTPLAMAQTLKNLTLGKALAETQRAQLVTWLKGNTTGSASIRAGLPKSWVVGDKTGSGDyGTTNDIAIIWPENHAPLVLVTYFTQPEQKAESRRDVLAAAAKIVT...
>UniRef100_UPI00067A826E/41-295
.....qKMAKLESGVGGRLGVSILDTAKGRQW.GYRADERFPMCSTFKFLATAAVLKRVDQGEERLERRIVYTKKSLVPYSPTTGKHTGGNLSMSQLCEAAMTLSDNTAANLMLESLGGPAGLTAFIRSLGDDMTRLDRNEPTLNESLPGDPRDTTTPAAMVADLRKIVLGNALNPASRTLITQWLLDNQTGTKRVRAGLPKGWKVGDKTGTGShGSTNTVGVAWTPQGVPLLFAVYLTETDADEAKRNGLHAAVGRLIA...
>UniRef100_A4GWT3/33-288
...vqqKLAALEKSSGGRLGVALIDTADNTQV.LYRGDERFPMCSTSKVMAAAAVLKQSETQKQLLNQPVEIKPADLVNYNPIAEKHVNGTMTLAELSAAALQYSDNTAMNKLIAQLGGPGGVTAFARAIGDETFRLDRTEPTLNTAIPGDPRDTTTPRAMAQTLRQLTLGHALGETQRAQLVTWLKGNTTGAASIRAGLPTSWTAGDKTGSGDyGTTNDIAVIWPQGRAPLVLVTYFTQPQQNAERRRDVLASAARIIA...
>UniRef100_A0A132CES7/36-291
...aerQLGELESSFDGRLGFVALDTATGARI.AHRANERFPFCSTFKTMLSAAILARSAGDATLLRRRIPYAKRDLVSYSPITEKRVGDGMTVAELCAAMLQYSDNTAANLLIALLGGPQAVTAYARSIGDTTLRLDRRETELNTAIPGDERDTTTPAAMAASVRRLLVGDALGAAQRAQLDTWMLGNTTGGARIRAGVPADWRVADKTGTGDyGTGNDIGVAYPPNRAPIVIVIYTTMRDKNAQARDDVLASAARIAA...
>UniRef100_I3VNV9/33-288
...vqqKLAALEKSSGGRLGVALIDTADNTQV.LYRGDERFPMCSTSKVMAAAAVLKQSETQKQLLNQPVEIKPADLVNYNPIAEKHVNGTMTLAELSAAALQYSDNTAMNKLIAQLGGPGGVTAFARAIGDETFRLDRTEPTLNTGIPGDPRDTTTPRAMAQTLRQLTLGHALGETQRAQLVTWLKGNTTGAASIRAGLPTSWTVGDKTGSGDyGTTNDIAVIWPQGRAPLVLVTYFTQPQQNAESRRDVLASAARIIA...
>UniRef100_UPI0005D2D2AF/5-260
...vqqKLAALEKSSGGRLGVALIDTADNTQV.LYRGDERFPMCSTSKVMAAAAVLKQSETQKQLLNQPVEIKPADLVNYNPIAEKHVNGTMTLAELSAAALQYSDNTAMNKLIAQLGGPGGVTAFARAIGDETFRLDRTAPTLNTAIPGDPRDTTTPRAMAQTLRQLTLGHALGETQRAQLVTWLKGNTTGAASIRAGLPTSWTVGDKTGSGDyGTTNDIAVIWPQGRAPLVLVTYFTQPQQNAESRRDVLASAARIIA...
>UniRef100_UPI0009765C3C/36-291
...aerQLRELESTFDGRLGFVALDTATGARI.AHRGDERFPFCSTSKMMLCAAVLARSAGEPALLQRRIAYAKGDLIRYSPITEQHVGAGMSVAELCAATLQYSDNTAANLLMALLGGPQTVTAYARSIGDATFRLDRREPELNTALPGDERDTTTPAAMAASVHRLLVGDALGAAQRAQLNAWMLGNKTGDARIRAGVPADWRVADKTGTGDyGTANDIGVAYPPNRAPIVFIVYTTMRNPNAQARDDVIASATRIAA...
>UniRef100_A0A1N6RYZ4/46-300
....haALQALDDRFDGRLGVFALDTGSGATL.GHRGGERFPMCSSFKAVLAASMLARSSRQPDWLAHRVRYAKADLVSYSPVTERHVGEGMTVAELCAATVQYSDNGAANLLMAQSGGPQALTAFARSQGDSTFRLDRIEPALNSAIPGDERDTTTPEAMARLLQRLVLGEGLPPQERQQLADWLRGNTTGARRIRAGMPAAWTVGDKTGTGAhGSASDIGIVWRPGAAPLALAIYTTRPAADAPADEAVIAEAARIVA...
>UniRef100_UPI000976DA72/36-291
...aerQLRELESTFDGRLGFVALDTATGARI.AHRGDERFPFYSTFKMMLCAAVLARSAGEPALLQRRIAYAKGDLIRYSPITEQHVGAGMSVAELCAATLQYSDNTAANLLIALLGGPQTVTAYARSIGDATFRLDRREPELNTALPGDERDTTTPAAMAASVHRLLVGDALGAAQRAQLNAWMLGNKTGDARIRAGVPADWRVADKTGTGDyGTANDIGVAYPPNRAPIVFIVYTTMRNPNAQARDDVIASATRIAA...
>UniRef100_UPI0008E544A6/36-291
....saRLKALERESGGRLGVSVLDTANGARW.GHRAGERFPMCSTFKLLAAALVLHRVDAGQEQLARKVIVKASDIITHSPTTKQYVGPQITIAQLCEATITLSDNAAANLLLATFGGPQGLTAYTRSLGDTMTRLDRNEPSLNEATTGDKRDTTTPDAMVTTIQKIALGTVLSEASRKQITQWLLDNKTGDNRLRALLPAGWRVGDKTGTGGhGSTNDVGILWPPGRAPLVVAAYLTGTSRPIAQREAVLAKVGELAA...
>UniRef100_B0BF90/33-288
...vqqKLAALEKSSGGRLGVALIDTADNTQV.LYRGDERFPMCSTSKVTAAAAVLKQSETQKQLLNQPVEIKPADLVNYNPIAEKHVNDTMTLAELSAAALQYSDNTAMNKLIAQLGGPGGVTAFARAIGDETFRLDRTEPTLNTAIPGDPRDTTTPRAMAQTLRQLTLGHALGETQRAQLVTWLKGNTTGAASIRAGLPTSWTVGDKTGSGGyGTTNDIAVIWPQGRAPLVLVTYFTQPQQNAESRRDVLASAARIIA...
>UniRef100_I4VWB8/39-294
....aaHLAALERQHGGRLGVAMLDTGSGQHV.GHRADERFLMCSTFKLLAAAAVLARVDQGSEQLDRRITYGKDVLLEWAPETSRHVGAQMTVGELCQAAITVSDNTAANLLLTSLGGPAAVTAFVRTLGDPLTRLDRIEPELNRTRPGDLRDTTTPAAMLADMQALLLGDALSPASRGQLIEWLCGNTTGKQQLRAGLPAGWRIGDKTGSGAqQETNDIAIIWPPQRKPLLVTAYYTGSAADKDGRHAVLAAVGRLAA...
>UniRef100_A0A1B8P6S8/89-344
....eaELASLEQRLDARLGVAVTDTGSGRHW.GHREDERFPMTSTFKVLACAALLDRVDAGQEELQRRVIYEQDDLVTYSPVTKEHVGEPMTLDSLCEAAMGYSDNSAANMVLKAIGGPSAVTDFARSLGDDMTRLDRWETKLNEAIPGDPRDTTTPAAMAADLQALFLGDRLSEESRERLTDWFLGNRTGDARLRAGLPDDWRIGDRTGSGAhGSTNNVAVAWPADGEPVIISAYLTEFEGDMDQRNAAIAEVGKLVA...
>UniRef100_UPI0008492A6C/17-272
....eaELASLEQRLDGRLGVAVTDTGSGRHW.GHREDERFPMTSTFKVLACAALLDRVDAGQEGLQRRVIYEQDDLVTYSPVTQEHVGEPMTLDSLCEAAMGYSDNSAANMVLKAIGGPSAVTDFARSLGDDMTRLDRWETKLNEATPGDPRDTTTPAAMAADLQMLFLGDRLSKESRERLTDWFLGNRTGDARLRAGLPDDWRIGDRTGSGEhGSTNNVAVAWPSDGEPVIISAYLTEFEGDMDQRNAAIAEVGKLVT...
>UniRef100_UPI00053205A8/36-291
...aerQLRELESTFDGRLGFVAFDTATGARI.AHRGDERFPFCSTSKMMLCAAVLARSAGEPALLQRRIAYAKGDLIRYSPITEQHVGAGMSVAELCAATLQYSDNTAANLLIALLGGPQTVTAYARSIGDATFRLDRREPELNTALPGDERDTTTPAAMAASVHRLLVGDALGAAQRAQLNAWMLGNKTGDARIRAGVPADWRVADKTGTGDyGTANDIGVAYPPNRAPIVFIVYTTMRNPNAQARDDVIASATRIAA...
>UniRef100_A0A0P0IV60/33-288
...vqqKLAALEKSSGGRLGVALIDTADNTQV.LYRGDERFPMCSTSKVMAAAAVLKQSETQKQLLNQPVEIKPADLVNYNPIAEKHVNGTMTLAELSAAALQYSDNTAMNKLIAQLGGPGGVTAFARAIGDETFRLDRTEHTLNTAIPGDPRDTTTPRAMAQTLRQLTLGHALGETQRAQLVTWLKGNTTGAASIRAGLPTSWTVGDKTGSGDyGTTNDIAVIWPQGRAPLVLVTYFTQPQQNAESRRDVLASAARIIA...
>UniRef100_UPI0005314B91/36-291
...aerQLRELESTFDGRLGFVALDTATGARI.AHRGDERFPFCSTSKMMLCAAVLARSAGEPALLQRRIAYAKGDLIRYSPITEQHVGAGMSVAELCAATLQYSDNTAANLLIALLGGPQTVTAYARSIGDATFRLDRREPELNTALPGDERDTTTPAAMAASVHRLLVGDALGAAQRAQLNAWMLGNKTGDARIRAGVPADWRVADKTGTGDyGTANDIGVAYPPNRAPLVFIVYTTMRNPNAQARDDVIASATRIAA...
>UniRef100_UPI00052AC912/36-291
...aerQLRELESTFDGRLGFVALDTATGARI.AHRGDERFPFCSTSKMMLCAAVLARSAGEPALLQRRIAYAKGDLIRYSPITEQHVGAGMSVAELCAATLQYSDNTAANLLIALLGGPQTVTAYARSIGDATFRLDRREPELNTALPGDERDTTTPAAMAASVHRLLVGDALGAAQRAQLNAWMLGNKTGDARIRAGVPADWRVADKTGTGDyGTANDIGVAYPPNRAPLVFIVYTTMRNPNAQARDDVIASATRIAA...
>UniRef100_Q8VN24/33-288
...vqqQLEALEKSSGGRLGVALINTADNSQI.LYRADERFAMCSTSKVMAAAAVLKQSESDKHLLNQRVEIKKSDLVNYNPIAEKHVNGTMTLAELGAAALQYSDNTAMNKLIAHLGGPDKVTAFARSLGDETFRLDRTEPTLNTAIPGDPRDTTTPLAMAQTLKNLTLGKALAETQRAQLVTWLKGNTTGSASIRAGLPKSWVVGDKTGSGDyGTTNDIAIIWPENQTPLVLVTYFTQPEQKAESRRDVLAAAAKIVT...
>UniRef100_S0F1K6/33-288
...vqqKLAALEKSSGGRLGVALIDTADNTQV.LYRGDERFPMCSTSKVMAAAAVLKQSETQKQLLNQPVEIKPADLVNYNPIAEKHVNGTMTLAELSAAALQYSDNTAMNKLIAQLGGPGGVTAFARAIGDETFRLDRTESTLNTAIPGDPRDTTTPRAMAQTLRQLTLGHALGETQRAQLVTWLKGNTTGAASIRAGLPTSWTVGDKTGSGDyGTTNDIAVIWPQGRAPLVLVTYFTQPQQNAESRRDVLASAARIIA...
>UniRef100_UPI0009776230/36-291
...aerQLRELESTFDGRLGFVALDTATGARI.AHRGDERFPFCSTSKMMLCAAVLARSAGEPALLQRRIAYAKGDLIRYSPITEQHVGAGMSVAELCAATLQYSDNTAANLLIALLGGPQTVTAYARSIGDATFRLDRREPELNTAPPGDERDTTTPAAMAASVHRLRVGDALGAAQRAQLNAWMLGNKTGDARIRAGVPADWRVADKTGTGDyGTANDIGVAYPPNRAPIVFIVYTTMRNPNAQARDDVIASATRIAA...
>UniRef100_C1J898/40-293
.....aTFAALERAAGGRLGVCAIDTASGRRA.QHRADERFPFCSTFKAMLGAAVLARSVEHPGLLQQRVTYAQADLVNSSPVSGRHVDTGMTVAQLCEAAIQYSDNTAANLAMKLIGGPAAVTAYARSIGDDTFRLDRWETALNTALPGDLRDTTTPAAMAASIRVLTLGDALPAAQRTQLVAWMRGNKVGDKRIRAGVPAGSQVADKTGTGDyGTTNDAGVVWLPSRAPIVLTVYYTQARADAKAKENVIAAAARIAV...
>UniRef100_E9LZM5/33-288
...vqqKLAALEKSSGGRLGVALIDTADNTQV.LYRGDERFPMCSTSKVMAAAAVLKQSETQKQLLNQPVEIKPADLVNYNPIAEKHVNGTMTLAELSAAALQYSDNTAMNKLIAQLGGPGGVTAFARAIGDETFRLDRTEPTLNTAIPGDPRDTTTPRAMAQTLRQLTLSHALGETQRAQLVTWLKGNTTGAASIRAGLPTSWTVGDKTGSGDyGTTNDIAVIWPQGRAPLVLVTYFTQPQQNAESRRDVLASAARIIA...
>UniRef100_Q9L5C8/33-288
...vqqKLAALEKSSGGRLGVALIDTADNTQV.LYRGDERFPMCSTSKVMAAAAVLKQSETQKQLLNQPVEIKPADLVNYNPIAEKHVNGTMTLAELSAAALQYSDNTAMNKLIAQLGGPGGVTAFARAIGDETFRLDRTEPTLNTAIPGDPRDTTTPRAMAQTLRQLTLGHALGETQRAQLVTWLKGNTTGAASIRAGLPTSWTAGDKTGSGDyGTTNDIAVIWPQGRAPLVLVTYFTQPQQNAESRRDVLASAARIIA...
>UniRef100_A0A060KQ86/33-288
...vqqKLAELERQSGGRLGVALINTADNSQI.LYRADERFAMCSTSKVMAAAAVLKKSESGPNLLNQRVEIKKSDLVNYNPIAEKHVDGTMSLAELSAAALQYSDNVAMNKLIAHVGGPASVTAFARQLGDETFRLDRTEPTLNTAIPGDPRDTTSPRAMAQTLRNLTLGKALGDSQRAQLVTWMKGNTTGAASIQAGLPASWVVGDKTGSGDyGTTNDIAVIWPKDRAPLILVTYFTQPQPKAESRRDVLASAAKIVT...
>UniRef100_Q47066/33-288
...vqqQLEALEKSSGGRLGVALINTADNSQI.LYRADERFAMCSTSKVMAAAAVLKQSESDKHLLNQRVEIKKSDLVNYNPIAEKHVNGTMTLAELGAAALQYSDNTAMNKLIAHLGGPDKVTAFARSLGDETFRLDRTEPTLNTAIPGDPRDTTTPLAMAQTLKNLTLGKALAETQRAQLVTWLKGNTTGSASIRAGLPKSWVVGDKTGSGDyGTTNDIAVIWPENHAPLVLVTYFTQPEQKAERRRDILAAAAKIVT...
>UniRef100_UPI00093367D9/35-288
.....aQLAELERNANGRLGVALIDTGSQREI.TYRGEERFAMASTFKVLAAGAVLQRSVTQPALLEKRIRYDRAALQSYAPVTGKHLAEGMTVAELCAAAIEWSDNTAANLLLTEIGGPQSITKLARSLGDDKTRLDRWEPELNTAIPGDERDTSTPRAMARNLQHLALGEALPQAQQQQLIGWLKNSQTGAKSIRAGVPAGWDVGDKTGSGDyGTTNDLAVIWPPHGKPLVLAIYFTQPKADAEARRDVLATATRLVL...
>UniRef100_J7KCB4/33-288
...vqqKLAELERQSGGRLGVALINTADNSQI.LYRADERFAMCSTSKVMAAAAVLKKSESEPNLLNQRVEIKKSDLVNYNPIAEKHVNGTMTLAELSAAALQYSDNTAMNKLIAQLGGPGGVTAFARAIGDETFRLDRTEPTLNTAIPGDPRDTTTPRAMAQTLRNLTLGKALGDSQRAQLVTWMKGNTTGAASIQAGLPASWVVGDKTGSGGyGTTNDIAVIWPKDRAPLILVTYFTQPQPKAESRRDVLASAAKIVT...
>UniRef100_Q0B7G1/40-293
.....tSFAALEHAAGGHLGVCAIDSASGRRA.QHRADERFPFCSTFKAMLGAAVLAHSVERPGLLQQRVTYGPSDLVNYSPVSGKHVGTGMTVAELCEAAIQYSDNSAANLAMKLIGGPSAVTAYARSIGDDAFRLDRWETELNTALPGDPRDTTTPAAMAASMRVLTLGDALPPAQRAQFVAWLRGNKVGDKRIRAGVPAGSQVGDKTGTGDyGTTNDAGVIWLPSRAPIVLAVYYTQTRADAKPKDDVIAAAARIAV...
>UniRef100_H7CHS5/33-288
...vqqKLAALEKSSGGRLGVALIDTADNTQV.LYRGDERFPMCSTSKVMAAAAVLKQSETQKQLLNQPVEIKPADLVNYNPIAEKHVNGTMTLAELSAAALQYSDNTAMNKLIAQLGGPGGVTAFARAIGDETFRLDRTEATLNTAIPGDPRDTTTPRAMAQTLRQLTLGHALGETQRAQLVTWLKGNTTGAASIRAGLPTSWTVGDKTGSGDyGTTNDIAVIWPQGRAPLVLVTYFTQPQQNAESRRDVLASAARIIA...
>UniRef100_Q5MAF9/33-288
...vqqKLAALEKSSGGRLGVPLIDTADNTQV.LYRGDERFPMCSTSKVMAAAAVLKQSETQKQLLNQPVEIKPADLVNYNPIAEKHVNGTMTLAELSAAALQYSDNTAMNKLIAQLGGPGGVTAFARAIGDETFRLDRTEPTLNTAIPGDPRDTTTPRAMAQTLRQLTLGHALGETQRAQLVTWLKGNTTGAASIRAGLPTSWTVGDKTGSGDyGTTNDIAVIWPQGRAPLVLVTYFTQPQQNAESRRDVLASAARIIA...
>UniRef100_A0A109JNN0/39-293
....qeEFARIELATSGRLGVAVLDMETGLRA.SRRGDERFPMCSTFKVLASAAVLHRVDRGESSLDQRVQFEAKDILANSPVTKEHVASGMTLAEICEAAITRSDNTAGNMILREIGGPAGLTSFFRTIGDNVSRLDRWEVALNEGVSGDPRDTTSPVAMLKSLQRVVLDDVLQAASRQKLVDWMVANKTGDARLRAGVPRDWRVGDKTGTGErGTYNDIGVFWPPRRKPIVVTVYLTGASAPMDKCNEVIANVARAVA...
>UniRef100_Q5MAF8/33-288
...vqqKLAALEKSSGGRLGVPLIDTADNTQV.LYRGDERFPMCSTSKVMAAAAVLKQSETQKQLLNQPVEIKPADLVNYNPIAEKHVNGTMTLAELSAAALQYSDNTAMNKLIAQLGGPGGVTAFARAIGDETFRLDRTEPTLNTAIPGDPRDTTTPRAMAQTLRQLTLGHALGETQRAQLVTWLKGNTTGAASIRAGLPTSWTVGDKTGSGDyGTTNDIAVIWPQGRAPLVLVTYFTQPQQNAESRRDVLASAARIIA...
>UniRef100_Q214B0/41-294
.....aSFAKIEATSGGRLGVAVLDTKSAALV.GYRLDERFPMCSTFKLIAAAAILARVDAGTERLDRRLRIAPEDILSYAPTTKQHVGKDLSVAELCEAAIVLSDNTAANLLLTRLGGPAALTRYARSLGDEATRLDRMEPDLNEATPGDPRDTTTPAAMARAVQAVAVGTALSPGSRDRLITWLIDCKTGGARLRAGLPSSWRVGDKTGSGShGSSNDVAVIWPQDRAPLIIAAYLTETAGSDDQRNATHASVARSIA...
>UniRef100_UPI00088DFBFE/31-285
....skQLADIEKASGGRLGVGVLDTANGRRA.GHREDERFPLNSTFKFLAAALVLARVDRRKEQLERRVVIRPGDLVTYSPVTEKHVGAGMTVAELCEATMTLSDNTAGNLLLASFGGAPGLTAFMRSIGDTNTRLDRTEPALNEGRPGDPRDTTTPAAMTRSMQKILLGDVLSPASRAQLLQWLDANKTGDERIRAGVPADWKVGDKTGSGE.NGANDVAILRPPGRAPILLSVYLTQTRAPAAVRNRALASVAAVAA...
>UniRef100_F1DTB3/33-288
...vqqKLAALEKSSGGRLGVALIDTADNTQV.LYRGDERFPMCSTSKVMAAAAVLKQSETQKQLLNQPVEIKPADLVNYNPIAEKHVNGTMTLAELSAAALQYSDNTAMNKLIAQLGGPGGVTAFARAIGDETFRLDRTEPTLNTAIPGDPRDTTTPRAMAQTLRQLTLGHALGETQRAQLVTWLKGNTTGAASIRAGLPTSWTVGDRTGSGDyGTTNDIAVIWPQGRAPLVLVTYFTQPQQNAESRHDVLASAARIIA...
>UniRef100_Q939N4/33-288
...vqqKLAALEKSSGGRLGVALIDTADNTQV.LYRGDERFPMCSTSKVMAAAAVLKQSETQKQLLNQPVEIKPADLVNYNPIAEKHVNGTMTLAELSAAALQYSDNTAMNKLIAQLGGPGGVTAFARAIGDETFRLDRTEPTLNTAIPGDPRDTTTPRAMAQTLRQLTLGHALGETQRAQLVTWLKGNTTGAASIRAGLPTSWTAGDKTGSGGyGTTNDIAVIWPQGRAPLVLVTYFTQPQQNAESRRDVLASAARIIA...
>UniRef100_Q8RLA1/36-291
...aerQLRELESTFDGRLGFVALDTATGARI.AHRGDERFPFCSTSKMMLCAAVLARSAGEPALLQRRIAYAKGDLIRYSPITEQHVGAGMSVAELCAATLQYSDNTAANLLIALLGGPQAVTAYARSIGDATFRLDRRESELNTALPGDERDTTTPAAMAASVHRLLVGDALGAAQRAQLNAWMLGNKTGDARIRAGVPADWRVADKTGTGDyGTANDIGVAYPPNRAPIVFIVYTTMRNPNAQARDDVIASATRIAA...
>UniRef100_Q4F896/33-288
...vqqQLEALEKSSGGRLGVALINTADNSQI.LYRADERFAMCSTSKVMAAAAVLKQSESDKHLLNQRVEIKKSDLVNYNPIAEKHVNGTMTLAELGAAALQYSDNTAMNKLIAHLGGPDKVTAFARSLGDETFRLDRTEPTLNTAIPGDPRDTTTPLAMAQTLKNLTLGKALAETQRAQLVTWLKGNTTGSASIRAGLPKSWVVGDKTGSGGyGTTNDIAVIWPENHAPLVLVTYFTQPEQKAERRRDILAAAAKIVT...
>UniRef100_R9S6T8/33-288
...vqqQLEALEKSSGGRLGVALINTADNSQI.LYRADERFAMCSTSKVMAAAAVLKQSESDKHLLNQRVEIKKSDLVNYNPIAEKHVNGTMTLAELGAAALQYSDNTAMNKLIAHLGGPDKVTAFARSLGDETFRLDRTEPTLNTAIPGDPRDTTTPLAMAQTLKNLTLGKALAETQREQLVTWLKGNTTGSASIRAGLPKSWVVGDKTGSGDyGTTNDIAVIWPENHAPLVLVTYFTQPEQKAESRRDILAAAAKIVT...
>UniRef100_B6E9R9/33-288
...vqqKLAALEKSSGGRLGVALIDTADNTQV.LYRGDERFPMCSTSKVMAAAAVLKQSETQKQLLNQPVEIKPADLVNYNPIAEKHVNGTMTPAELSAAALQYSDNTAMNKLIAQLGGPGGVTAFARAIGDETFRLDRTEPTLNTAIPGDPRDTTTPRAMAQTLRQLTLGHALGETQRAQLVTWLKGNTTGAASIRAGLPTSWTVGDKTGSGDyGTTNDIAVIWPQGRAPLVLVTYFTQPQQNAESRRDVLASAARIIA...
>UniRef100_A0A1X7EGH9/47-301
.....aKMTELEARSGGRLGVAVLDSGNGTLH.DWRGNERFPMCSTFKFLLAAAVLKTVDQGKDRLDRRIPVTKADLVPYAPFAETRLNGTPTVAELCEAAVTLSDNVAANLLLPGIGNPVGLTAFMRGIGDKTTRLDRNEPTLNTAIPGDPRDTTTPAAMVRSMQRLMLGDVLRPDSRRQLIDWMVANKTGDKRLRAGLPAGWRVGDKTGTGTnGTANDIAIVWPEGRAPLLVASYLTQTAEGFKQQDSIHAEVARAVA...
>UniRef100_I3VNW5/33-288
...vqqKLAALEKSSGGRLGVALIDTADNTQV.LYRGDERFPMCSTSKVMAVAAVLKQSEAQKQLLNQPVEIKPADLVNYNPIAEKHVNGTMTLAELSAAALQYSDNTAMNKLIAQLGGPGGVTAFARAIGDETFRLDRTEPTLNTAIPGDPRDTTTPRAMAQTLRQLTLGHALGETQRAQLVTWLKGNTTGAASIRAGLPTSWTVDDKTGSGDyGTTNDIAVIWPQGRAPLALVTYFTQPQQNAERRRDVLASAARIIA...
>UniRef100_UPI00050F52B9/36-291
...aerQLRELESTFDGRLGFVALDTATGARI.AHRGDERFPFCSTSKMMLCAAVLARSAGEPALLQRRIAYAKGDLIRYSPITEQHVGAGMSVAELCAATLQYSDNTAANLLIALLGGLQAVTAYARSIGDATFRLDRREPELNTALPGDERDTTTPAAMAASVHRLLVGDALGAAQRAQLNAWMLGNKTGDARIRAGVPADWRVADKTGTGDyGTANDIGVAYPPNRAPIVFIVYTTMRNPNAQARDDVIASATRIAA...
>UniRef100_A0A0K0TQH5/33-288
...vqqQLEALEKSSGGRLGVALINTADNSQI.LYRADERFAMCSTSKVMAAAAVLKQSESDKHLLNQRVEIKKSDLVNYNPIAEKHVNGTMTLAELGAAALQYSDNTAMNKLIAHLGGPDKVTAFARSLGDETFRLDRTEPTLNTAIPGDPRDTTTPLAMAQTLKNLTLGKALAETQRAQLVTWLKGNTTGSASIRAGLPKSWVVGDKTGSGDyGTTNDIAVIWPENHAPLVLVTYFTQPEQKAESRRDILAAAAKIVT...
>UniRef100_Q2XT31/33-288
...vqqKLAELERQSGGRLGVALINTADNSQI.LYRADERFPMCSTSKVMAAAAVLKKSESEPNLLNQRVEIKKSDLVNYNPIAEKHVNGTMSLAELSAAALQYSDNVAMNKLIAHVGGPASVTAFARQLGDETFRLDRTEPTLNTAIPGDPRDTTSPRAMAQTLRNLTLGKALGDSQRAQLVTWMKGNTTGAASIQAGLPASWVVGDKTGSGGyGTTNDIAVIWPKDRAPLILVTYFTQPQPKAESRRDVLASAAKIVT...
>UniRef100_UPI00047FB2A9/37-291
.....dEIKRLESESGGRLGVCVLDTATNTRH.DHRGDERFPMCSTFKMLAAAAILARVDAGHEQLTRRITFDASALVVYSPITEKRVGGDMTLAEICEAAVTLSDNTAGNLLLASIGGPPGLTAFARSLGDQVTRLDRDEPSLNEALPDDPRDTTTPNAMASNLQALVLGKALSAASREQLTAWLIANKTGDTRLRAGLAKDWRVGDKTGTGArGTNNDVAVTWPPGKAPIVITAYLTGSTVSAAQQNAILASVARAV-...
>UniRef100_C5MRF6/33-288
...vqqQLEALEKSSGGRLGVALINTADNSQI.LYRADERFAMCSTSKVMAAAAVLKQSESDKHLLNQRVEIKKSDLVNYNPIAEKHVNGTMTLAELGAAALQYSDNTAMNKLIAHLGGPDKVTAFARSLGDETFRLDRTEPTLNTAIPGDPRDTTTPLAMAQTLKNLTLGKALAETQRAQLVTWLKGNTTGSASIRAGLPKSWVVGDKTGSGDyGTTNDIAVIWPENHAPLVLVTYFTQPEQKAESRRDILAAAAKIVT...
>UniRef100_P74841/33-288
...vqqQLEALEKSSGGRLGVALINTADNSQI.LYRADERFAMCSTSKVMAAAAVLKQSESDKHLLNQRVEIKKSDLVNYNPIAEKHVNGTMTLAELGAAALQYSDNTAMNKLIAHLGGPDKVTAFARSLGDETFRLDRTEPTLNTAIPGDPRDTTTPLAMAQTLKNLTLGKALAETQRAQLVTWLKGNTTGSASIRAGLPKSWVVGDKTGSGDyGTTNDIAVIWPENHAPLVLVTYFTQPEQKAESRRDILAAAAKIVT...
>UniRef100_A0A244B8Y3/33-288
...vqqQLEALEKSSGGRLGVALINTADNSQI.LYRADERFAMCSTSKVMAAAAVLKQSESDKHLLNQRVEIKKSDLVNYNPIAEKHVNGTMTLAELGAAALQYSDNTAMNKLIAHLGGPDKVTAFARSLGDETFRLDRTEPTLNTAIPGDPRDTTTPLAMAQTLKNLTLGKALAETQRAQLVTWLKGNTTGSASIRAGLPKSWVVGDKTGSGDyGTTNDIAVIWPENHAPLVLVTYFTQPEQKAESRRDILAAAAKIVT...
>UniRef100_F2LLP9/46-300
....arQIAALESGFGGRIGVSAIDTGSGRRI.LHRADERFALCSTFKVVLVSAVLARAAGDARLLSSVIRYTRHDLVSYSPVTEKNLATGMTVAALCAAAIQYSDNTAANLLIRLIGDPAAVTAYARSIGDASFRLDRLETELNEAVPGDERDTTTPAAMADTLRRVTLGDGLDPSGRAQLVTWMLGNTTGETRIRAGVPAGWRVADKTGSGDyGTANDVAVLYSPSRQPVVLTVYTTRPDKDAKYDNATLAAVARIVT...
>UniRef100_E1ANH6/33-288
...vqqQLEALEKSSGGRLGVALINTADNSQI.LYRADERFAMCSTSKVMAAAAVLKQSESDKHLLNQRVEIKKSDLVNYNPIAEKHVNGTMTLAELGAAALQYSDNTAMNKLIAHLGGPDKVTAFARSLGDETFRLDRTEPTLNTAIPGDPRDTTTPLAMAQTLKNLTLGKALAETQRAQLVTWLKGNTTGSASIRAGLPKSWVVGDKTGSGDyGTTNDIAVIWPENHAPLVLVTYFTQPEQKAESRRDILAAAAKIVT...
>UniRef100_A0A1W1XZV0/43-297
....aaALAALEQQAGGRLGVYAWDTGSGAIV.NHRADQRFPFCSTFKLMLAGAILARSAQQPALLTKRIHYRRAQLISHSPQTGQHLDDGMTVAELCAATLQYSDNAAANLLLAQLGGPAALTAFARSIGDRSFRLDRTEPTLNTAVPGDVRDTTTPAAMARSLHALTLGNALPAAQRQQLQDWLRGNTTGDKRIRAGVPAGWAVGDKTGSGAyGTTNDIAVLWPASSAPIVLAIYYTQDQPKADWRDAVLAQATRAVL...
>UniRef100_UPI0009FD38A9/29-283
....qdEFARIELATSGRLGVAALDMETGLRA.SLRGDERFPMCSTFKALASAAVLLRVDRGESSLDQRVRFEAKDILANSPVTKDHVESGMTLAELCEAAITRSDNTAGNMILREIGGPAGLTAFFRTIGDNVSRLDRWELALNEGVSGDPRDTTSPVAMLKNLQRVVIGDVLQAASRQKLADWMVANKTGDARLRAGVPRDWRVGDKTGTGErGTYNDIGVFWPPGRKPIVVTVYLTGASAPMEKCNEVIANVARAVA...
>UniRef100_A3FFV8/33-288
...vqqQLEALEKSSGGRLGVALINTADNSQI.LYRADERFAMCSTSKVMAAAAVLKQSESDKHLLNQRVEIKKSDLVNYNPIAEKHVNGTMTLAELGAAALQYSDNTAMNKLIAHLGGPDKVTAFARSLGDETFRLDRTEPTLNTAIPGDPRDTTTPLAMAQTLKNLTLGKALAETQRAQLVTWLKGNTTGSASIRAGLPKSWVVGDKTGSGDyGTTNDIAVIWPENHAPLVLVTYFTQPEQKAENRRDILAAAAKIVT...
>UniRef100_A0A238H4H6/38-293
...aqrALRELEASFDGRIGVAALDTATNAKI.AYRADERFAFCSTFKMMLSAAVLARSAAEPDLLPRRIAYAKRDLVEYSPITGKHAGAGMTTAELCAAALQYSDNTAANLLISLLGGTQAVTAYARSIGDAEFRLDRRETALNTAIPGDLRDTTTPSAMAASLRRLLLGDALGQAQREQLNAWMLGNTTGNERIRAGVPPAWRVADKTGTGDyGTANDIGVLYPPGRVPIVLAIYTTGRAQQARARNDVIASAARIVA...
>UniRef100_Q0GM96/33-288
...vqqKLAALEKSSGGRLGVALIDTADNTQV.LYRGDERFPMCSTSKVMAAAAVLKQSETQKQLLNQPVEIKPADLVNYNPIAEKHVNGTMTQAELSAAALQYSDNTAMNKLIAQLGGPGGVTAFARAIGDETFRLDRTEPTLNTAIPGDPRDTTTPRAMAQTLRQLTLGHALGETQRAQLVTWLKGNTTGAASIRAGLPTSWTVGDKTGSGDyGTTNDIAVIWPQGRAPLVLVTYFTQPQQNAESRRDVLASAARIIA...
>UniRef100_UPI00064A0898/46-300
....arQIAALESGFGGRIGVSAIDTGSGRRI.LHRADERFALCSTFKVVLVSAVLARATGDARLLSSVIRYTRHDLVSYSPVTEKNLATGMTVAALCAAAIQYSDNTAANLLIRLIGDPAAVTAYARSIGDASFRLDRLETELNEAVPGDERDTTTPAAMADTLRRVTLGDGLDPSGREQLVTWMLGNTTGETRIRAGVPAGWRVADKTGSGDyGTANDVAVLYSPSRQPVVLTVYTTRPDKDAKYDNATLAAVARIVT...
>UniRef100_G7ZBA1/37-291
.....eRLAVLEERTGGRLGVAMLDTGSGRLQ.GWRVDERFPMCSTFKFLLAAAVLKGVDQGRERLDRRIPVTSADLVPYAPFAETRLNGTPTVAELCEAAMTLSDNVAANLLLPGVGDPAGLTAFLRGIGDKTTRLDRNEPTLNTAIPGDPRDTTTPAAMVRSMERLLLGDVLRPDSRRQLSDWMIANKTGDKRLRAGLPAGWRVGDKTGTGTnGTANDIAILWPENRPPLLVASYLTQTAKEFKQHDSIHAEVARAVA...
>UniRef100_G0XMH2/33-288
...vqqKLAALEKSSGGRLGVALIDTADNTQV.LYRGDERFPMCSTSKVMAAAAVLKQSETQKQLLNQPVEIKPADLVNYNPIAEKHVNGTMTLAELSAAALQYSDNTAMNKLIAQLGGPGGVTAFARAIGDETFRLDRTEPTQNTAIPGDPRDTTTPRAMAQTLRQLTLGHALGETQRAQLVTWLKGNTTGAASIRAGLPTSWTVGDKTGSGGyGTTNDIAVIWPQGRAPLVLVTYFTQPQQNAESRRDVLASAARIIA...
>UniRef100_UPI000758BCDB/36-291
...aerQLGELESSFDGRLGFVALDTATGACI.AHRADERFPFCSTFKTMLSAAILARSAGDATLLRRRIPYEKRDLVSYSPITEKHVGEGMTVAELCAATLQYSDNTAANLLIALLGGPQAVTAYARSIGDTMFRLDRRETELNTAIPGDERDTTTPAAMAASVRRLLVGDALGVAQRAQLDTWMLGNTTGGARIRAGVPADWRVADKTGTGDyGTGNDIGVAYPPNRAPIVIVIYTTMRDKNAQARNDVLASAARIAA...
>UniRef100_A0A103F0T5/36-291
...aerQLGELESSFDGRLGFVALDTATGACI.AHRADERFPFCSTFKTMLSAAILARSAGDATLLRRRIPYEKRDLVSYSPITEKHVGEGMTVAELCAATLQYSDNTAANLLIALLGGPQAVTAYARSIGDTMFRLDRRETELNTAIPGDERDTTTPAAMAASVRRLLVGDALGVAQRAQLDTWMLGNTTGGARIRAGVPADWRVADKTGTGDyGTGNDIGVAYPPNRAPIVIVIYTTMRDKNAQARNDVLASAARIAA...
>UniRef100_G3EPV9/33-288
...vqqKLAALEKSSGGRLGVALIDTADNTQV.LYRGDERFPMCSTSKVMAAAAVLKQSETQKQLLNQPVEIKPADLVNYNPIAEKHVNGTMTLAELSAAALQYSDNTAMNKLIAQLGGQGGVTAFARAIGDETFRLDRTEPTLNTAIPGDPRDTTTPRAMAQTLRQLTLGHALGETQRAQLVTWLKGNTTGAASIRAGLPTSWTVGDKTGSGDyGTTNDIAVIWPQGRAPLVLVTYFTQPQQNAESRRDVLASAARIIA...
>UniRef100_A0A0E1UDG8/55-310
...aerQLRELESTFDGRLGFVALDTATGARI.AHRGDERFPFCSTSKMMLCAAVLARSAGEPALLQRRIAYAKGDLIRYSPITEQHVGAGMSVAELCAATLQYSDNTAANLLIALLGGLQAVTAYARSIGDATFRLDRREPELNTALPGDERDTTTPAAMAASVHRLLVGDALGAAQRAQLNAWMLGNKTGDARIRAGVPADWRVADKTGTGDyGTANDIGVAYPPNRAPIVFIVYTTMRNPNAQARDDVIASATRIAA...
>UniRef100_G9JVK3/33-288
...vqqQLEALEKSSGGRLGVALINTADNSQI.LYRADERFAMCSTSKVMAAAAVLKQSESDKHLLNQRVEIKKSDLVNYNPIAEKHVNGTMTLAELGAAALQYSDNTAMNKLIAHLGGPDKVTAFARSLGDETFRLDRTEPTLNTAIPGDPRDTTTPLAMAQTLKNLTLGKALAETQRAQLVTWLKGNTTGSASIRAGLPKSWVVGDKTGSGGyGTTNDIAVIWPENHAPLVLVTYFTQPEQKAESRRDILAAAAKIVT...
>UniRef100_UPI0008F24ACE/37-289
......AIKQLELKSGGRLGVSVLDTATGTPI.HHRGDERFPMCSTFKVLAAAAILKDVGSKLEGLERRVRIEQADLVEYSPVTSKHVGGGMSLRELCEAAITMSDNTAGNALLKNIGGPAGLTSFARSLGDQMTRLDRIETELNEAAPGDPRDTTTPNAMAANFSRLLLGDVLLPEGREQLGKWLIANKTGDTRLRAGLPRGWHVGDKTGAGEhGTTNDVAIVWPPERSPLVIAVYLTGASLDPNGRNDVIAAVGREV-...
>UniRef100_UPI0004D03980/39-294
...aedQLKQLESNAGGRLGVAALNTADGKRV.DFRADERFPLCSTFKLVLVSAVLEQSALQKGLLDRRIHYTQSELLSWAPITKKQIATGMTVAELCAAALQYSDNTAANLLMKLVGGPETVTAFARSIGDNQFHLDRWEPELNTAIPGDPRDTSTPTAMAQSLQRVALGDALGASQRSQLQTWLLGNTTGAGKIAAALPAHWMIGDKTGSGDyGTTNDIGVLWPPGKPPVVLTIYLTQREQDAKARNDVVASATRIVV...
>UniRef100_Q842S3/33-288
...vqqKLAELERQSGGRLGVALINTADNSQI.LYRADERFAMCSTSKVMAAAAVLKKSESEPNLLNQRVEIKKSDLVNYSPIAEKHVNGTMSLAELSAAALQYSDNVAMNKLIAHVGGPASVTAFARQLGDETFRLDRTEPTLNTAIPGDPRDTTSPRAMAQTLRNLTLGKALGDSQRAQLVTWMKGNTTGAASIQAGLPASWVVGDKTGSGGyGTTNDIAVIWPKDRAPLILVTYFTQPQPKAESRRDVLASAAKIVT...
>UniRef100_A0A1Z1VQJ7/33-288
...vqqKLAELERQSGGRLGVALINTADNSQI.LYRADERFAMCSTSKVMAAAAVLKKSESEPNLLNQRVEIKKSDLVNYNPIAEKHVNGTMSLAELSAAALQYSDNVAMNKLIAHVGGPASVTAFARQLGDETFRLDRTEPTLNTAIPGDPRDTTSPRAMAQTLRNLTLGKALGDSQRAQLVTWMKGNTTGAASIQAGLPASWVVGDKTGSGGyGTTNDIAVIWPKDRAPLILVIYFTQPQPKAESRRDVLASAAKIVT...
>UniRef100_A0A0H3YEU2/32-287
...vqqQLEALEKSSGGRLGVALINTADNSQI.LYRADERFAMCSTSKVMAAAAVLKQSESDKHLLNQRVEIKKSDLVNYNPIAEKHVNGTMTLAELGAAALQYSDNTAMNKLIAHLGGPDKVTAFARSLGDETFRLDRTEPTLNTAIPGDPRDTTTPLAMAQTLKNLTLGKALAETQRAQLVTWLKGNTTGSASIRAGLPKSWVVGDKTGSGEyGTTNDIAVIWPENHAPLVLVTYFTQPEQKAESRRDILAAAAKIVT...
>UniRef100_A0A0H5BBF8/28-282
....erALADLERRFGGRLGVAILDTGSARRA.SHRGSERFALCSTFKVLAAAVVLARVERGDDSLDRRILYRRDDLVPYSPVTERRLADGMTLGELCEATMTLSDNTAANLLLDSFGGPAAVTAMLRGLGDGATRLDRREPALNDVPPGEERDTTTPQAMGDTLLRLVVGNALAPASRHRLIEWLVNCKTGDQRLRAGVPAAWRVGDKTGSGPrGEANDVAVMWPPGRAPMVVTAYYVNPAGSADARNAVLAEVGRLVA...
>UniRef100_I0DH95/33-288
...vqqKLAALEKSSEGRLGVALIDTADNTQV.LYRGDERFPMCSTSKVMAAAAVLKLSETQKQLLNQPVEIKPADLVNYNPIAEKHVNGTMTLAELSAAALQYSDNTAMNKLIAQLGGPGGVTAFARAIGDETFRLDRTEPTLNTAIPGDPRDTTTPRAMAQTLRQLTLGHALGETQRAQLVTWLKGNTTGAASIRAGLPTSWTVGDKTGSGDyGTTNDIAVIWPQGRAPLVLVTYFTQPQQNAESRRDVLASAARIIA...
>UniRef100_Q7X209/33-288
...vqqQLEALEKSSGGRLGVALINTADNSQI.LYRADERFAMCSTSKVMAAAAVLKQSESDKHLLNQRVEIKKSDLVNYNPIAEKHVNGTMTLAELGAAALQYSDNTAMNKLIAHLGGPDKVTAFARSLGDESFRLDRTEPTLNTAIPGDPRDTTTPLAMAQTLKNLTLGKALAETQRAQLVTWLKGNTTGSASIRAGLPKSWVVGDKTGSGDyGTTNDIAVIWPENHAPLVLVTYFTQPEQKAESRRDILAAAAKIVT...
>UniRef100_UPI0009786D27/36-291
...aerQLRELESTFDGRLGFVALDTATGARI.AHRGDERFPFCSTSKMMLCAAVLARSAGEPALLQRRIAYAKGDLIRYSPITEQHVGAGMSVAELCAATLQYSDNTAANLLMALLGGPQAVTAYARSIGDATFRLDRRESELNTALPGDERDTTTPAAMAASVHRLLVGDALGAAQRAQLNAWMLGNKTGDARIRAGVPADWRVADKTGTGDyGTANDIGVAYPPNRAPIVFIVYTTMRNPNAQARDDVIASATRIAA...
>UniRef100_Q936V5/33-288
...vqqQLEALEKSSGGRLGVALINTADNSQI.LYRADERFAMCSTSKVMAAAAVLKQSESDKHLLNQRVEIKKSDLVNYNPIAEKHVNGTMTLAELGAAALQYSDNTAMNKLIAHLGGPDKVTAFARSLGDETFRLDRTEPTLNTAIPGDPRDTTTPLAMAQTLKNLTLGKALAETQRAQLVTWLKGNTTGSASIRAGLPKSWVVGDKTGSGDyGTTNDIAVIWPENHAPLVLVTYFTQPEQKAESRRDFLAAAAKIVT...
>UniRef100_UPI00004EAC5B/4-259
...vqqQLEALEKSSGGRLGVALINTADNSQI.LYRADERFAMCSTSKVMAAAAVLKQSESDKHLLNQRVEIKKSDLVNYNPIAEKHVNGTMTLAELGAAALQYSDNTAMNKLIAHLGGPDKVTAFARSLGDETFRLDRTEPTLNTAIPGDPRDTTTPLAMAQTLKNLTLGKALAETQRAQLVTWLKGNTTGSASIRAGLPKSWVVGDKTGSCDyGTTNDIAVIWPENHAPLVLVTYFTQPEQKAERRRDILAAAAKIVT...
>UniRef100_E9LZM4/33-288
...vrqKLAALEKSSGGRQGVALIDTADNTQV.LYRGDERFPMCSTSKVMAAAAVLKQSETQKQLLNQPVEIKPADLVNYNPIAEKHVNGTMTLAELSAAALQYSDNTAMNKLIAQLGGPGGVTAFARAIGDETFRLDRTEPTLNTAIPGDPRDTTTPRAMAQTLRQLTLGHALGETQRAQLVTWLKGNTTGAASIRAGLPTSWTVGDKTGSGDyGTTNDIAVIWPQGRAPLVLVTYFTQPQQNAESRRDVLASAARIIA...
>UniRef100_A0A104JF79/46-300
....arQIAALESGFGGRIGVSAIDTGSGRRI.LHRADERFALCSTFKVVLVSAVLARATGDARLLSSVIRYTRRDLVSYSPVTEKNLATGMTVAALCAAAIQYSDNTAANLLIRLIGDPAAVTAYARSIGDASFRLDRLETELNEAVPGDERDTTTPAAMADTLRRVTLGDGLDPSGRAQLVTWMLGNTTGETRIRAGVPAGWRVADKTGSGDyGTANDVAVLYSPSRQPVVLTVYTTRPDKDAKYDNATLAAVARIVT...
>UniRef100_V5N077/33-288
...vqqKLAALEKSSGGRLGVALIDTADNTQV.LYRGDERFPMCSTSKVMAVAAVLKQSETQKQLLNQPVEIKPADLVNYNPIAEKHVNGTMTLAELSAAALQYSDNTAMNKLIAQLGGPGGVTAFARAIGDETFRLDRTESTLNTAIPGDPRDTTTPRAMAQTLRQLTLGHALGETQRAQLVTWLKGNTTGAASIRAGLPTSWTVGDKTGSGDyGTTNDIAVIWPQGRAPLVLVTYFTQPQQNAESRRDVLASAARIIA...
>UniRef100_UPI00050F99D3/36-291
...aerQLRELESTFDGRLGFVALDTATGARI.AHRGDERFPFCSTSKMMLCAAVLARSAGEPALLQRRIAYAKGDLIRYSPITEQHVGAGMSVAEVCAATLQYSDNTAANLLIALLGGPQTVTAYARSIGDATFRLDRREPELNTALPGDERDTTTPAAMAASVHRLLVGDALGAAQRAQLNAWMLGNKTGDARIRAGVPADWRVADKTGTGDyGTANDIGVAYPPNRAPIVFIVYTTMRNPNAQARDDVIASATRIAA...
>UniRef100_Q5MAG2/33-288
...vqqKLAALEKSSGRRLGVALIDTADNTQV.LYRGDERFPMCSTSKVMAAAAVLKQSETQKQLLNQPVEIKPADLVNYNPIAEKHVNGTMTLAELSAAALQYSDNTAMNKLIAQLGGPGGVTAFARAIGDETFRLDRTEPTLNTAIPGDPRDTTTPRAMAQTLRQLTLGHALGETQRAQLVTWLKGNTTGAASIRAGLPTSWTVGDKTGSGDyGTTNDIAVIWPQGRAPLVLVTYFTQPQQNAESRRDVLASAARIIA...
>UniRef100_A0A1E3EFK2/36-290
....qqEFARIELATSGRLGVAALDMETGLRA.SRRGDERFPMCSTFKALASAAVLHRVDRGESSLDQQIRFEAKDILANSPVTKEHVASGMTLAELCEAAITRSDNTAGNMILREIGGPAGLTGFFHTIGDNVSRLDRWELALNEGVSGDPRDTTSPVAMLKNLQRVVLGDVLQTVSRQKLVDWMVANKTGDARLRAGVPRDWRVADKTGTGErGTYNDIGVFWPPGRKPIVVTVYLTGASAPMEKCNEVIANVARAVA...
>UniRef100_A0A060KQ21/33-289
...vqqKLAELERQSGGRLGVALINTADNSQI.LYRADERFAMCSTSKVMAAAAVLKKSESEPNLLNQRVEIKKSDLVNYNPIAEKHVDGTMSLAELSAAALQYSDNVAMNKLIAHVGGPASVTAFARQLGDETFRLDRTEPTLNTAIPGDPRDTTSPRAMAQTLRNLTLGKALGDSQRAQLVTWMKGNTTGAASIQAGLPASWVVGDKTGSGDyGTTNDIAVIWPKDRAPLILVTYFTQPQPKAESRRDVLASAAKIVTd..
>UniRef100_A0A1S2S7M6/37-291
....qqEFARIELATSGRLGVAALDMETGLRA.SRRGDERFPMCSTFKALASAAVLHRVDRGESSLDQQIRFEAKDILANSPVTKEHVASGMTLAELCEAAITRSDNTAGNMILREIGGPAGLTGFFHTIGDNVSRLDRWELALNEGVSGDPRDTTSPVAMLKNLQRVVLGDVLQTVSRQKLVDWMVANKTGDARLRAGVPRDWRVADKTGTGErGTYNDIGVFWPPGRKPIVVTVYLTGASAPMEKCNEVIANVARAVA...
>UniRef100_UPI00073D4546/34-289
...aqqQLQALESAAGGRLGVYAIDTASGKTV.AWRADERFPFCSTFKTIAASALLKRSESAPDFLNQRIHYSHSDIVNWSPVTEKHLSEGMTLAELSAAALQYSDNTAVNLMVDALGGIDKVNEFARSIGDNTFRLDRRETELNSAIPGDERDTTTPAAMSHSLQKLALGNALGETQRSQLVTWMKGNTTGARRIQAGVPSTWTVADKTGAGDyGTTNDIAVIWPEQGGPLVVSIYYTREQQNSPINNDIIAAATRIAV...
>UniRef100_F1CLM9/33-288
...vqqKLAELERQSGGRLGVALINTADNSQI.LYRADERFAMCSTSKVMAAAAVLKKSESEPNLLNQRVEIKKSDLVNYNPIAEKHVNGTMSLAELIAAALQYSDNVAMNKLIAHVGGPASVTAFARQLGDETFRLDRTEPTLNTAIPGDPRDTTSPRAMAQTLRNLTLGKALGDSQRAQLVTWMKGNTTGAASIQAGLPASWVVGDKTGSGGyGTTNDIAVIWPKDRAPLILVTYFTQPQPKAESRRDVLASAAKIVT...
>UniRef100_A0A060L053/33-288
...vqqKLAELERQSGGRLGVALINTADNSQI.LYRADERFAMCSTSKVMAAAAVLKKSESEPNLLNQRVEIKKSDLVNYNPIAEKHVNGTMSLAELSAAALQYSDNVAMNKLIAHVGGPASVTAFARQLGDETFRLDRTEPTLNTAIPGDPRDTTSPRAMAQTLRNLTLGKALGDSQRAQLVTWMKGNTTGAASIRAGLPASWVVGDKTGSGDyGTTNDIAVIWPKDRAPLILVTYFTQPQPKAESRRDVLASAAKIVT...
>UniRef100_Q3HLW4/33-288
...vqqKLAALEKSSGGRLGVALIDTADNTQV.LYRGDERFPMCSTSKVMAVAAVLKQSETQKQLLNQPVEIKPADLVNYNPIAEKHVNGTMTLAELSAAALQYSDNTAMNKLIAQLGGPGGVTAFARAIGDETFRLDRTEPTLNTAIPGDPRDTTTPRAMAQTLRQLTLGHALGETQRAQLVTWLKGNTTGAASIRAGLPTSWTAGDKTGSGDyGTTNDIAVIWPQGRAPLVLVTYFTQPQQNAESRRDVLASAARIIA...
>UniRef100_UPI00061C60C8/34-288
....qrGIQQLEKNAGGRLGVAVTDTADGTVF.TYRGDARFPLCSTSKVFAVAAILKKSESADGLMSEKIAIHKADLVNYNPITEKHVGATMTVAELSAAALQYSDNTAMNALLTRLGGPQQVNAFARSIGDSTFRLDRKEPELNTAIPGDKRDTTSPDAMMQSLKKLVLGKALSPAQRQQLTDWMKGNTTGANSIRAGLPASWTVADKTGSGDyGTTNDIAVIWPPHHAPLVLVTYYTQPDKHAAARKDVLAGAAKIVA...
>UniRef100_UPI0009266322/25-279
....qqKLAALEKSSGGRLGVALIDTADNTQV.LYRGDERFPMCSTSKVMAAAAVLKQSETQKQLLNQPVEIKPADLVNYNPIAEKHVNGTMTLAELSAAALQYSDNTAMNKFIAQLGGPGGVTAFARAIGDETFRLDRTEPTLNTAIPADPRDTTTPRAMAQTLRQLTLGHALGETQRAQLVTWLKGNTTGAASIRAGLPTSWTVGDKTGSGDyGTTNDIAVIWPQGRAPLVLVTYFTQPQQNAEHRRDVLASAARIIA...
>UniRef100_A0A193GEX3/39-292
.....aAFGSLEKSYASRLGVCAIDTANGREI.RHRAEERFPFCSTFKAMAAAAVLARASADPGLLARRIPYTRADLVTYSPITEKHAGAGMTVAELCAATVQYSDNTAGNLLIKLLGGPPALTAFMRGVGNRSFRLDRWETDLNTAIPGDPRDTATPSDMAHSLNKLVLGGALPAAGRAQLKEWLVGNTTGDRRIRAGVPDGWQVGDKTGTGSyGTANDIAVLWPPARPPIVLAVYSTQPSKTGKPSDALIAEATRVVV...
>UniRef100_I3CQ40/41-294
.....dTLSRLEADIGGRLGVSLVDTAGARHW.GYRADERFPMCSTFKFLAAAAVLHRVDQGKEQLSRRIVYHQKDLVPYSPTTGKHTGGALSMAQLCEAAMTLSDNTAANLMLASMNGPAGLTRFVRTLGDDLTRLDRNEPTLNEAVPGDPRDTTTPAAMTADLRRLLLDDALAPASRQQLTQWLVANRTGDQRVRAGLPAGWKVGDKTGTGRlGTANDVGVVWTDKGAPLLFAVYLTENAATDARRDAVHAEVGRLI-...
>UniRef100_UPI00087267AC/33-288
...vqqQLEALEKSSGGRLGVALINTADNSQI.LYRADERFAMCSTSKVMAAAAVLKQSESDKLLLNQRVEIKKSDLVNYNPIAEKHVNGTMTLAELGAAALQYSDNTAMNKLIAHLGGPDKVTAFARSLGDETFRLDRTEPTLNTAIPGDPRDTTTPLAMAQTLKNLTLGKALAETQRAQLVTWLKGNTTGSASIRAGLPKSWVVGDKTGSGDyGTTNDIAVIWPENHAXLVLVTYFTQPEQKAESRRDILAAAAKIVT...
>UniRef100_UPI000572ABBE/5-260
...vqqKLAALEKSSGGRLGVALIDTADNTQV.LYRGDERFPMCGTSKVMAAAAVLKQSETQKQLLNQPVEIKPADLVNYNPIAEKHVNGTMTLAELSAAALQYSDNTAMNKLIAQLGGPGGVTAFARAIGDETFRLDRTEPTLNTAIPGDPRDTTTPRAMAQTLRQLTLGHALGETQRAQLVTWLKGNTTGAASIRAGLPTSWTVGDKTGSGDyGTTNDIAVIWPQGRAPLVLVTYFTQPQQNAESRRDVLASAARIIA...
>UniRef100_A0A1W5RXG1/33-288
...vqqKLAELERQSGGRLGVALINTADNSQI.LYRADERFPMCSTSKVMAAAAVLKQSETQKQLLNQPVEIKPADLVNYNPITEKHVNGTMTLAELSAAALQYTDNTAMNKLIAQLGGPGGVTAFARAIGDETFRLDRTEPTLNTAIPGDPRDTTTPRAMAQTLRQLTLGHALGETQRAQLVTWLKGNTTGAASIRAGLPASWVVGDKTGSGGyGTTNDIAVIWPKDRAPLILVTYFTQPQPKAESRRDVLASAAKIVT...
>UniRef100_A0A1X4JWS1/36-291
...aerQLRELESTFDGRLGFVALDTATGARI.AHRGDERFPFCSTSKMMLCAAVLARSAGEPALLQRRIAYAKGDLIRYSPITEQHVGAGMSVAELCAATLQYSDNTAANLLIALLGGPQTVTAYARSIGDATFRLDRREPELNTALPGDERDTTTPAAMAASVHRLLVGDALGAAQRAQLNAWMLGNKTGDARIRAGVPADWRVADKTGTGDyGTANDIGVAYPPNRASIVFIVYTTMRNPNAQARDDVIASATRIAA...
>UniRef100_A0A095FAQ8/46-300
....arQIAALESGFGGRIGVSAIDTGSGRRI.LHRADERFALCSTFKVVLVSAVLARAAGDARLLSSVIRYTRHDLVSYSPVTEKNLATGMTVAALCAAAIQYSDNTAANLLIRLIGDPAAVTAYARSIGDASFRLDRLETELNEAVPGDERDTTTPAAMADTLRRVTLGDGLDPSGRAQLVTWMLGNTTGETRIRAGVPAGWRVADKTGSGDyGTANDVAVLYSPSRQPVVLTVYTTRPGKDAKYDNATLAAVARIVT...
>UniRef100_UPI00052A4BEB/36-291
...aerQLRELESTFDGRLGFVALDTATGARI.AHRGDERFPFCSTSKMMLCAAVLARSAGEPALLQRRIAYAKGDLIRYSPITEQHVGAGMSVAELCAATLQYSDNTAANLLIALLGGPQTVTAYARSIGDATFRLDRREPELNTALPGDERDTTTPAAMAASVHRLLVGDALGAAQRAQLNAWMLGNKTGDARIRAGVPADWRVADKTGTGDyGTANDIGVAYSPNRAPIVFIVYTTMRNPNAQARDDVIASATRIAA...
>UniRef100_UPI0005BBE9F2/35-290
....aaRLAALEADFGGRLGVCALDTASGAEL.GHRAGERFPFCSTFKAMLVGAVLARSAKQPGLLAERIHYARRDLVEYSPRTEPHLADGMTVAELCAAAVQYSDNSAANFLLKLLGGPAALTAYMRSIGDESFLLERWEPELNRAVPGEARDTSTPQAMAQSLRRLALGDALAPNAQRQLVEWLRGNTTGAEKIRAGVPAGWVVGDKTGNGRyGSSNDIAVLWPPGRAPVVLTVFTTQTREDAKQRHQVVAAAARIAAd..
>UniRef100_UPI000B4E8376/5-260
...vqqKLAALEKSSTGRLGVALIDTADNTQV.LYRGDERFPMCSTSKVMAAAAVLKQSETQKQLLNQPVEIKPADLVNYNPIAEKHVNGTMTLAELSAAALQYSDNTAMNKLIAQLGGPGGVTAFARAIGDETFRLDRTAPTLNTAIPGDPRDTTTPRAMAQTLRQLTLGHALGETQRAQLVTWLKGNTTGAASIRAGLPTSWTVGDKTGSGDyGTTNDIAVIWPQGRAPLVLVTYFTQPQQNAESRRDVLASAARIIA...
>UniRef100_Q934I2/36-291
...aerQLRELESTFDGRLGFVALDTATGARI.AHRGDERFPFCSTSKMMLCAAVLARSAGEPALLQRRIAYAKGDLIRYSPITEQHVGAGMSVAELCAATLQYSDNTAANLLIALLGGPQTVTAYARSIGDATFRLDRRESELNTALPGDERDTTTPAAMAASVHRLLVGDALGAAQRAQLNAWMLGNKTGDARIRAGVPADWRVADKTGTGDyGTANDIGVAYPPNRAPIVFIVYTTMRNPNAQARDDVIASATRIAA...
>UniRef100_UPI000B82001A/33-287
.....rAVQEIEASVGGRLGVALLDMATGRQG.AHRGDERFPLCSTFKLVLAAHVLRRVDQGQERLDRRITYRKSDLMEYSPETERHVDGDMTVEQLCEAAVTLSDNTAANLLLGTQGGPLALTAWLRSLGDSQTRLDRMEPALNDVPPGEVRDTTTPRAMARTVWAVTRGEALSAAARARMLAWLVGNRTGDRRLRAGMPEGWRIGEKTGTGPrGTSNDAGLFWPPDRGAVMVSCYLTGSPAPAEQRDAAIARVGALAA...
>UniRef100_Q8VKT5/33-288
...vqqQLEALEKSSGGRLGVALINTADNSQI.LYRADERFAMCSTSKVMAAAAVLKQSESDKHLLNQRVEIKKSDLVNYNPIAEKHVNGTMTLAELGAAALQYSDNTAMNKLIAHLGGPDKVTAFARSLGDETFRLDRTEPTLNTAIPGDPRDTTTPLAMAQTLKNLTLGKALAETQRAQLVTWLKGNTTGSASIQAGLPKSWVVGDKTGSGDyGTTNDIAIIWPENHAPLVLVTYFTQPDQKAESRRDVLAAAAKIVT...
>UniRef100_B3LE88/33-288
...vqqQLEALEKSSGGRLGVALINTADNSQI.LYRADERFAMCSTSKVMAAAAVLKQSESDKHLLNQRVEIKKSDLVNYNPIAEKHVNGTMTLAELGAAALQYSDNTAMNKLIAHLGGPDKVTAFARSLGDETFRLDRTEPTLNTAIPGDPRDTTTPLAMAQTLKNLTLGKALAETQRAQLVTWLKGNTTGSASIRAGLPKSWGVGDKTGSGDyGTTNDIAVIWPENHAPLVLVTYFTQPEQKAESRRDVLAAAAKIVT...
>UniRef100_A0A060KTV9/33-288
...vqqKLAELERQSGGRLGVALINTADNSQI.LYRADERFAMCSTSKVMAAAAVLKKSESEPNLLNQRVEIKKSDLVNYNPIAEKHVDGTMSLAELSAAALQYSDNVAMNKLIAHVGGPASVTAFARQLGDETFRLDRTEPTLNTAIPGDPRDTTSPRAMAQTLRNLTLGKALGDSQRAQLVTWMKGNTTGAASIQAGLPASWVVGDKTGSGDyGTTNDIAVIWPKDRAPLILATYFTQPQPKAESRRDVLASAAKIVT...
>UniRef100_A0A060KZW7/33-289
...vqqKLAELERQSGGRLGVALINTADNSQI.LYRADERFAMCSTSKVMAAAAVLKKSESEPNLLNQRVEIKKSDLVNYNPIAEKHVNGTMSLAELSAAALQYSDNVAMNKLIAHVGGPASVTAFARQLGDETFRLDRTEPTLNTAIPGDPRDTTSPRAMAQTLRNLTLGKALGDSQRAQLVTWMKGNTTGAASIQAGLPASWVVGDKTGSGDyGTTNDIAVIWPKDRAPLILVTYFTQPQPKAESRRDVLASAAKIVTd..
>UniRef100_UPI0009BE397E/34-290
....qrQFARIEAASGGRLGVAMLDLRTGLHA.SHRGGERFPMCSTWKVLAVAAMLQRVDAGQERLDRRIRFDAHQLVSWSPVTERHVGGEMRVDALCAAALEISDNTAANLLLEALGGPAAITRFARGLDDRVTRLDRYETALNEATPGDPCDTTAPDAMAGDLRRLLLGDALHADSRARLLAWMEACRTGDGKLRAGVPAHWRVADKTGSGGyGSSNDVGLLMPPGQRPVVVAVYLTQTRVAEAQRHAAIAAVARAIVd..
>UniRef100_UPI0001B04C53/4-259
...vqqQLEALEKSSGGRLGVALINTADNSQI.LYRADERFAMCSTSKVMAAAAVLKQSESDKHLLNQRVEIKKSDLVNYNPIAEKHVNGTMTLAELGAAALQYSDNTAMNKLIAHLGGPDKVTAFARSLGDETFRLDRTAPTLNTAIPGDPRDTTTPLAMAQTLKNLTLGKALAETQRAQLVTWLKGNTTGSASIRAGLPKSWVVGDKTGSGDyGTTNDIAVIWPENHAPLVLVTYFTQPEQKAENRNDILAAAAKIVT...
>UniRef100_A0A1Q4BCJ7/34-286
.....tQFRHIERDSKGRLGIFVLDTQRDRYV.GYRQGERFPMCSTFKLVLAAAVLKRADQGKEKLDRPIPVKASDIVPNSPGTEKKVGDSMTLAELCAATTTLSDNAAANLILATLGGPKGMTAFARSIGDTAFRLDRIEPMMSNATPRDLRDTTTPQAMAETVQKLVLGDVLSEASRAQLTAWLVGNKTGDTRLRAGVPGDWRVGDKTGAGGhGTTNDVGLFWAPQRKPIIVSVYLTGSRATSDERNAAIAAVARAV-...
>UniRef100_A0A1S1WY95/37-291
.....aRLARLEKDFGGRLGVFAIDTADGATL.GHRAGERFPFCSTFKAMLAGAILARSERQPQLLAQRIHYQKSGLVEYSPVTERHLEDGMTVAELCAATVQYSDNSAANLLLQLLGGPAELTAYMRSIGDGSFRLERWEPELNGAIPGEERDTTTPQAMAQSLRQLALGDGLASPQRRQLVDWLCGNTTGAEKIKAGVPADWLVGDKTGAGRyGSSNDIAVLWPQGRPPIVLAVYTTQPRRDAKPRHDVVASAARIVAd..
>UniRef100_D1MAH3/33-288
...vqqQLEALEKSSGGRLGVALINTADNSQI.LYRADERFAMCSTSKVMAAAAVLKQSESDKHLLNQRVEIKKSDLVNYNPIAEKHVNGTMTLAELGAAALQYSDNTAMNKLIAHLGGPDKVTAFARSLGDETFRLDRTEPTLNTAIPGDPRDTTTPLAMAQTLKNLTLGKALAETQRTQLVTWLKGNTTGSASIRAGLPKSWVVGDKTGSGDyGTTNDIAVIWPENHAPLVLVTYFTQPEQKAESRRDILAAAAKIVT...
>UniRef100_B3LE90/33-288
...vqqQLKALEKSSGGRLGVALINTADNSQI.LYRADERFAMCSTSKVMAAAAVLKQSESDKHLLNQRVEIKKSDLVNYNPIAEKHVNGTMTLAELGAAALQYSDNTAMNKLIAHLGGPDKVTAFARSLGDETFRLDRTEPTLNTAIPGDPRDTTTPLAMAQTLKNLTLGKALAETQRAQLVTWLKGNTTGSASIQAGLPKSWVVGDKTGSGDyGTTNDIAIIWPENHAPLVLVTYFTQPEQKAESRRDVLAAAAKIVT...
>UniRef100_L8B2Q9/33-288
...vqqQLEALEKSSGGRLGVALINTADNSQI.LYRADERFAMCSTSKVMAVAAVLKQSESDKHLLNQRVEIKKSDLVNYNPIAEKHVNGTMTLAELGAAALQYSDNTAMNKLIAHLGGPDKVTAFARSLGDETFRLDRTEPTLNTAIPGDPRDTTTPLAMAQTLKNLTLGKALAETQRAQLVTWLKGNTTGSASIRAGLPKSWVVGDKTGSGDyGTTNDIAVIWPENHAPLVLVTYFTQPEQKAESRRDILAAAAKIVT...
>UniRef100_A0A1Q1MQ16/33-288
...vqqKLAELERQSGGRLGVALINTADNSQI.LYRADERFAMCSTSKVMAAAAVLKKSESEPNLLNQRVEIKKSDLVNYNPITEKHVNGTMSLAELSAAALQYSDNVAMNKLIAHVGGPASVTAFARQLGDETFRLDRTEPTLNTAIPGDPRDTTSPRAMAQTLRNLTLGKALGDSQRAQLVTWMKGNTTGAASIQAGLPASWVVGDKTGSGGyGTTNDIAVIWPKDRAPLILVTYFTQPQPKAESRRDVLASAAKIVT...
>UniRef100_Q8VN23/33-288
...vqqQLEALEKSSGGRLGVALINTADNSQI.LYRADERFAMCSTSKVMAAAAVLKQSESNKHLLNQRVEIKKSDLVNYNPIAEKHVNGTMTLAELGAAALQYSDNTAMNKLIAHLGGPDKVTAFARSLGDETFRLDRTEPTLNTAIPGDPRDTTTPLAMAQTLKNLTLGKALAETQRAQLVTWLKGNTTGSASIQAGLPKSWVVGDKTGSGDyGTTNDIAVIWPENHAPLVLVTYFTQPEQKAESRRDVLAAAAKIVT...
>UniRef100_H9CTS7/55-310
...aerQLRELESTFDGRLGFVALDTATGARI.AHRGDERFPFYSTSKMMLCAAVLARSAGEPALLQRRIAYAKGDLIRYSPITEQHVGAGMSVAELCAATLQYSDNTAANLLIALLGGPQAVTAYARSIGDATFRLDRREPELNTALPGDERDTTTPAAMAASVHRLLVGDALGAAQRAQLNAWMLGNKTGDARIRAGVPADWRVADKTGTGDyGTANDIGVAYPPNRAPIVFIVYTTMRNPNAQARDDVIASATRIAA...
>UniRef100_UPI00047A6A5E/39-293
.....rAVQEVEASVGGRLGVALLDVATGRQD.AHRGDERFPLCSTFKLVLAAHVLRRVDQGQERLDRRITYRKSDLMEYSPATERHVDGDMTVEQLCEAAVTLSDNTAANLLLGTQGGPLALTAWLRSLGDSQTRLDRMEPALNDVPPGEVRDTTTPRAMARTVWAVTQGEALSAAARARMLAWLVGNRTGDRRLRAGMPEGWRVGEKTGTGPrGTSNDIGLFWPPDRDAVMVSCYLTGSPAPAEQRDAALARVGALAA...
>UniRef100_A0A0A0R195/17-269
...vqqKLAALEKSSGGRLGVALIDTADNTQV.LYRGDERFPMCSTSKVMAAAAVLKQSETQKQLLNQPVEIKPADLVNYNPIAEKHVNGTMTLAELSAAALQYSDNTAMNKLIAQLGGPGGVTAFARAIGDETFRLDRTEPTLNTAIPGDPRDTTTPRAMAQTLRQLTLGHALGETQRAQLVTWLKGNTTGAASIRAGLPTSWTVGDKTGSGDyGTTNDIAVIWPQGRAPLVLVTYFTQPQQNAESRRDVLASAAR---...
>UniRef100_A0A127P9K0/2-253
......--RQIEAKSGGRLGVAILDTASGQSH.AYRGDELFPMCSTFKLLAAGLTLHRVDQAQEQLARRIRYETAELVPYSPATEKHAGGDMSVAELCEATLTLSDNTAANLLLHSFGGPTQLTAYLRSLGDKVTRLDRIEPDLNQATPGDPRDTTSPSAMLSTMQQLLLGNALSADSRKQLATWLLANKTGDKRLRALLPAGWRVADKTGSGAyGSTNDIGMLLPPGRAPLLVAAYLTGTKASEATRNATLAEVGRLAA...
>UniRef100_J7IB33/33-288
...veqKLAALEQRSGGRLGVALIDTADGSQI.LYRGDERFAMCSTSKVMAAAAVLKQSESQHDLLNQRIEIKKGDLTNYNPIAEKHVGGSMSLSELSAAALQYSDNVAMNKLIAQLGGPQGVTAFARKIGDETFRLDRTEPTLNTAIPGDPRDTTSPRAMAQTLRNLTLGKALGDAQRAQLVTWMKGNTTGTASIQAGLPASWVVGDKTGSGGyGTTNDIAVIWPKDRAPLVLVTYFTQPQPEAESRRDVLASAAKIVT...
>UniRef100_F0Q2B9/33-287
.....rAVQEIEASVGGRLGVALLDMATGRQR.AHRGDERFPLCSTFKLVLAAHVLRRVDQGQERLDRRITYGKSDLMEYSPATERHVGGDMTVEQLCEAAVTLSDNTAANLLLGTQGGPLGLTAWLRSLGDSQTRLDRMEPALNDVPPGEVRDTTTPRAMARTVWAVTQGEALSSAARAQMLAWLVGNRTGDRRLRAGMPEGWRIGEKTGTGPrGTSNDIGLFWPPDRGAVMVSCYLTGSPAPAEQRDAALARVGALAA...
>UniRef100_H6V563/33-288
...vqqKLAELERQSGGRLGVALINTADNSQI.LYRADERFAMCSTSKVMAAAAVLKKSESEPNLLNQRVEIKKSDLVNYNPIAEKHVNGTMSLAELSAAALQYSDNTAMNKLIAQLGGPGGVTAFARAIGDETFRLDRTEPTLNTAIPGDPRDTTTPRAMAQTLRQLTLGHALGETQRAQLVTWLKGNTTGAASIRAGLPTSWTVGDKTGSGGyGTTNDIAVIWPKDRAPLILVTYFTQPQPKAESRRDVLASAAKIVT...
>UniRef100_A0A0U2T6D5/33-288
...vqqQLEALEKSSGGRLGVALINTADNSQI.LYRADERFAMCSTSKVMAAAAVLKQSESDKHLLNQSVEIKKSDLVNYNPIAEKHVNGTMTLAELGAAALQYSDNTAMNKLIAHLGGPDKVTAFARSLGDETFRLDRTEPTLNTAIPGDPRDTTTPLAMAQTLKNLTLGKALAETQRAQLVTWLKGNTTGSASIRAGLPKSWVVGDKTGSGDyGTTNDIAVIWPENHAPLVLVTYFTQPEQKAESRRDILAAAAKIVT...
>UniRef100_A0A1E4LJ31/31-284
......ALRGIEQGVGGRLGVAALDTGTGRLA.AHRGGERFALCSTFKLLLAAQALHRVDRGVEQLEHRIAYGQADLLEYAPVTRPHAGGALTVAELCEAAMAWSDNTAANLLLARQGGPQALTDWLRTLGDPATRLDRNEPALNDVPPGDVRDTTTPEAMARTLQAVALGEALTPASRERLQGWMLGCRTGDQRLRAGMPPGWRIGEKTGTGPrGTSNDIGVLWPPGRAPVALACYLTGSTADGARRDAAIAEVGRRVA...
>UniRef100_UPI00050F7284/46-300
....arQIAALESGFGGRVGVSAIDTGSGRRI.LHRADERFALCSTFKVVLVSAVLARATGDARLLSSVIRYTRRDLVSYSPVTEKNLATGMTVAALCAAAIQYSDNTAANLLIRLIGDPAAVTAYARSIGDASFRLDRLETELNEAVPGDERDTTTPAAMADTLRRVTLGDGLDPSGRAQLVTWMLGNTTGETRIRAGVPAGWRVADKTGSGDyGTANDVAVLYSPSRQPVVLTVYTTRPGKDAKYDNATLAAVARIVT...
>UniRef100_C5IUN2/33-288
...vqqKLAELERQSGGRLGVALINTADNSQI.LYRADERFAMCSTSKVMAAAAVLKKSESEPNLLNQRVEIKKSDLVNYNPIAEKHVNGTMSLAELSAAALQYSDNVAMNKLIAHVGGPASVTAFARQLGDETFRLDRTEPTLNTAIPGDPRDTTSPRAMAQTLRNLALGKALGDSQRAQLVTWMKGNTTGAASIQAGLPASWVVGDKTGSGDyGTTNDIAVIWPKDRAPLILVTYFTQPQPKAESRRDVLASAAKIVT...
>UniRef100_A0A212JU75/27-280
....edPFAAIEARIGGRLGVAILDTGSGASW.ARRDDERFPLCSTFKVLAVGAVLARVDAGAEDLDEPVPIAAAEVVEYSPVTGRRAGGEMRLAEICEAALTRSDNTAGNLLLKRIGGPAGLTAFARTLDDAVTRLDRWETDLNAAIPGDPRDTTTPEAMVDDLGALLLGDRLSPTSAERLIAWMRANATGDAKLRAGLPAGWQVADKTGGGDhGATADVAVIWPPTGDPLIVAVYIHESPASFDARNAAIAEVARRI-...
>UniRef100_UPI000B4E8374/5-260
...vqqKLAALEKSSGGRLGVALIDTADNTQV.LYRGDERFPMCSTSKVMAAAAVLKQSETQKQLLNQPVEIKPADLVNYNPIAEKHVNGTMTLAELSAAALQYSDNTAMNKLIAQLGGPGGVTAFARAIGDETFRLDRTASTLNTAIPGDPRDTTTPRAMAQTLRQLTLGHALGETQRAQLVTWLKGNTTGAASIRAGLPTSWTVGDKTGSGDyGTTNDIAVIWPQGRAPLVLVTYFTQPQQNAESRRDVLASAARIIA...
>UniRef100_B1YZ28/40-293
.....tSFAALEHAAGGRLGVCAIDSASGRRA.QHRADERFPFCSTFKAMLGAAVLAHSVDRPGLLQQRVSYGPSDLVNYSPVSGKHVGTGMTVAELCEAAIQYSDNSAANLAMKLIGGPSAVTAYARSIGDDAFRLDRWETELNTALPGDPRDTTTPAAMAASMRVLTLGDALPSAQRAQFVAWLRGNKVGDKRIRAGVPAGSQVGDKTGTGDyGTTNDAGVIWLPSRAPIVLAVYYTQTRADAKPKDDVIAAAARIAV...
>UniRef100_UPI000469EAD3/46-300
....arQIAALESGFGGRIGVSAIDTGSGRRI.LHRADERFPLCSTFKVVLVSAVLARATGDARLLSSVIRYTRRDLVSYSPVTEKNLATGMTVAALCAAAIQYSDNTAANLLIRLIGDPAAVTAHARSIGDATFRLDRLETELNEAVPGDERDTTTPAAMADTLRRVTLGDGLDPSGRAQLVTWMLGNTTGETRIRAGVPAGWRVADKTGSGDyGTANDVAVLYSPSRQPVVLTVYTTRPDKGAKYDNATLAAVARIVT...
>UniRef100_A0A060KT75/33-289
...vqqKLAELERQSGGRLGVALINTADNSQI.LYRADERFAMCSTSKVMAAATVLKKSESEPNLLNQRVEIKKSDLVNYNPIAEKHVDGTMSLAELSAAALQYSDNVAMNKLIAHVGGPASVTAFARQLGDETFRLDRTEPTLNTAIPGDPRDTTSPRAMAQTLRNLTLGKALGDSQRAQLVTWMKGNTTGAASIQAGLPASWVVGDKTGSGDyGTTNDIAVIWPKDRAPLILVTYFTQPQPKAESRRDVLASAAKIVTd..
>UniRef100_Q2XPY6/33-288
...vqqKLAELEQQSGGRLGVALINTADNSQI.LYRADERFAMCSTSKVMAVAAVLKKSESEPNLLNQRVEIKKSDLVNYNPIAEKHVNGTMSLAELSAAALQYSDNVAMNKLIAHVGGPASVTAFARQLGDETFRLDRTEPTLNTAIPGDPRDTTSPRAMAQTLRNLTLGKALGDSQRAQLVTWMKGNTTGAASIQAGLPASWVVGDKTGSGGyGTTNDIAVIWPKDRAPLILVIYFTQPQPKAESRRDVLASAAKIVT...
>UniRef100_A0A060L007/33-288
...vqqRLAELERQSGGRLGVALINTADNSQI.LYRADERFAMCSTSKVMAAAAVLKKSESEPNLLNQRVEIKKSDLVNYNPIAEKHVNGTMSLAELSAAALQYSDNVAMNKLIAHVGGPASVTAFARQLGDETFRLDRTEPTLNTAIPGDPRDTTSPRAMAQTLRNLTLGKALGDSQRAQLVTWMKGNTTGAASIQAGLPASWVVGDKTGSGDyGTTNDIAVIWPKDRAPLILVTYFTQPQPKAESRRDVLASAAKIVT...
>UniRef100_A0A060KQ56/33-288
...vqqKLAELERQSGGRLGVALINTADNSQI.LYRADERFAMCSTSKVMAAAAVLKKSESEPNLLNQRVEIKKSDLVNYNPIAEKHVDGTMSLAELSAAALQYSDNVAMNKLIAHVGGPASVTAFARQLGDETFRLDRTEPTLNTAIPGDPRDTTSPRAMAQTLRNLTLGKALGDSQRAQLVTWMKGNTTGAASIQAGLPASWVVGDKTGSGDyGTTNDIAVIWPKDRAPLILVTYFTQPQPKAESRRDVLASAAKIVT...
>UniRef100_A0A060KZ03/33-288
...vqqKLAELERQSGGRLGVALINTADNSQI.LYRADERFAMCSTSKVMAAAAVLKKSESEPNLLNQRVEIKKSDLVNYNPIAEKHVDGTMSLAELSAAALQYSDNVAMNKLIAHVGGPASVTAFARQLGDETFRLDRTEPTLNTAIPGDPRDTTSPRAMAQTLRNLTLGKALGDSQRAQLVTWMKGNTTGAASIQAGLPASWVVGDKTGSGDyGTTNDIAVIWPKDRAPLILVTYFTQPQPKAESRRDVLASAAKIVT...
>UniRef100_A0A060L009/33-288
...vqqKLAELERQSGGRLGVALINTADNSQI.LYRADERFAMCSTSKVMAAAAVLKKSESEPNLLNQRVEIKKSDLVNYNPIAEKHVDGTMSLAELSAAALQYSDNVAMNKLIAHVGGPASVTAFARQLGDETFRLDRTEPTLNTAIPGDPRDTTSPRAMAQTLRNLTLGKALGDSQRAQLVTWMKGNTTGAASIQAGLPASWVVGDKTGSGDyGTTNDIAVIWPKDRAPLILVTYFTQPQPKAESRRDVLASAAKIVT...
>UniRef100_A0A060KZD6/33-288
...vqqKLAELERQSGGRLGVALINTADNSQI.LYRADERFAMCSTSKVMAAAAVLKKSESEPNLLNQRVEIKKSDLVNYNPIAEKHVDGTMSLAELSAAALQYSDNVAMNKLIAHVGGPASVTAFARQLGDETFRLDRTEPTLNTAIPGDPRDTTSPRAMAQTLRNLTLGKALGDSQRAQLVTWMKGNTTGAASIQAGLPASWVVGDKTGSGDyGTTNDIAVIWPKDRAPLILVTYFTQPQPKAESRRDVLASAAKIVT...
>UniRef100_A0A060L064/33-288
...vqqKLAELERQSGGRLGVALINTADNSQI.LYRADERFAMCSTSKVMAAAAVLKKSESEPNLLNQRVEIKKSDLVNYNPIAEKHVDGTMSLAELSAAALQYSDNVAMNKLIAHVGGPASVTAFARQLGDETFRLDRTEPTLNTAIPGDPRDTTSPRAMAQTLRNLTLGKALGDSQRAQLVTWMKGNTTGAASIQAGLPASWVVGDKTGSGDyGTTNDIAVIWPKDRAPLILVTYFTQPQPKAESRRDVLASAAKIVT...
>UniRef100_A0A060KZZ1/33-288
...vqqKLAELERQSGGRLGVALINTADNSQI.LYRADERFAMCSTSKVMAAAAVLKKSESEPNLLNQRVEIKKSDLVNYNPIAEKHVDGTMSLAELSAAALQYSDNVAMNKLIAHVGGPASVTAFARQLGDETFRLDRTEPTLNTAIPGDPRDTTSPRAMAQTLRNLTLGKALGDSQRAQLVTWMKGNTTGAASIQAGLPASWVVGDKTGSGDyGTTNDIAVIWPKDRAPLILVTYFTQPQPKAESRRDVLASAAKIVT...
>UniRef100_A0A1M7NTN5/39-289
.....aQLALLEKESGGLLGVAALNTGDGRQL.LHRADERFPVCSTFKMMLSAAVLARDP---ALLKKRIPYEKSDLVPHAPITSKHVGEGMTVAELCEATLQYSDNPAANLLMKQLGGPAAVTAYARSIGDSEFRLERWETELNTAIPGDPRDTTTPEAMARSLQKLVLGDALPPTQRKQLKDWMLGNTTGATRIRAGVPAGWPVADKTGAGDyGTVNDIAVIWPPGKAPIVLAVYLTQPGKDDKSHPEIHGEVAKIVI...
>UniRef100_A0A125SP82/43-298
....skRLARIEASTSGRLGVSVLDTGSGAHA.GLRADEAFPMCSTFKFLAAGFVLARVDKGEEDLRRKIVYSKSDLVDYSPVTQHHADSALSVAALCEAAITLSDNTAANLLLASFGGPAALTAFVRTLGDTQTRLDRNEPTLNESTPGDPRDTTTPNAMLANMRTLLLTDRLSVSSCAQLRDWLIANKTGAKRIREKLPKDWRVGDKTGTGShGSTNDIAIIWPPKRAPLLVTAYLTQTSAQTARREAAIADIGGLVV...
>UniRef100_A0A060KTQ9/33-288
...vqqKLAELERQSGGRLGVALINTADNSQI.LYRADERFAMCSTSKVMAAAAVLKKSESEPNLLNQRVEIKKSDLVNYNPIAEKHVDGTMSLAELSAAALQYSDNVAMNKLISHVGGPASVTAFARQLGDETFRLDRTEPTLNTAIPGDPRDTTSPRAMAQTLRNLTLGKALGDSQRAQLVTWMKGNTTGAASIQAGLPASWVVGDKTGSGDyGTTNDIAVIWPKDRAPLILVTYFTQPQPKAESRRDVLASAAKIVT...
>UniRef100_UPI0000110AD3/4-259
...vqqQLEALEKSSGGRLGVALINTADNSQI.LYRADERFAMCSTSKVMAAAAVLKQSESDKHLLNQRVEIKKSDLVNYNPIAEKHVNGTMTLAELGAAALQYSDNTAMNKLIAHLGGPDKVTAFARSLGDETFRLDRTAPTLNTAIPGDPRDTTTPLAMAQTLKNLTLGKALAETQRAQLVTWLKGNTTGSASIRAGLPKSWVVGDKTGSGDyGTTNDIAVIWPENHAPLVLVTYFTQPEQKAERRRDILAAAAKIVT...
>UniRef100_A0A060KQF0/33-288
...vqqKLAELERQSGGRLGVALINTADNSQI.LYRADERFAMCSTSKVMAAAAVLKKSESEPNLLNQRVEIKKSDLVSYNPIAEKHVDGTMSLAELSAAALQYSDNVAMNKLIAHVGGPASVTAFARQLGDETFRLDRTEPTLNTAIPGDPRDTTSPRAMAQTLRNLTLGKALGDSQRAQLVTWMKGNTTGAASIQAGLPASWVVGDKTGSGDyGTTNDIAVIWPKDRAPLILVTYFTQPQPKAESRRDVLASAAKIVT...
>UniRef100_B2CR57/33-288
...vqqKLAALEKSSGGRLGVALIDTADNTQV.LYRGDERFPMCSTSKVMAVAAVLKQSETQKQLLNQPVEIKPADLVNYNPIAEKHVNGTMTLAELSAAALQYSDNTAMNKLIAQLGGPGGVTAFARAIGDETFRLDRTELTLNTAIPGDPRDTTTPRAMAQTLRQLTLGHALGETQRAQLVTWLKGNTTGAASIRAGLPTSWTVGDKTGSGDyGTTNDIAVIWPQGRAPLVLVTYFTQPQQNAESRRDVLASAARIIA...
>UniRef100_A8BHZ3/33-288
...veqKLAALEQRSGGRLGVALIDTADGSQI.LYRGDERFAMCSTSKVMAAAAVLKQSESQHDLLNQRIEIKKGDLTNYNPIAEKHVGRSMSLSELSAAALQYSDNVAMNKLIAQLGGPQGVTAFARKIGDETFRLDRTEPTLNTAIPGDPRDTTSPRAMAQTLRNLTLGKALGDAQRAQLVTWMKGNTTGTASIQAGLPASWVVGDKTGSGDyGTTNDIAVIWPKDRAPLVLVTYFTQPQPEAESRRDVLASAAKIVT...
>UniRef100_C5MRF5/33-288
...vqqQLEALEKSSGGRLGVALINTADNSQI.LYRADERFAMCSTSKVMAAAAVLKQSESDKHLLNQRVEIKKSDLVNYNPIAEKHVNGTMTLAELGAAALQYSDNTAMNKLIAHLGGPDKVTAFARSLGDETFRLDRTETTLNTAIPGDPRDTTTPLAMAQTLKNLTLGKALAETQRAQLVTWLKGNTTGSASIRAGLPKSWVVGDKTGSGDyGTTNDIAVIWPENHAPLVLVTYFTQPEQKAESRRDILAAAAKIVT...
>UniRef100_A0A060KTL3/33-288
...vqqKLAELERQSGGRLGVALINTADNSQI.LYRADERFAMCSTSKVMAAAAVLKKSESEPSLLNQRVEIKKSDLVNYNPIAEKHVNGTMSLAELSAAALQYSDNVAMNKLIAHVGGPASVTAFARQLGDETFRLDRTEPTLNTAIPGDPRDTTSPRAMAQTLRNLTLGKALGDSQRAQLVTWMKGNTTGAASIQAGLPASWVVGDKTGSGDyGTTNDIAVIWPKDRAPLILVTYFTQPQPKAESRRDVLASAAKIVT...
>UniRef100_A0A060KZ21/33-288
...vqqKLAELERQSGGRLGVALINTADNSQI.LYRADERFAMCSTSKVMAAAAVLKKSESEPSLLNQRVEIKKSDLVNYNPIAEKHVNGTMSLAELSAAALQYSDNVAMNKLIAHVGGPASVTAFARQLGDETFRLDRTEPTLNTAIPGDPRDTTSPRAMAQTLRNLTLGKALGDSQRAQLVTWMKGNTTGAASIQAGLPASWVVGDKTGSGDyGTTNDIAVIWPKDRAPLILVTYFTQPQPKAESRRDVLASAAKIVT...
>UniRef100_UPI0005F591D3/7-262
...vqqKLAELERQSGGRLGVALINTADNSQI.LYRADERFAMCSTSKVMAAAAVLKKSESEPNLLNQRVEIKKSDLVNYNPIAEKHVNGTMSLAELSAAALQYSDNVAMNKLIAHVGGPASVTAFARQLGDETFRLDRTEPTLNTAIPGDPRDTTSPRAMAQTLRNLTLGKALGDSQRAQLVTWMKGNTTGAASIQAGLPASWVVGDKTGSGGyGTTNDIAVIWPKDRAPLILVTYFTQPQPKAESRRDVLASAAKIVT...
>UniRef100_A8IW71/33-288
...vqqKLAELERQSGGRLGVALINTADNSQI.LYRADERFAMCSTSKVMAAAAVLKKSESEPNLLNQRVEIKKSDLVNYNPIAEKHVNGTMSLAELSAAALQYSDNVAMNKLIAHVGGPASVTAFARQLGDDTFRLDRTEPTLNTAIPGDPRDTTSPRAMAQTLRNLTLGKALGDSQRAQLVTWMKGNTTGAASIQAGLPASWVVGDKTGSGDyGTTNDIAVIWPKDRAPLILVTYFTQPQPKAESRRDVLASAAKIVT...
>UniRef100_A8W9A7/33-288
...vqqKLAELERQSGGRLGVALINTADNSQI.LYRADERFAMCSTSKVMAAAAVLKKSESEPNLLNQRVEIKKSDLVNYNPIAEKHVNGTMSLAELSAAALQYSDNVAMNKLIAHVGGPASVTAFARQLGDETFRLDRTEPTLNTAIPGDPRDTTSPRAMAQTLRNLTLGKALGDSQRAQLVTWMKGNTTGAASIQAGLPASWVVGDKTGSGDyGTTNDIAVIWPKDRAPLILVTYFTQPQPKAESRRDVLASAAKIVT...
>UniRef100_A0A159ZKX3/33-288
...vqqRLAELERQSGGRLGVALINTADNSQI.LYRADERFAMCSTSKVMAAAAVLKKSESEPNLLNQRVEIKKSDLVNYNPIAEKHVNGTMSLAELSAAALQYSDNVAMNKLIAHVGGPASVTAFARQLGDETFRLDRTEPTLNTAIPGDPRDTTSPRAMAQTLRNLTLGKALGDSQRAQLVTWMKGNTTGAASIQAGLPASWVVGDKTGSGGyGTTNDIAVIWPKDRAPLILVTYFTQPQPKAESRRDVLASAAKIVT...
>UniRef100_A0A060KTK6/33-288
...vqqKLAELERQSGGRLGVALINTADNSQV.LYRADERFAMCSTSKVMAAAAVLKKSESEPNLLNQRVEIKKSDLVNYNPIAEKHVNGTMSLAELSAAALQYSDNVAMNKLIAHVGGPASVTAFARQLGDETFRLDRTEPTLNTAIPGDPRDTTSPRAMAQTLRNLTLGKALGDSQRAQLVTWMKGNTTGAASIQAGLPASWVVGDKTGSGDyGTTNDIAVIWPKDRAPLILVTYFTQPQPKAESRRDVLASAAKIVT...
>UniRef100_A0A060KQ49/33-288
...vqqKLAELERQSGGRLGVALINTADNSQI.LYRADERFAMCSTSKVMAAAAVLKKSESEPNLLNQRVEIKKSDLVNYNPIAEKHVDGTMSLAELSAAALQYSDNVAMNKLIAHVGGPASVTAFARQLGDETFRLDRTEPTLNTAIPGDPRDTTSPRAMAQTLRNLTLGKALGDSQRAQLVTWMKGNTTGAASIQAGLPASWVVGDKTGSGGyGTTNDIAVIWPKDRAPLILVTYFTQPQPKAESRRDVLASAAKIVT...
>UniRef100_UPI000572AB9D/5-260
...vqqKLAALEKSSGGRLGVALIDTADNTQV.LYRGDERFPMCGTSKVMAAAAVLKQSETQKQLLNQPVEIKPADLVNYNPIAEKHVNGTMTLAELSAAALQYSDNTAMNKLIAQLGGPGGVTAFARAIGDETFRLDRTEPTLNTAIPGDPRDTTTPRAMAQTLRQLTLGHALGETQRAQLVTWLKGNTTGAASIRAGLPTSWTVGDKTGAGDyGTTNDIAVIWPQGRAPLVLVTYFTQPQQNAESRRDVLASAARIIA...
>UniRef100_A0A126YQ78/43-298
....skRLARIEASTSGRLGVSVLDTGSGAHA.GLRADEAFPMCSTFKFLAAGFVLARVDKGEEDLKRKIVYSKSDLVDYSPVTQHHADSALSVAALCDAAITLSDNTAANLLLASFGGPAALTAFVRTLGDTQTRLDRNEPTLNESTPGDPRDTTTPNAMLANMRTLLLTDRLSVSSCAQLRDWLIANKTGAKRIREKLPKDWRVGDKTGTGShGSTNDIAIIWPPKRAPLLVTAYLTQTSAQTARREAAIADIGGLVV...
>UniRef100_Q6DQV0/33-288
...vqqKLAELEQQSGGRLGVALINTADNSQI.LYRADERFAMCSTSKVMAAAAVLKKSESEPNLLNQRVEIKKSDLVNYNPIAEKHVDGTMSLAELSAAALQYSDNVAMNKLIAHVGGPASVTAFARQLGDETFRLDRTEPTLNTAIPGDPRDTTSPRAMAQTLRNLTLGKALGDSQRAQLVTWMKGNTTGAASIQAGLPASWVVGDKTGSGDyGTTNDIAVIWPKDRAPLILVTYFTQPQPKAESRRDVLASAAKIVT...
>UniRef100_UPI0007826B32/37-293
...ieqTLAELERRHGGRLGVAILDTGHQRLI.AHRGDERFAMCSTFKALAAAYVLARVDRKEEDLSRMIVYGKEQLVPYSPLTEKHTGEGLSVGSICEAAVTLSDNTAANLLLDSFGGPPALTAWLRSTGDQVTRLDRREPDLNENRAGDPQDTTTPIAMLQSLRTLILGDVLSGASRDQLIAWLVSNTTGDQKLRAGLPKGWRVGDKTGSGSnNASNDVAVIWPPNRAPLIVTVYYTGAKATGDQINALMADVGRLVA...
>UniRef100_Q8RKB1/33-288
...vqqQLEALEKSSGGRLGVALINTADNSQI.LYRADERFAMCSTSKVMAAAAVLKQSESDKHLLNQRVEIKKSDLVNYNPIAEKHVNGTMTLAELGAAALQYSDNTAMNKLIAHLGGPDKVTAFARSLGDETFRLDRTEPTLNTAIPGDPRDTTTPLAMAQTLKNLTLGKALAETQRAQLVTWLKGNTTGSASIRAGLPKSWGVGDKTGSGDyGTTNDIAVIWPANHAPLVLVTYFTQPEQKAESRRDVLAAAAKIVT...
>UniRef100_A0A223B3Y7/33-288
...vqqQLEALEKSSGGRLGVALINTADNSQI.LYRADERFAMCSTSKVMAAAAVLKQSESDKHLLNQRVEIKKSDLVNYNPIAEKHVNGTMTLAELGAAALQYSDNTAMNKLIAHLGGPDKVTAFARSLGDETFRLDRTEPTLNTAIPGDPRDTTTPLAMAQTLKNLTLGKALAETQRAQLVTWLKGNTTGSASIRAGLPKSWGVGDKTGSGDyGTTNDIAVIWPANHAPLVLVTYFTQPEQKAESRRDVLAAAAKIVT...
>UniRef100_A0A060L043/33-288
...vqqKLAELERQSGGRLGVALINTADNSQI.LYRADERFAMCSTSKVMAAAAVLKKSESEPNLLNQRVEIKKSDLVNYNPIAEKHVDGTMSLAELSAAALQYSDNVAMNKLIAHVGGPASVTAFARQLGDETFRLDRTEPTLNTAIPGDPRDTTSPRAMAQTLRNLTLGKALGDSQRAQLVTWMKGNTTGAASIQAGLPASWVVGDKTGSGDyGATNDIAVIWPKDRAPLILVTYFTQPQPKAESRRDVLASAAKIVT...
>UniRef100_K0VP01/41-297
...iqrRLAALEKRTGGRLGVSVLDTQTSISF.SYRGSEAFPMCSTFKALAAGFVLARVDKGQESLDRRVTYGKEKLVDYSPLSEKHAGTDMTIAELCEAAVTVSDNTAGNLLLESFGGPPALTDWLRSIGDGTTRLDRTEPTLNEGRKDDPRDTTTPEAMLDTLGNLTLGSILAETSCDRLIAWLVASTTGKERLRAGLPEDWKVGDKTGTGPnGSLGDIAVIWPPDRSPIVAAVYIAEATASAKELNPVFAEVGRMIV...
>UniRef100_UPI000A079ACA/61-315
.....sAIQAIESEVGARIGVTVLDTADGTRF.SWRGDERFPMSSTFKVLACGHMLSRVDEGQESLSRKVEIRPADLVTYSPITENHTRDGLTLEALCHATITTSDNTAGNLILDTLGGPAALTAYLRRLDDDSTRLDRRETALNEATPGDPRDTTTPHAMAATLQRLLVGDALSEPSRLALQGWMLANTTGDDKLRAALPDDWQIADKTGGGGyGTNNDVAILWPPLRAPLIVAVYLTESEAELAARNAAIADVGRLLV...
>UniRef100_UPI0006D97422/15-270
...vqqKLAELERQSGGRLGVALINTADNSQI.LYRADERFAMCSTSKVMAAAAVLKKSESEPNLLNQRVEIKKSDLVNYNPIAEKHVNGTMSLAELSAAALQYSDNVAMNKLIAHVGGPASVTAFARQLGDETFRLDRTEPTLNTAIPGDPRDTTSPRAMAQTLRNLTLGKALGDSQRAQLVTWMKGNTTGAASIQAGLPASWVVGDKTGSGGyGTTNDIAVIWPKDRAPLILVTYFTQPQPKAESRRDVLASAAKIVT...
>UniRef100_C3TTN7/36-291
...aerQLRELESTFDGRLGFVALDTATGARI.AHRGDERFPFYSTSKMMLCAAVLARSAGEPALLQRRIAYAKGDLIRYSPITEQHVGAGMSVAELCAATLQYSDNTAANLLIALLGGPQTVTAYARSIGDATFRLDRREPELNTALPGDERDTTTPAAMAASVHRLLVGDALGAAQRAQLNAWMLGNKTGDARIRAGVPADWRVADKTGTGDyGTANDIGVAYPPNRAPIVFIVYTTMRNPNAQARDDVIASATRIAA...
>UniRef100_A0A223A5R2/16-271
...vqqKLAELERQSGGRLGVALINTADNSQI.LYRADERFAMCSTSKVMAAAAVLKKSESEPNLLNQRVEIKKSDLVNYNPIAEKHVNGTMSLAELSAAALQYSDNVAMNKLIAHVGGPASVTAFARQLGDETFRLDRTEPTLNTAIPGDPRDTTSPRAMAQTLRNLTLGKALGDSQRAQLVTWMKGNTTGAASIQAGLPASWVVGDKTGSGGyGTTNDIAVIWPKDRAPLILVTYFTQPQPKAESRRDVLASAAKIVT...
>UniRef100_UPI0006B304C0/39-293
.....rAVQEIEASVGGRLGVALLDMATGRQG.AHRGDERFPLCSTFKLVLAAHVLRRVDQGQERLDRRITYGKSDLMEYSPATERHVDGDMTVEQLCEAAVTLSDNTAANLLLGTQGGPLGLTAWLRSLGDSQTRLDRMEPALNDVPPGEVRDTTTPRAMARTVWAVTQGEALSAAARAQMLAWLVGNRTGDRRLRAGMPEGWRIGEKTGTGPrGTSNDIGLFWPPDRGAVMVSCYLTGSPAPAEQRDAALARVGTLAA...
>UniRef100_A0A060KQ68/33-288
...vqqKLAELERQSGGRLGVALINTADNSQI.LYRADERFAMCSTSKVMAAAAVLKKSESEPNLLNQRVEIKKSDLVNYNPIAEKHVNGTMSLAELSAAALQYSDNVAMNKLIAHVGGPASVTAFARQLGDETFRLDRTEPTLNTAIPGDPRDTTSPRAMAQTLRNLTLGKALGDSQRAQLVTWMKGNTTGAASIQAGLPASWVVGDKTGSGDyGTTNDIAVIWPKDRAPLILVTYFTQPQPKAESRRDVLASAAKIVT...
>UniRef100_A0A060KZA5/33-288
...vqqKLAELERQSGGRLGVALINTADNSQI.LYRADERFAMCSTSKVMAAAAVLKKSESEPNLLNQRVEIKKSDLVNYNPIAEKHVNGTMSLAELSAAALQYSDNVAMNKLIAHVGGPASVTAFARQLGDETFRLDRTEPTLNTAIPGDPRDTTSPRAMAQTLRNLTLGKALGDSQRAQLVTWMKGNTTGAASIQAGLPASWVVGDKTGSGDyGTTNDIAVIWPKDRAPLILVTYFTQPQPKAESRRDVLASAAKIVT...
>UniRef100_Q8G9E9/33-288
...vqqKLAELERQSGGRLGVALINTADNSQI.LYRADERFAMCSTSKVMAAAAVLKKSESEPNLLNQRVEIKKSDLVNYNPIAEKHVNGTMSLAELSAAALQYSDNVAMNKLIAHVGGPASVTAFARQLGDETFRLDRTEPTLNTAIPGDPRDTTSPRAMAQTLRNLTLGKALGDSQRAQLVTWMKGNTTGAASIQAGLPASWVVGDKTGSGDyGTTNDIAVIWPKDRAPLILVTYFTQPQPKAESRRDVLASAAKIVT...
>UniRef100_A0A060KQB4/33-288
...vqqKLAELERQSGGRLGVALINTADNSQI.LYRADERFAMCSTSKVMAAAAVLKKSESEPNLLNQRVEIKKSDLVNYNPIAEKHVNGTMSLAELSAAALQYSDNVAMNKLIAHVGGPASVTAFARQLGDETFRLDRTEPTLNTAIPGDPRDTTSPRAMAQTLRNLTLGKALGDSQRAQLVTWMKGNTTGAASIQAGLPASWVVGDKTGSGDyGTTNDIAVIWPKDRAPLILVTYFTQPQPKAESRRDVLASAAKIVT...
>UniRef100_A0A060KZB3/33-288
...vqqKLAELERQSGGRLGVALINTADNSQI.LYRADERFAMCSTSKVMAAAAVLKKSESEPNLLNQRVEIKKSDLVNYNPIAEKHVNGTMSLAELSAAALQYSDNVAMNKLIAHVGGPASVTAFARQLGDETFRLDRTEPTLNTAIPGDPRDTTSPRAMAQTLRNLTLGKALGDSQRAQLVTWMKGNTTGAASIQAGLPASWVVGDKTGSGDyGTTNDIAVIWPKDRAPLILVTYFTQPQPKAESRRDVLASAAKIVT...
>UniRef100_A0A060KQC7/33-288
...vqqKLAELERQSGGRLGVALINTADNSQI.LYRADERFAMCSTSKVMAAAAVLKKSESEPNLLNQRVEIKKSDLVNYNPIAEKHVNGTMSLAELSAAALQYSDNVAMNKLIAHVGGPASVTAFARQLGDETFRLDRTEPTLNTAIPGDPRDTTSPRAMAQTLRNLTLGKALGDSQRAQLVTWMKGNTTGAASIQAGLPASWVVGDKTGSGDyGTTNDIAVIWPKDRAPLILVTYFTQPQPKAESRRDVLASAAKIVT...
>UniRef100_A5JUR0/33-288
...vqqKLAELERQSGGRLGVALINTADNSQI.LYRADERFAMCSTSKVMAAAAVLKKSESEPNLLNQRVEIKKSDLVNYNPIAEKHVNGTMSLAELSAAALQYSDNVAMNKLIAHVGGPASVTAFARQLGDETFRLDRTEPTLNTAIPGDPRDTTSPRAMAQTLRNLTLGKALGDSQRAQLVTWMKGNTTGAASIQAGLPASWVVGDKTGSGDyGTTNDIAVIWPKDRAPLILVTYFTQPQPKAESRRDVLASAAKIVT...
>UniRef100_A0A060KZ75/33-288
...vqqKLAELERQSGGRLGVALINTADNSQI.LYRADERFAMCSTSKVMAAAAVLKKSESEPNLLNQRVEIKKSDLVNYNPIAEKHVNGTMSLAELSAAALQYSDNVAMNKLIAHVGGPASVTAFARQLGDETFRLDRTEPTLNTAIPGDPRDTTSPRAMAQTLRNLTLGKALGDSQRAQLVTWMKGNTTGAASIQAGLPASWVVGDKTGSGDyGTTNDIAVIWPKDRAPLILVTYFTQPQPKAESRRDVLASAAKIVT...
>UniRef100_A0A060KZA9/33-288
...vqqKLAELERQSGGRLGVALINTADNSQI.LYRADERFAMCSTSKVMAAAAVLKKSESEPNLLNQRVEIKKSDLVNYNPIAEKHVNGTMSLAELSAAALQYSDNVAMNKLIAHVGGPASVTAFARQLGDETFRLDRTEPTLNTAIPGDPRDTTSPRAMAQTLRNLTLGKALGDSQRAQLVTWMKGNTTGAASIQAGLPASWVVGDKTGSGDyGTTNDIAVIWPKDRAPLILVTYFTQPQPKAESRRDVLASAAKIVT...
>UniRef100_Q6BBP7/33-288
...vqqKLAELERQSGGRLGVALINTADNSQI.LYRADERFAMCSTSKVMAAAAVLKKSESEPNLLNQRVEIKKSDLVNYNPIAEKHVNGTMSLAELSAAALQYSDNVAMNKLIAHVGGPASVTAFARQLGDETFRLDRTEPTLNTAIPGDPRDTTSPRAMAQTLRNLTLGKALGDSQRAQLVTWMKGNTTGAASIQAGLPASWVVGDKTGSGDyGTTNDIAVIWPKDRAPLILVTYFTQPQPKAESRRDVLASAAKIVT...
>UniRef100_A0A0H4IVL4/33-288
...vqqKLAELERQSGGRLGVALINTADNSQI.LYRADERFAMCSTSKVMAAAAVLKKSESEPNLLNQRVEIKKSDLVNYNPIAEKHVNGTMSLAELSAAALQYSDNVAMNKLIAHVGGPASVTAFARQLGDETFRLDRTEPTLNTAIPGDPRDTTSPRAMAQTLRNLTLGKALGDSQRAQLVTWMKGNTTGAASIQAGLPASWVVGDKTGSGDyGTTNDIAVIWPKDRAPLILVTYFTQPQPKAESRRDVLASAAKIVT...
>UniRef100_A0A060KQ89/33-288
...vqqKLAELERQSGGRLGVALINTADNSQI.LYRADERFAMCSTSKVMAAAAVLKKSESEPNLLNQRVEIKKSDLVNYNPIAEKHVNGTMSLAELSAAALQYSDNVAMNKLIAHVGGPASVTAFARQLGDETFRLDRTEPTLNTAIPGDPRDTTSPRAMAQTLRNLTLGKALGDSQRAQLVTWMKGNTTGAASIQAGLPASWVVGDKTGSGDyGTTNDIAVIWPKDRAPLILVTYFTQPQPKAESRRDVLASAAKIVT...
>UniRef100_A0A060KZ07/33-288
...vqqKLAELERQSGGRLGVALINTADNSQI.LYRADERFAMCSTSKVMAAAAVLKKSESEPNLLNQRVEIKKSDLVNYNPIAEKHVNGTMSLAELSAAALQYSDNVAMNKLIAHVGGPASVTAFARQLGDETFRLDRTEPTLNTAIPGDPRDTTSPRAMAQTLRNLTLGKALGDSQRAQLVTWMKGNTTGAASIQAGLPASWVVGDKTGSGDyGTTNDIAVIWPKDRAPLILVTYFTQPQPKAESRRDVLASAAKIVT...
>UniRef100_A0A060L035/33-289
...vqqKLAELERQSGGRLGVALINTADNSQI.LYRADERFAMCSTSKVMAAAAVLKKSESEPNLLNQRVEIKKSDLVNYNPIAEKHVNGTMSLAELSAAALQYSDNVAMNKLIAHVGGPASVTAFARQLGDETFRLDRTEPTLNTAIPGDPRDTTSPRAMAQTLRNLTLGKALGDSQRAQLVTWMKGNTTGAASIQAGLPASWVVGDKTGSGDyGTTNDIAVIWPKDRAPLILVTYFTQPQPKAESRRDVLASAAKIVTd..
>UniRef100_UPI00037A6602/38-292
.....dRFARIEQASGGRLGIGLLDTGGGAPV.AHRGGEPFPMCSTFKVLAAGAVLARVDRGEDSLDRRLRYTLGEVVAYSPMSGPRAGGEMTLAELCEAAVTVSDNTAANLLLGTMGGPAGLTAQLRDFGDATSRLDRTEPDLNEAVPGDPRDTTTPLAMAETLRRLVLGDALSPVSRALLTAWLVGCRTGDARLRAGLPKEWRIGDKTGSGEyDTANDVAVIWPPRRAPLVLTVYLTEAKASPEARSAAIASVARAVA...
>UniRef100_A0A1V4I2E9/40-294
......ELKRLENESGGRLGVTLLDTSTGQRV.GQRMDERFPMCSTFKVLAAGAVLQGVDAGKENLSRRIYFSETDLVTHSPETQKHVGPHMTVAELCKAAITLSDNTAGNLLLASIGGPQGLTAFVRGLGDDMTRLDRAETALNEALPGDPRDTTTPNAMASDLRALVLDGMLSAESRAQLAGWLAANTTGGKRLRAGLPAAWRVGDKTGSGErGTANDVAVIWPPDRAPFIVTAYLTGATASADRQNAVIAAVGRAVT...
>UniRef100_A0A173GH11/33-288
...vqqKLAELERQSGGRLGVALINTADNSQI.LYRADERFAMCSTSKVMAAAAVLKKSESEPNLLNQRVEIKKSDLVNYNPIAEKHVNGTMSLAELSAAALQYSDNVAMNKLIAHVGGPASVTAFARQLGDETFRLDRTEPTLNTAIPGDPRDTTSPRAMAQTLRNLTLGKALGDSQRAQLVTWMKGNTTGAASIQAGLPASWVVGDKTGSGGyGTTNDIAVIWPKDRAPLILVTYFTQPQPKAESRRDVLASAAKIVT...
>UniRef100_A0A0S1LLA5/33-288
...vqqKLAELERQSGGRLGVALINTADNSQI.LYRADERFAMCSTSKVMAAAAVLKKSESEPSLLNQRVEIKKSDLVNYNPIAEKHVNGTMSLAELSAAALQYSDNVAMNKLIAHVGGPASVTAFARQLGDETFRLDRTEPTLNTAIPGDPRDTTSPRAMAQTLRNLTLGKALGDSQRAQLVTWMKGNTTGAASIQAGLPASWVVGDKTGSGGyGTTNDIAVIWPKDRAPLILVTYFTQPQPKAESRRDVLASAAKIVT...
>UniRef100_A0A060KQE2/33-288
...vqqKLAELERQSGGRLGVALINTADNSQI.LYRADERFAMCSTSKVMAAAAVLKKSESEPNLLNQRVEIKKSDLVNYNPIAEKHVNGTMSLAELSAAALQYSDNVAMNKLIAHVGGPASVTAFARQLGDETFRLDRTEPTLNTAIPGDPRDTTSPRAMAQTLRNLTLGKALGDSQRAQLVAWMKGNTTGAASIQAGLPASWVVGDKTGSGDyGTTNDIAVIWPKDRAPLILVTYFTQPQPKAESRRDVLASAAKIVT...
>UniRef100_A0A097BQW5/33-288
...vqqKLAELERQSGGRLGVALINTADNSQI.LYRADERFAMCSTSKVMAAAAVLKKSESEPNLLNQRVEIKKSDLVNYNPIAEKHVNGTMSLAELSAAALQYSDNVAMNKLIAHVGGPASVTAFARQLGDETFRLDRTEPTLNTAIPGDPRDTTSPRAMAQTLRNLTLGKALGDSQRAQLVTWMKGNTTGAASIQAGLPASWVVGDKTGSGGyGTTNDIAVIWPKDRAPLILVTYFTQPQPNAESRRDVLASAAKIVT...
>UniRef100_Q0Z958/33-288
...vqqKLAELERQSGGRLGVALINTADNSQI.LYRADERFAMCSTSKVMAAAAVLKKSESEPSLLNQRVEIKKSDLVNYNPIAEKHVNGTMSLAELSAAALQYSDNVAMNKLIAHVGGPASVTAFARQLGDETFRLDRTEPTLNTAIPGDPRDTTSPRAMAQTLRNLTLGKALGDSQRAQLVTWMKGNTTGAASIQAGLPASWVVGDKTGSGDyGTTNDIAVIWPKDRAPLILVTYFTQPQPKAESRRDILASAAKIVT...
>UniRef100_Q66W71/33-288
...vqqKLAELEQQSGGRLGVALINTADNSQI.LYRADERFAMCSTSKVMAAAAVLKKSESEPNLLNQRVEIKKSDLVNYNPIAEKHVNGTMSLAELSAAALQYSDNVAMNKLIAHVGGPASVTAFARQLGDETFRLDRTEPTLNTAIPGDPRDTTSPRAMAQTLRNLTLGKALGDSQRAQLVTWMKGNTTGAASIQAGLPASWVVGDKTGSGDyGTTNDIAVIWPKDRAPLILVTYFTQPQPKAESRRDVLASAAKIVT...
>UniRef100_UPI0006177D13/36-291
...aerQLRELESTFDGRLGFVALDTATGARI.AHRGDERFPFCSTSKMMLCAAVLARSAGEPALLQRRIAYAKGDLIRYSPITEQHVGAGMSVAELCAATLQYSDNTAANLLIALLGGLQAVTAYARSIGDATFRLDRREPELNTALPGDERDTTTPATMAASVHRLLVGDALGAAQRAQLNAWMLGNKTGDARIRAGVPADWRVADKTGTGDyGTANDIGVAYPPNRAPIVFIVYTTMRNPNAQARDDVIASATRIAA...
>UniRef100_UPI000572AB9F/5-260
...vqqKLAALEKSSGGRLGVALIDTADNTQV.LYRGDERFPMCGTSKVMAAAAVLKQSETQKQLLNQPVEIKPADLVNYNPIAEKHVNGTMTLAELSAAALQYSDNTAMNKLIAQLGGPGGVTAFARAIGDETFRLDRTEPTLNTAIPGDPRDTTTPRAMAQTLRQLTLGHALGETQRAQLVTWLKGNTTGAASIRAGLPTSWTVGDKTGAGDyGTTNDIAVIWPQGRAPLVLVTYFTQPQQNAESRADVLASAARIIA...
>UniRef100_C3VMM9/33-288
...vqqKLAELERQSGGRLGVALINTADNSQI.LYRADERFAMCSTSKVMAAAAVLKKSESEPNLLNQRVEIKKSDLVNYNPIAEKHVNGTMSLAELSAAALQYSDNVAMNKLIAHVGGPASVTAFARQLGDETFRLDRTEPTLNTAIPGDPRDTTSPRAMAQTLRNLTLGKALGDSQRAQLVTWMKGNTTGAASIQAGLPASWVVGDKTGSGGyGTTNDIAVIWPKDRAPLILVTYFTQPQPKAESRHDVLASAAKIVT...
>UniRef100_UPI000362BD2E/38-292
.....dRFARIEEASGGRLGIGLLDTGSGAHA.AHRGDERFPLCSTFKVLAAGAVLARVDRGEDGLDRRLRYEPREIVPYSPVSGPRAGGEMTIAELCEAAVTLSDNTAANLLLGTMGGPAGLTGHIRGFGDATTRLDRTEPDLNEAAPGDARDTTTPLAMAETLRRLVLADALSPASRALLTAWLVGCRTGDARLRAGLPQDWRIGDKTGSGEnDTANDVAVIWPPRRAPLVLTVYLTGARTSPEARSATIASVARAVA...
>UniRef100_UPI0006806B83/36-291
...aerQLRELESTFDGRLGFVALDTATGARI.AHRGDERFPFCSTSKMMLCAAVLACSAGEPALLQRRIAYAKGDLIRYSPITEQHVGAGMSVAELCAATLQYSDNTAANLLIALLGGLQAVTAYARSIGDATFRLDRREPELNTALPGDERDTTTPAAMAASVHRLLVGDALGAAQRAQLNAWMLGNKTGDARIRAGVPADWRVADKTGTGDyGTANDIGVAYPPNRAPIVFIVYTTMRNPNAQARDDVIASATRIAA...
>UniRef100_A0A060KTC7/33-288
...vqqKLAELERQSGGRLGVALINTADNSQI.LYRADERFAMCSTSKVMAAAAVLKKSESEPNLLNQRVEIKKSDLVNYNPIAEKHVDGTMSLAELSAAALQYSDNVAMNKLIAHVGGPASVTAFARQLGDETFRLDRTEPTLNTAIPGDPRDTTSPRAMAQTLRNLTLGKALGDSQRAQLVTWMKGNTTGAASIQAGLPASWDVGDKTGSGDyGTTNDIAVIWPKDRAPLILVTYFTQPQPKAESRRDVLASAAKIVT...
>UniRef100_UPI0003708DC8/33-287
.....rAVQEAEASVGGRLGVALLDVATGRQD.AHRGDERFPLCSTFKLVLAAHVLRRVDQGQERLDRRITYRKSDLMEYSPATERHVDGDMTVEQLCEAAVTLSDNTAANLLLGTQGGPLALTAWLRSLGDSQTRLDRMEPALNDVPPGEVRDTTTPRAMARTVWAVTQGEALSSAARARMLGWLVGNRTGDRRLRAGMPEGWRVGEKTGTGPrGTSNDIGLFWPPDRDAVMVSCYLTGSPAPAEQRDAALARVGALAA...
>UniRef100_A0A060KTK2/33-288
...vqqKLAELERQSGGRLGVALINTADNSQI.LYRADERFAMCSTSKVMAAAAVLKKSESEPNLLNQRVEIKKSDLVNYNPIAEKHVNGTMSLAELSAAALQYSDNVAMNKLIAHVGGPASVTAFARQLGDETFRLDRTEPTLNTAIPGDPRDTTSPRAMAQTLRNLTLGKALGDSQRAQLVTWMKGNTTGAASIQAGLPASWVVGDKTGSGGyGTTNDIAVIWPKDRAPLILVTYFTQPQPKAESRRDVLASAAKIVT...
>UniRef100_A0A193H694/33-288
...vqqKLAELERQSGGRLGVALINTADNSQI.LYRADERFAMCSTSKVMAAAAVLKKSESEPNLLNQRVEIKKSDLVNYNPIAEKHVNGTMSLAELSAAALQYSDNVAMNKLIAHVGGPASVTAFARQLGDETFRLDRTEPTLNTAIPGDPRDTTSPRAMAQTLRNLTLGKALGDSQRAQLVTWMKGNTTGAASIQAGLPASWVVGDKTGSGGyGTTNDIAVIWPKDRAPLILVTYFTQPQPKAESRRDVLASAAKIVT...
>UniRef100_A0A232NCI3/33-288
...vqqKLAELERQSGGRLGVALINTADNSQI.LYRADERFAMCSTSKVMAAAAVLKKSESEPNLLNQRVEIKKSDLVNYNPIAEKHVNGTMSLAELSAAALQYSDNVAMNKLIAHVGGPASVTAFARQLGDETFRLDRTEPTLNTAIPGDPRDTTSPRAMAQTLRNLTLGKALGDSQRAQLVTWMKGNTTGAASIQAGLPASWVVGDKTGSGGyGTTNDIAVIWPKDRAPLILVTYFTQPQPKAESRRDVLASAAKIVT...
>UniRef100_A0A0H4IS11/33-288
...vqqKLAELERQSGGRLGVALINTADNSQI.LYRADERFAMCSTSKVMAAAAVLKKSESEPNLLNQRVEIKKSDLVNYNPIAEKHVNGTMSLAELSAAALQYSDNVAMNKLIAHVGGPASVTAFARQLGDETFRLDRTEPTLNTAIPGDPRDTTSPRAMAQTLRNLTLGKALGDSQRAQLVTWMKGNTTGAASIQAGLPASWVVGDKTGSGGyGTTNDIAVIWPKDRAPLILVTYFTQPQPKAESRRDVLASAAKIVT...
>UniRef100_K9UTH3/33-288
...vqqKLAELERQSGGRLGVALINTADNSQI.LYRADERFAMCSTSKVMAAAAVLKKSESEPNLLNQRVEIKKSDLVNYNPIAEKHVNGTMSLAELSAAALQYSDNVAMNKLIAHVGGPASVTAFARQLGDETFRLDRTEPTLNTAIPGDPRDTTSPRAMAQTLRNLTLGKALGDSQRAQLVTWMKGNTTGAASIQAGLPASWVVGDKTGSGGyGTTNDIAVIWPKDRAPLILVTYFTQPQPKAESRRDVLASAAKIVT...
>UniRef100_A0A1Q1MQ14/33-288
...vqqKLAELERQSGGRLGVALINTADNSQI.LYRADERFAMCSTSKVMAAAAVLKKSESEPNLLNQRVEIKKSDLVNYNPIAEKHVNGTMSLAELSAAALQYSDNVAMNKLIAHVGGPASVTAFARQLGDETFRLDRTEPTLNTAIPGDPRDTTSPRAMAQTLRNLTLGKALGDSQRAQLVTWMKGNTTGAASIQAGLPASWVVGDKTGSGGyGTTNDIAVIWPKDRAPLILVTYFTQPQPKAESRRDVLASAAKIVT...
>UniRef100_A0A060L001/33-288
...vqqKLAELERQSGGRLGVALINTADNSQI.LYRADERFAMCSTSKVMAAAAVLKKSESEPNLLNQRVEIKKSDLVNYNPIAEKHVNGTMSLAELSAAALQYSDNVAMNKLIAHVGGPASVTAFARQLGDETFRLDRTEPTLNTAIPGDPRDTTSPRAMAQTLRNLTLGKALGDSQRAQLVTWMKGNTTGAASIQAGLPASWVVGDKTGSGDyGTTNDIAVIWPKDRAPLILVTYFTQPQPKAKSRRDVLASAAKIVT...
>UniRef100_U3N3M8/33-288
...vqqKLAELERQSGGRLGVALINTADNSQI.LYRADERFAMCSTSKVMAAAAVLKKSESEPNLLNQRVEIKKSDLVNYNPIAEKHVNGTMSLAELSAAALQYSDNVAMNKLIAHVGGPASVTAFARQLGDETFRLDRTEPTLNTAIPGDPRDTTSPRAMAQTLRNLTLGKALGDSQRAQLVTWMKGNTTGAASIQAGLPASWVVGDKTGSGGyGTTNDIAVIWPKDRAPLILVTYFTQPQPKAESRRDVLASAAKIVT...
>UniRef100_E3PQJ5/33-288
...vqqQLEALEKSSGGRLGVALINTADNSQI.LYRADERFAMCSTSKVMAAAALLKQSESDKHLLNQRVEIKKSDLVNYNPIAEKHVNGTMTLAELGAAALQYSDNTAMNKLIAHLGGPDKVTAFARSLGDETFRLDRTEPTLNTAIPGDPRDTTTPLAMAQTLKNLTLGKALAETQRAQLVTWLKGNTTGSASIQAGLPKSWVVGDKTGSGDyGTTNDIAVIWPENHAPLVLVTYFTQPEQKAESRRDVLAAAAKIVT...
>UniRef100_A0A060KZ63/33-288
...vqqKLAELERQSGGRLGVALINTADNSQI.LYRADERFAMCSTSKVMAAAAVLKKSESEPNLLNQRVEIKKSDLVNYNPIAEKHVDGAMSLAELSAAALQYSDNVAMNKLIAHVGGPASVTAFARQLGDETFRLDRTEPTLNTAIPGDPRDTTSPRAMAQTLRNLTLGKALGDSQRAQLVTWMKGNTTGAASIQAGLPASWVVGDKTGSGDyGTTNDIAVIWPKDRAPLILVTYFTQPQPKAESRRDVLASAAKIVT...
>UniRef100_A0A060KTW6/33-288
...vqqKLAELERQSGGRLGVALINTADNSQI.LYRADERFAMCSTSKVMAAAAVLKKSESEPNLLNQRVEIKKSDLVNYNPIAEKHVNGTMSLAELSAAALQYSDNVAMNKLIAHVGGPASVTAFARQLGDETFRLDRTEPTLNTAIPGDPRDTTSPRAMAQTLRNLTLGKALGDSQRAQLVTWMKGNTTGAASIQAGLPASWVVGDKTGSGDyGTTNDIAVIWPKDRAPLILVTYFTQPQPKAESRRDILASAAKIVT...
>UniRef100_A0A060KQ24/33-288
...vqqKLAELERQSGGRLGVALINTADNSQI.LYRADERFAMCSTSKVMAAAAVLKKSESEPNLLNQRVEIKKSDLVNYNPIAEKHVNGTMSLAELSAAALQYSDNVAMNKLIAHVGGPASVTAFARQLGDETFRLDRTEPTLNTAIPGDPRDTTSPRAMAQTLRNLTLGKALGDSQRAQLVTWMKGNTTGAASIQAGLPASWVVGDKTGSGDyGTTNDIAVIWPKDRAPLILVTYFTQPQPKAESRRDILASAAKIVT...
>UniRef100_A0A060KT79/33-288
...vqrKLAELERQSGGRLGVALINTADNSQI.LYRADERFAMCSTSKVMAAAAVLKKSESEPNLLNQRVEIKKSDLVNYNPIAEKHVNGTMSLAELSAAALQYSDNVAMNKLIAHVGGPASVTAFARQLGDETFRLDRTEPTLNTAIPGDPRDTTSPRAMAQTLRNLTLGKALGDSQRAQLVTWMKGNTTGAASIQAGLPASWVVGDKTGSGDyGTTNDIAVIWPKDRAPLILVTYFTQPQPKAESRRDVLASAAKIVT...
>UniRef100_Q470Y4/53-308
...aesRLATLERSAGGRLGVFARHTGDSRQV.RHRAEERFPFCSTFKVILAGAVLQRSAGAPGLLDEHVRYTRQDLVAYSPITEKHVADGMTIAQLCAAAIQYSDNGAANLLMHRLGGPAAVTGFARSIGDQTFRLDRWETELNTAIPGDPRDTSTPAAMAASLQALALDGALPPVQRNQLQAWLRGNTTGAARIQAGMPAGWQIGDKTGSGDyGTTNDIAVLWPLAGAPIVVAIYFTQAAPDAKWSNETIASAARIAL...
>UniRef100_Q6ZXB6/33-288
...vqqKLAELERQSGGRLGVALINTADNSQI.LYRADERFAMCSTSKVMAAAAVLKKSESEPSLLNQRVEIKKSDLVNYNPIAEKHVNGTMSLAELSAAALQYSDNVAMNKLIAHVGGPASVTAFARQLGDETFRLDRTEPTLNTAIPGDPRDTTSPRAMAQTLRNLTLGKALGDSQRAQLVTWMKGNTTGAASIQAGLPASWVVGDKTGSGGyGTTNDIAVIWPKDRAPLILVTYFTQPQPKAESRRDILASAAKIVT...
>UniRef100_A0A060KTQ6/33-288
...vqqKLAELERQSGGRLGVALINTADNSQI.LYRADERFAMCSTSKVMAAAAVLKKSESEPNLLNQRVEIKKSDLVNYNPIAEKHVDGTMSLAELSAAALQYSDNVAMNKLIAHVGGPASVTAFARQLGDETFRLDRTEPTLNTAIPGDPRDTTSPRAMAQTLRNLTLGKALGDSQRAQLVTWMKGNTTGAASIQAGLPTSWVVGDKTGSGDyGTTNDIAVIWPKDRAPLILVTYFTQPQPKAESRRDVLASAAKIVT...
>UniRef100_Q5KT52/33-288
...vqqQLEALEKSSGGRLGVALINTADNSQI.LYRADERFAMCSTSKVMAAAAVLKQSESDKHLLNQRVEIKKSDLVNYNPIAEKHVNGTMTLAELGAAALQYSDNTAMNKLIAHLGGPDKVTAFARSLGDETFRLDRTESTLNTAIPGDPRDTTTPLAMAQTLKNLTLGKALAETQRAQLVTWLKGNTTGSASIRAGLPKSWVVGDKTGSGDyGTTNDIAVIWPENHAPLVLVTYFTQPEQKAESRRDILAAAAKIVT...
>UniRef100_A0A060KZ60/33-288
...vqqKLAELERQSGGRLGVALINTADNSQI.LYRADERFAMCSTSKVMAAAAVLKKSESEPNLLNQRVEIKKSDLVNYNPIAERHVDGTMSLAELSAAALQYSDNVAMNKLIAHVGGPASVTAFARQLGDETFRLDRTEPTLNTAIPGDPRDTTSPRAMAQTLRNLTLGKALGDSQRAQLVTWMKGNTTGAASIQAGLPASWVVGDKTGSGDyGTTNDIAVIWPKDRAPLILVTYFTQPQPKAESRRDVLASAAKIVT...
>UniRef100_A0A060KQ83/33-288
...vqqKLAELERQSGGRLGVALINTADNSQI.LYRADERFAMCSTSKVMAAAAVLKKSESEPNLLNQRVEIKESDLVNYNPIAEKHVNGTMSLAELSAAALQYSDNVAMNKLIAHVGGPASVTAFARQLGDETFRLDRTEPTLNTAIPGDPRDTTSPRAMAQTLRNLTLGKALGDSQRAQLVTWMKGNTTGAASIQAGLPASWVVGDKTGSGDyGTTNDIAVIWPKDRAPLILVTYFTQPQPKAESRRDVLASAAKIVT...
>UniRef100_A0A060KQ27/33-288
...vqqKLAELERQSGGRLGVALINTADNSQI.LYRADERFAMCSTSKVMAAAAVLKKSESEPNLLNQRVEIKKSDLVNYNPIAEKHVNGTMSLAELSAAALQYSDNVAMNKLIAHIGGPASVTAFARQLGDETFRLDRTEPTLNTAIPGDPRDTTSPRAMAQTLRNLTLGKALGDSQRAQLVTWMKGNTTGAASIQAGLPASWVVGDKTGSGDyGTTNDIAVIWPKDRAPLILVTYFTQPQPKAESRRDVLASAAKIVT...
>UniRef100_A0A060L004/33-288
...vqqKLAELERQSGGRLGVALINTAGNSQI.LYRADERFAMCSTSKVMAAAAVLKKSESEPNLLNQRVEIKKSDLVNYNPIAEKHVNGTMSLAELSAAALQYSDNVAMNKLIAHVGGPASVTAFARQLGDETFRLDRTEPTLNTAIPGDPRDTTSPRAMAQTLRNLTLGKALGDSQRAQLVTWMKGNTTGAASIQAGLPASWVVGDKTGSGDyGTTNDIAVIWPKDRAPLILVTYFTQPQPKAESRRDVLASAAKIVT...
>UniRef100_UPI000B838AF7/39-293
.....aAFRQIERDSGGRLGVFVLDTQSGLHA.GCRQNERFPMCSTFKLVLAAAVLKRVDQGKETLDRRIHIAATDIISNSPATEKHVGDTMTLAELCEATTTLSDNAAANLILATLGGPQGMTAFARSIGDKVLRLDRFETAMSDARPGDKRDTTSPQVMTETIQKLVLGDVLSEASKTQLIAWLVGNKTGDTRLRAGVPKDWRVGDKTGTGGyGTTNDIGLFWPPHRKPIIVSAYLTGSKATSDERNATMAAVARAIA...
>UniRef100_UPI000757F666/40-288
.....sSLAELERAAGGRLGVHVLDTATGRRV.RHRADERFPFCSTFKAILIAAVLAESVARPALFTQRVTYRQADLLEWSPVTEKHVDTGMTVSELCEATAQYSDNAAANLLMKLLGGPAAVTAFARSIGDDTFRLDRWEPELNTALPGDARDTTTPAAMAASLRALALGDALPAPQRAQFAQWLRGNKTGDKRIRAGVPTGWQVGDKTGTGDyGTTNDIGVLGP-----IVLTVYYTQARADAKRKDDVIAAATRIAI...
>UniRef100_A0A0R3MC94/38-291
......EIRRLERESGGRLGVCVLDTATGARH.VHRGDERFPMCSTFKMLAAAAILARVDAGKEQLTRRITFDASALIVYSPVTEKRVGGDMTLAEICEAAVTLSDNTAGNLLLAGIGGPPGLTAFVRSLGDQVTRLDRDEPSLNEALPDDPRDTTTPNAMASNLQALILGKALSAASREQLTAWLVANKTGDARLRAGFAKDWRIGDKTGTGArGTNNDVAVIWPPRKAPIVITAYLTGATVSAAQQNATLASVARAV-...
>UniRef100_A0A060KZY9/33-288
...vqqKLAELERQSGGRLGVALINTADNSQI.LYRADERFAMCSTSKVMAAAAVLKKSESEPNLLNQRVEIKKSDLVNYNPIAEKHVDGTMSLAELSAAALQYSDNVAMNKLIAHVGGPASVTAFARQLGDETFRLDRTEPTLNTAIPGDPRDTTSPRAMAQTLRNLTLGKALGDSQRAQLVTWMKGNTTGAASIQAGLPASWVVGDKTGSGDyGTTNDIAVIWPKDRAPLILVTYFTQPQPKAESRRDVLASAAKIVT...
>UniRef100_A0A060KZB6/33-288
...vqqKLAELERQSGGRLGVALINTADNSQI.LYRADERFAMCSTSKVMAAAAVLKKSESEPNLLNQRVEIKKSDLVNYNPIAEKHVDGTMSLAELSAAALQYSDNVAMNKLISHVGGPASVTAFARQLGDETFRLDRTEPTLNTAIPGDPRDTTSPRAMAQTLRNLTLGKALGDSQRAQLVTWMKGNTTGAASIQAGLPASWVVGDKTGSGDyGTTNDIAVIWPKDRAPLILVTYFTQPQPKAESRRDVLASAAKIVT...
>UniRef100_Q75NB4/33-288
...vqqKLAELERQSGGRLGVALINTADNSQI.LYRADERFAMCSTSKVMAAAAVLKKSESEPNLLNQRVEIKKSDLVNYNPIAEKHVDGTMSLAELSAAALQYSDNVAMNKLISHVGGPASVTAFARQLGDETFRLDRTEPTLNTAIPGDPRDTTSPRAMAQTLRNLTLGKALGDSQRAQLVTWMKGNTTGAASIQAGLPASWVVGDKTGSGDyGTTNDIAVIWPKDRAPLILVTYFTQPQPKAESRRDVLASAAKIVT...
>UniRef100_UPI00076319CD/34-288
....qrGIQQLEKNAGGRLGVAVTDTADGTVF.TYRGDARFPLCSTSKVFAVAAILKKSESADGLMSEKIAIHKADLVNYNPITEKHVGATMTVAELSAAALQYSDNTAMNALLTRLGGPQQVNAFARSIGDSTFRLDRKEPELNTAIPGDKRDTTSPDAMMQSLKKLVLGKALAPAQRQQLTDWMKGNTTGANSIRAGLPASWKVADKTGSGDyGTTNDIAVIWPPHHAPLVLVTYYTQPDKHAAARKDVLAGAAKIVA...
>UniRef100_A0A060L046/33-288
...vqqKLAELERQSGGRLGVALINTADNSQI.LYRADERFAMCSTSKVMAAAAVLKKSESEPNLLNQRVEIKKSDLVNYNPIAEKHVDGTMSLAELSAAALQYSDNVAMNKLISHVGGPASVTAFARQLGDETFRLDRTEPTLNTAIPGDPRDTTSPRAMAQTLRNLTLGKALGDSQRAQLVTWMKGNTTGAASIQAGLPASWVVGDKTGSGDyGTTNDIAVIWPKDRAPLILVTYFTQPQPKAESRRDVLASAAKIVT...
>UniRef100_A0A060KT87/33-288
...vqqKLAELERQSGGRLGVALINTADNSQI.LYRADERFAMCSTSKVMAAAAVLKKSESEPNLLNQRVEIKKSDLVNYNPIAEKHVSGTMSLAELSAAALQYSDNVAMNKLIAHVGGPASVTAFARQLGDETFRLDRTEPTLNTAIPGDPRDTTSPRAMAQTLRNLTLGKALGDSQRAQLVTWMKGNTTGAASIQAGLPASWVVGDKTGSGDyGTTNDIAVIWPKDRAPLILVTYFTQPQPKAESRRDVLASAAKIVT...
>UniRef100_A0A0Q6WJS8/3-255
......AFAALEKDLGGRLGVCAINLANGRQV.GHRTGERFPVCSTFKAMLAGAILQRSASDATLLNRRIGYTRQDLVPHAPITEKNLAQGMTVAELCAATVQYSDNPAANLLMKVLGGPEAVTAFARSIGDTAFRLDRWETELNSAIPGDPRDTTTPLAMMRSLQALVVGDALPAPQRQQLKDWLVGNTTGGKLIRAGTPAGWTVGDKTGGGAyGARNDVAVIWPPGQAPIVIAVYTAHNKEDAGYREDIIAGAASAAI...
>UniRef100_C7S9T0/53-308
...vqqKLAELERQSGGRLGVALINTADNSQI.LYRADERFAMCSTSKVMAAAAVLKKSESEPNLLNQRVEIKKSDLVNYNPIAEKHVNGTMSLAELSAAALQYSDNVAMNKLIAHVGGPASVTAFARQLGDETFRLDRTEPTLNTAIPGDPRDTTSPRAMAQTLRNLTLGKALGDSQRAQLVTWMKGNTTGAASIQAGLPASWVVGDKTGSGGyGTTNDIAVIWPKDRAPLILVTYFTQPQPKAESRRDVLASAAKIVT...
>UniRef100_A0A060KQ96/33-288
...vqqKLAELERQSGGRLGVALINTADNSQI.LYRADERFAMCSTSKVMAAAAVLKKSESEPNLLNQRVEIKKSDLVNYNPIAEKHVDGTMSLAELSAAALQYSDNVAMNKLIAHVGGPASVTAFARQLGDETFRLDRTEPTLNTAIPGDPRDTTSPRAMAQTLRNLTLGKALGDSQRAQLVTWMKGNTTGAASIQAGLPASWVVGDKTGSGDyGTTNDIAVIWPKDRAPLILVTYFTQPQPKAESRRDVLASATKIVT...
>UniRef100_A0A1W6Y9J6/40-295
...aqrQLALLEQRHGARLGVQVQDRDSGGAF.SHRADERFPLCSTFKLLAAAAVLARADRGDDSLARLIRYGATDIVAYSPVTGPRQAEGMTLEQLCEAAVTRSDNTAGNLLLSTLGGPPGLTAYARGLGDRVTRLDRIETALNEARPGDPRDTTTPAAMAGNLERLLLGDALQPASRQRLADWLLASRTGDTRLRAGLPSGWRIGDKTGAGGnGTNNDVGVIWPRDGAPVLITAYLTQSSASRETQNAVLAEVGRIAA...
>UniRef100_UPI00061C5136/34-288
....qrGIQQLEKNAGGRLGVAVTDTADGTVF.TYRGDARFPLCSTSKVFAVAAILKKSESADGLMSEKIAIHKADLVNYNPITEKHVGATMTVAELSAAALQYSDNTAMNALLTRLGGPQQVNAFARSIGDSTFRLDRKEPELNTAIPGDKRDTTSPDAMMQSLKKLVLGKALAPAQRQQLTDWMKGNTTGANSIRAGLPAGWTVADKTGSGDyGTTNDIAVIWPPHHAPLVLVTYYTQPDKHAVARKDVLAGAAKIVA...
>UniRef100_A0A060KQC0/33-288
...vqqKLAELERQSGGRLGVALINTADNSQM.LYRADERFAMCSTSKVMAAAAVLKKSESEPNLLNQRVEIKKSDLVNYNPIAEKHVDGTMSLAELSAAALQYSDNVAMNKLIAHVGGPASVTAFARQLGDETFRLDRTEPTLNTAIPGDPRDTTSPRAMAQTLRNLTLGKALGDSQRAQLVTWMKGNTTGAASIQAGLPASWVVGDKTGSGDyGTTNDIAVIWPKDRAPLILVTYFTQPQPKAESRRDVLASAAKIVT...
>UniRef100_A0A0P0HZ66/33-288
...vqqKLAELERQSGGRLGVALINTADNSQI.LYRADERFAMCSTSKVMAAAAVLKKSESEPNLLNQRVEIKKSDLVNYNPIAEKHVNGTMSLAELSAAALQYSDNVAMNKLIAHVGGPASVTAFARQLGDETFRLDRTEPTLNTAIPGDPRDTTSPRAMAQTLRNLTLGKALGNSQRAQLVTWMKGNTTGAASIQAGLPASWVVGDKTGSGGyGTTNDIAVIWPKDRAPLILVTYFTQPQPKAESRRDVLASAAKIVT...
>UniRef100_A0A150QL66/64-321
...aeqALARIEAQLGGRLGVAALDTASGARI.GHRAAERFAMCSTFKALLAANILARVDKGQLALDHRVPYRQADLLEHAPVTRARLAEGLTVEELCAAAVETSDNTAANLLLAQIGGPAGLTAYLRGLGDQVTRLDRDEPALNSSLPGDPRDTTTPDAMTDTCRAILVGDALRQASRARLTAWMVRSTTGLARLRAGLPSDWVVGDKTGTGAnGAANDVAVAWPPSRAPIVIACFVDAPAASAEARNAAHAEVARLVA...
>UniRef100_A0A060KQD7/33-287
...vqqKLAELERQSGGRLGVALINTADNSQI.LYRADERFAMCSTSKVMAAAAVLKKSESEPSLLNQRVEIKKSDLVNYNPIAEKHVNGTMSLAELSAAALQYSDNVAMNKLIAHVGGPASVTAFARQLGDETFRLDRTEPTLNTAIPGDPRDTTSPRAMAQTLRNLTLGKALGDSQRAQLVTWMKGNTTGAASIQAGLPASWVVGDKTGSGDyGTTNDIAVIWPKDRAPLILVTYFTQPQPKAESRRDILASAAKIV-...
>UniRef100_A0A060KZ67/33-288
...vqqKLAELERQSGGRLGVALINTADNSQI.LYRADERFAMCSTSKVMAAAAVLKKSESEPNLLNQRVEIKKSDLVNYNPIAEKHVNGAMSLAELSAAALQYSDNVAMNKLIAHVGGPASVTAFARQLGDETFRLDRTEPTLNTAIPGDPRDTTSPRAMAQTLRNLTLGKALGDSQRAQLVTWMKGNTTGAASIQAGLPASWVVGDKTGSGDyGTTNDIAVIWPKDRAPLILVTYFTQPQPKAESRRDVLASAAKIVT...
>UniRef100_A0A060KZX0/33-288
...vqqKLAELERQSGGRLGVALINTADNSQI.LYRADERFAMCSTSKVMAAAAVLKKSESEPNLLNQRVEIKKSDLVNYNPIAEKHVNGTMSLAELSAAALQHSDNVAMNKLIAHVGGPASVTAFARQLGDETFRLDRTEPTLNTAIPGDPRDTTSPRAMAQTLRNLTLGKALGDSQRAQLVTWMKGNTTGAASIQAGLPASWVVGDKTGSGDyGTTNDIAVIWPKDRAPLILVTYFTQPQPKAESRRDVLASAAKIVT...
>UniRef100_A0A0Q4UAD0/12-266
.....dRFARIEEASGGRLGIGLLDTGSGAHA.AHRGDERFPLCSTFKVLAAGAALARVDRGEDGLDRRLRYELREVVPYSPVSGPRAGGEMTIAELCEAAVTLSDNTAANLLLGTMGGPAGLTGHIRRFGDATTRLDRTEPDLNEAAPGDPRDTTTPRAMAETLRHLVLADALSPASRALLTAWLVGCRTGDARLRAGLPKDWRIGDKTGSGEnDTANDVAVIWPPRRPPLVLTVYLTGARTSSEARSATIASVARAVA...
>UniRef100_Q83ZQ7/33-288
...vqqKLAELERQSGGRLGVALINTADNSQI.LYRADERFAMCSTSKVMAAAAVLKKSESEPNLLNQRVEIKKSDLVNYNPIAEKHVDGTMSLAELSAAALQYSDNVAMNKLIAHVGGPASVTAFARQLGDETFRLDRTEPTLNTAIPGDPRDTTSPRAMAQTLRNLTLGKALGDSQRAQLVTWMKGNTTGAASIQAGLPASWVVGDKTGSGGyGTTNDIAVIWPKDRAPLILVTYFTQPQPKAESRRDVLASAAKIVT...
>UniRef100_A0A1S7BFZ7/33-288
...vqqKLAELERQSGGRLGVALINTADNSQI.LYRADERFAMCSTSKVMAAAAVLKKSESEPNLLNQRVEIKKSDLVNYNPIAEKHVNGTMSLAELSAAALQYSDNVAMNKLIAHVGGPASVTAFARQLGDETFRLDRTEPTLNTAIPGDPRDTTSPRAMAQTLRNLTLGKALGDSQRAQLVTWMKGNTTGAASIQAGLPASWVVGDKTGSGXyGTTNDIAVIWPKDRAPLILVTYFTQPQPKAESRRDVLASAAKIVT...
>UniRef100_UPI0008D4C85A/37-293
...ieqTLAELERRHGGRLGVAILDTGHQRLI.AHRGDERFAMCSTFKALTAAYVLARVDRKEEDLSRVIVYGKEQLVPYSPLTEKHTGEGLSVGSICEAAVTLSDNTAANLLLDSFGGPPALTAWLRSTGDQVTRLDRREPDLNENHAGDPQDTTTPIAMLQSLRTLILGDVLSGASRDQLIAWLVSNTTGDQKLRAGLPKGWRVGDKTGSGSnNASNDVAVIWPPNRAPLIVTVYYTGAKATGDQINALMADVGRLVA...
>UniRef100_A8D3A8/33-288
...vqqKLAALEKSSGGRLGVALIDTADNTQV.LYRGDERFPMCSTSKVMAAAAVLEQSETQKQLLNQPVEIQPADLVNYNPIAEKHVNGTMTLAELSAAALQYSDHTAMNKLIAQLGGPGGVTAFARAIGDETFRLDRTEPTLNTAIPGDPRDTTTPRAMAQTLRQLTLGHALGETQRAQLVTWLKGNTTGAASIRAGLPTSWTVGDKTGSGDyGTTNDIAVIWPQGRAPLVLVTYFTQPQQNAESRRDVLASAARIIA...
>UniRef100_A0A1Z3GWX3/33-288
...vqqQLEALEKSSGGRLGVALINTADNSQI.LYRADERFAMCSTSKVMAAAAVLKQSESDKHLLNQRVEIKKSDLVNYNPIAEKHVNGTMTLAELGAAALQYSDNTAMNKLIAHLGGPDKVTAFARSLGDETFRLDRTEPTLNTAIPGDPRDTTTPLAMAQTLKNLTLGKALAETQRAQLVTWLKGNTTGSASIRAGLPKSWVVGDKTGIGDyGTTNDIAVIWPENHAPLVLVTYFTQPEQKAESRRDILAAAAKIVT...
>UniRef100_UPI000994A0FA/33-288
...vqqKLAELERQSGGRLGVALINTADNSQI.LYRADERFAMCSTSKVMAAAAVLKKSESEPNLLNQRVEIKKSDLVNYNPIAEKHVNGPMSLAELSAAALQYSDNVAMNKLIAHVGGPASVTAFARQLGDETFRLDRTEPTLNTAIPGDPRDTTSPRAMAQTLRNLTLGKALGDSQRAQLVTWMKGNTTGAASIQAGLPASWVVGDKTGSGGyGTTNDIAVIWPKDRAPLILVTYFTQPQPKAESRRDVLASAAKIVT...
>UniRef100_UPI0002417A88/34-288
....qrGIQQLEKNAGGRLGVAVTDTADGTVF.TYRGDARFPLCSTSKVFAVAAILKKSESADGLMSEKIAIHKADLVNYNPITEKHVGATMTVAELSAAALQYSDNTAMNALLTRLGGPQQVNAFARSIGDSTFRLDRKEPELNTAIPGDKRDTTSPDAMMQSLKKLVLGKALAPAQRQQLTDWMKGNTTGANSIRAGLPASWTVADKTGSGDyGTTNDIAVIWPPHHAPLVLVTYYTQPDKHAAARKDVLAGAAKIVA...
>UniRef100_A0A060KTT7/33-288
...vqqKLAELERQSGGRLGVALINTADNSQI.LYRADERFAMCSTSKVMAAAAVLKKSESEPNLLNQRVEIKKSDLVNYNPIAERHVNGTMSLAELSAAALQYSDNVAMNKLIAHVGGPASVTAFARQLGDETFRLDRTEPTLNTAIPGDPRDTTSPRAMAQTLRNLTLGKALGDSQRAQLVTWMKGNTTGAASIQAGLPASWVVGDKTGSGDyGTTNDIAVIWPKDRAPLILVTYFTQPQPKAESRRDVLASAAKIVT...
>UniRef100_UPI000B979DCA/14-267
.....qTIIDLETRLQGRFGVLIHDTETGKRW.QHRADERFPMCSTFKYVLAAAILARVEAGEDKLDRRLPITAADLVPYAPVTQPQVGKTLTLAELCHAAVTVSDNTAANLLLRVLGGPAALTGFLRRIGDNVTRLDRWEPELNSALPGDPRDTTTPAAMTRTLENLLLGPALTPASKTQLTLWLIANTTGDAKVRAGLPKSWRVGDKTGSGArGTMNDVVAIWPPQRKPVLLSLYLTETKASMEDRNAAFAAVGTAIA...
>UniRef100_A2TLT3/33-288
...vqqKLAELERQSGGRLGVALINTADNSQI.LYRADERFAMCSTSKVMAVAAVLKKSESEPNLLNQRVEIKKSDLVNYNPIAEKHVDGTMSLAELSAAALQYSDNVAMNKLISHVGGPASVTAFARQLGDETFRLDRTEPTLNTAIPGDPRDTTSPRAMAQTLRNLTLGKALGDSQRAQLVTWMKGNTTGAASIQAGLPASWVVGDKTGSGDyGTTNDIAVIWPKDRAPLILVTYFTQPQPKAESRRDVLASAAKIVT...
>UniRef100_B0LV41/33-288
...vqqKLAELERQSGGRLGVALINTADNSQI.LYRADERFAMCSTSKVMAAAAVLKKSESEPNLLNQRVEIKKSDLVNYNPIAEKHVNGTMSLAELSAAALQYSDNVAMNKLIAHVGGPASVTAFARQLGDETFRLDRTEPTLNTAIPGDPRDTTSPRAMAQTLRNLTLGKALGDSQRAQLVTWMKGNTTGAASIQAGLPASWVVGDKTGSGDyGTTNDIAVIWPKDRAPLILVTYFTQPQPKAESRRDVLASAAKIVT...
>UniRef100_A0A060KZ38/33-288
...vqqKLAELERQSGGRLGVALINTADNSQI.LYRADERFAMCSTSKVMAAAAVLKKSESEPNLLNQRVEIEKSDLVNYNPIAEKHVNGTMSLAELSAAALQYSDNVAMNKLIAHVGGPASVTAFARQLGDETFRLDRTEPTLNTAIPGDPRDTTSPRAMAQTLRNLTLGKALGDSQRAQLVTWMKGNTTGAASIQAGLPASWVVGDKTGSGDyGTTNDIAVIWPKDRAPLILVTYFTQPQPKAESRRDVLASAAKIVT...
>UniRef100_UPI000B9DD8F5/40-295
...aqrQLALLEQRHGARLGVQVQDRDSGGAF.SHRADERFPLCSTFKLLAAAAVLARADRGDDSLARLIRYGATDIVAYSPVTGPRQAEGMTLEQLCEAAVTRSDNTAGNLLLSTLGGPPGLTAYARGLGDRVTRLDRIETALNEARPGDPRDTTTPAAMAGNLERLLLGDALQPASRQRLADWLLASRTGDTRLRAGLPSGWRIGDKTGAGGhGTNNDVGVIWPRDGAPVLITAYLTQSSASRETQNAVLAEVGRIAA...
>UniRef100_UPI00081CF7A4/40-295
...aqrQLALLEQRHGARLGVQVQDRDSGGAF.SHRADERFPLCSTFKLLAAAAVLARADRGDDSLARLIRYGATDIVAYSPVTGPRQAEGMTLEQLCEAAVTRSDNTAGNLLLSTLGGPPGLTAYARGLGDRVTRLDRIETALNEARPGDPRDTTTPAAMAGNLERLLLGDALQPASRQRLADWLLASRTGDTRLRAGLPSGWRIGDKTGAGGhGTNNDVGVIWPRDGAPVLITAYLTQSSASRETQNAVLAEVGRIAA...
>UniRef100_A0A223P8F3/41-295
.....sQLAKLEASVGGRLGVDIIDSATQRRW.GYRADERFPMCSTFKFLASAAVLKRVDAGQEQLDRRIIYGNDVLVSYSPTTSKHVGGDLTLGQLCEAALTLSDNTAANLILKSLGGLEPFNKFIKSLGDKQTRLDRFETELNTAIPGDPRDTTTPAAMSDNLQHVLLGDVLSPSSRAQLIAWMRSNKTGDRRVRAGMQHGWTVGDKTGSGDyGTTNTIAIIWPPQGKPLLASIYLTRTKAPEDQRNAVLAEVGKIIV...
>UniRef100_E8YVR7/53-312
....raRLEDIQAQSGGRLGVSIVDTTSGLHA.GLHADERFPMCSTFKLLAAGAILARVDRGEEDLQRRIVYSKSELVPYSPATSKHTRELMSVAQLCKAAITLSDNTAANLLLQTFGGPAGLTAFVRSLGDGITRLDRNEPTLNEATPGDPRDTTTPNAMLGNLRELVLGERLSSASRAQLLAWLAANETGGARIRAKLPKDWGVGDKTGTGEhGTANDVAILWPPGRGPILVAVYLTETAGDAARGNAAIANVGALVV...
>UniRef100_A0A1W6AL05/22-277
...vqqKLAELERQSGGRLGVALINTADNSQI.LYRADERFAMCSTSKVMAAAAVLKKSESEPNLLNQRVEIKKSDLVNYNPIAEKHVNGTMSLAELSAAALQYSDNVAMNKLIAHVGGPASVTAFARQLGDETFRLDRTEPTLNTAIPGDPRDTTSPRAMAQTLRNLTLGKALGDSQRAQLVTWMKGNTTGAASIQAGLPASWVVGDKTGSGGyGTTNDIAVIWPKDRAPLILVTYFTQPQPKAESRRDVLASAAKIVT...
>UniRef100_J2LRH1/41-295
.....sQLAKLEASVGGRLGVDIVDSATQRRW.GYRADERFAMCSTFKFLACAAVLKRVDAGQERLDRRIIYGNDVLVAYSPTTGKHAGGDLTLAQLCEAALTLSDNTAANLILQSLGGLEPFNQFVKSLGDKQTRLDRFETELNTAIPGDSRDTTTPAAMSDNLQRILLGDVLSPASREQLIAWMRRNKTGDRRVRAGMQPGWTVGDKTGSGDyGTTNTIAIIWPPQGKPLLASIYLTRTKAPEDRRNAVLAEVGKIIV...
>UniRef100_Q2SJQ2/40-293
.....kVFAKLEERLDARMGVMVLDTQTGRTW.GQRGQERFPLCSTFKVLACAALLAKVDAGEENLERRVPIHARDIVTYSPVTKDRIGGEMTLRELCQAAMTKSDNTAANLVLKAVGGPPRLTEYLRGLGDETTRLDRWETELNEATPGDPRDTTSPAAMASTLQTLFLNSPLSRASRQQLTAWFLANETGDAKLRAGLPQDWRIGDRTGGGAyGSTNDVAVIWPPGREPLIVTVYITETEAAFDDRNKAIADVGRAV-...
>UniRef100_A0A060KTM0/33-288
...vqqKLAELERQSGGRLGVALINTADNSQI.LYRADERFAMCSTSKVMAAAAVLKKSESEPNLLNQRVEIKKSDLVNYNPIAEKHVNGTMSLAELSAAALQYSDNVAMNKLIAHVGGPASVTAFARQLGDETFRLDRTEPTLNTAIPGDPRDTTSPRAMAQTLRNLTLGKALGDSQRARLVTWMKGNTTGAASIQAGLPASWVVGDKTGSGGyGTTNDIAVIWPKDRAPLILVTYFTQPQPKAESRRDVLASAAKIVT...
>UniRef100_A0A1E3VVX1/43-296
.....rAFAEIEGHVGGRLGVAVLDTGSGLSA.DLRGDERFPLCSTFKWLAAAALLSRVDAGTESLGRPIGIRAQDIVTYSPATEKHVGGTMTLGEICAAAITLSDNTAGNLMLGALGGPEAVTAYARSLGDQTTRLDRTEPTLNDVPPGDPRDTTTPLCMLGDLQAVLVGEALSEASRAQLIAWLLANTTGETRLRAGLPSTWRVGDKTGTCNaNTANDVGIVWPPDRAPILIAAYLAETTASREAQNAALADVGRAVA...
>UniRef100_UPI0009E67E3B/35-287
......AFAALEKDLGGRLGVCAINLANGRQV.GHRTGERFPVCSTFKAMLAGAILQRSASDATLLNRRIGYTRQDLVPHAPITEKNLAQGMTVAELCAATVQYSDNPAANLLMKVLGGPEAVTAFARSIGDTAFRLDRWETELNSAIPGDPRDTTTPLAMMRSLQALVVGDALPAPQRQQLKDWLVGNTTGGKLIRAGTPAGWTVGDKTGGGAyGARNDVAVIWPPGQAPIVIAVYTAHNKEDAGYREDIIAGAASAAI...
>UniRef100_A0A1W6AL25/30-285
...vqqKLAELERQSGGRLGVALINTADNSQI.LYRADERFAMCSTSKVMAAAAVLKKSESEPNLLNQRVEIKKSDLVNYNPIAEKHVNGTMSLAELSAAALQYSDNVAMNKLIAHVGGPASVTAFARQLGDETFRLDRTEPTLNTAIPGDPRDTTSPRAMAQTLRNLTLGKALGDSQRAQLVTWMKGNTTGAASIQAGLPASWVVGDKTGSGGyGTTNDIAVIWPKDRAPLILVTYFTQPQPKAESRRDVLASAAKIVT...
>UniRef100_A0A1W6AL06/30-285
...vqqKLAELERQSGGRLGVALINTADNSQI.LYRADERFAMCSTSKVMAAAAVLKKSESEPNLLNQRVEIKKSDLVNYNPIAEKHVNGTMSLAELSAAALQYSDNVAMNKLIAHVGGPASVTAFARQLGDETFRLDRTEPTLNTAIPGDPRDTTSPRAMAQTLRNLTLGKALGDSQRAQLVTWMKGNTTGAASIQAGLPASWVVGDKTGSGGyGTTNDIAVIWPKDRAPLILVTYFTQPQPKAESRRDVLASAAKIVT...
>UniRef100_UPI000B4E8362/5-260
...vqqKLAALEKSSGGRLGVALIDTADNTQV.LYRGDERFPMCGTSKVMAAAAVLKQSETQKQLLNQPVEIKPADLVNYNPIAEKHVNGTMTLAELSAAALQYSDNTAMNKLIAQLGGPGGVTAFARAIGDETFRLDRTESTLNTAIPGDPRDTTTPRAMAQTLRQLTLGHALGETQRAQLVTWLKGNTTGAASIRAGLPTSWTVGDKTGSGDyGTTNDIAVIWPQGRAPLVLVTYFTQPQQNAESRRDVLASAARIIA...
>UniRef100_Q845L5/33-288
...vqqKLAELERQSGGRLGVALINTADNSQI.LYRADERFAMCSTSKVMAAAAVLKKSESEPNLLNQRVEIKKSDLVNYNPIAEKHVNGTMSLAELSAAALQYSDNVAMNKLIAHVGGPASVTAFARQLGDETFRLDRTEPTLNTAIPGDPRDTTSPRAMAQTLRNLTLGKALGDSQRAQLVTWMKGNTTGAASIQAGLPASWVVGDKTGSGGyGTTNDIAVIWPKDRAPLILVTYFTQPQPKAESRRDVLASAAKIVT...
>UniRef100_UPI0008E70459/49-308
....rqRLAQIEAESGGRLGVSIVDTTSGLHA.GLRTDERFPMCSTFKLLAAGFVLTRVDRGQEDLERRIVFSKSDLVPYSPATSQHTRERMSVADLCKAAITLSDNTAANLLLASFGGPAALTAFARSIGDGITRLDRNEPTLNEATPGDPRDTTTPNAMLGNLRELLLGERLSSPSRAQLLAWLAANQTGGERIRAKLPKDWGVGDKTGTGDhGTANDVAILWPPGRGPILVTVYLTETSGDAARSNAAIANVGALIV...
>UniRef100_A0A060KQ33/33-288
...vqqKLAELERQSGGRLGVALINTADNSQI.LYRADERFAMCSTSKVMAAAAVLKKSESEPNLLNQRVEIKKSDLVNYNPIAEKHVNGTMSLAELSAAALQYSDNVAMNKLIAHVGGPASVTAFARQLGDETFRLDRTEPTLNTAIPGDPRDTTSPRAMAQTLRNLTLGKALGDSQRAQLVTWMKGNTTGAASIQAGLPASWVVGDKTGSGDyGTTNDIAVIWPKDRAPLILVTYFTQPQPKAESRRDVLASAAKIAT...
>UniRef100_Q5MAG0/33-288
...vqqKLAALEKSSGRRLGVPLIDTADNTQV.LYRGDERFPMCSTSKVMAAAAVLKQSETQKQLLNQPVEIKPADLVNYNPIAEKHVNGTMTLAELSAAALQYSDNTAMNKLIAQLGGPGGVTAFARAIGDETFRLDRTEPTLNTAIPGDPRDTTTPRAMAQTLRQLTLGHALGETQRAQLVTWLKGNTTGAASIRAGLPTSWTVGDKTGSGDyGTTNDIAVIWPQGRAPLVLVTYFTQPQQNAESRRDVLASAARIIA...
>UniRef100_UPI0005AB4CA6/41-297
....ekQLAAIEAQAGGRLGVAMLDTANGHVR.GWRMQERFPMCSTFKVLLASAVLTRKDHGKEDLARKIVYSPAQVVSYSPVSGPRAGSEMTVAELCEAALTRSDNTAANLLLESIGGPSAITAFARSIGDPVTRLDRNETTLNDAIPGDPRDTTTPAAMVANLRELLLGERLSSASREQLIAWLVANKTGDARLRAGLPKDWRVGDKTGTGDhGTANDVAIVWPTGRAPILVTAYLTGAAASSAQRDAAIAQVGAVVA...
>UniRef100_A0A127R6W9/33-288
...vqqKLAELERQSGGRLGVALINTADNSQI.LYRADERFAMCSTSKVMAVAAVLKKSESEPNLLNQRVEIKKSDLVNYNPIAEKHVNGTMSLAELSAAALQYSDNVAMNKLIAHVGGPASVTAFARQLGDETFRLDRTEPTLNTAIPGDPRDTTSPRAMAQTLRNLTLGKALGDSQRAQLVTWMKGNTTGAASIQAGLPASWVVGDKTGSGDyGTTNDIAVIWPKDRAPLILVTYFTQPQPKAESRRDVLASAAKIVT...
>UniRef100_A1TQ87/33-287
.....rAVQEVEASVGGRLGVALLDMATGRQD.AHRGDERFPLCSTFKLLLAAHVLRRVDQGHERLDRRISYRKSDLVEYSPATERHADGDMTVEQLCEAAVTLSDNTAANLLLGTQGGPLELTAWLRSLGDTQTRLDRMEPALNDVPPGEVRDTTTPRAMARTVWAVTQGEALSAAARARMLAWLVGNRTGDRRLRAGMPEGWRIGEKTGTGPrGTSNDAGLFWPPDRGAVMVSCYLTGSPAPAEQRDAAIARVGTLAA...
>UniRef100_A0A0Q7F4U0/35-287
......AFASLEKDLGGRLGIAAINLATGKQV.GHRAGERFPVCSTFKAVLAGAILHRSVSDPALLQRRISYTSKDMVPHAPITEKNIAQGMTVAELCAATVQYSDNPAANLLMKVLGGPEAVTAYARSIGDTDFRLDRWETELNSAIPGDPRDTTTPLAMMRSLQALVVGDALPATQRQQLKDWLVGNTTGGKLIRAGTPAGWTVGDKTGGGAyGARNDIAVIWPPGQAPIVIAVYTAHDSKDAKYREDIIAGATSAAI...
>UniRef100_K0DV60/53-312
....raRLEDIQAQSGGRLGVSIVDTTSGLHA.GLHADERFPMCSTFKLLAAGAILARVDRGEEDLQRRIVYSKSELVPYSPATSKHTRELMSIAQLCKAAITLSDNTAANLLLQTFGGPAGLTAFARSLGDGITRLDRNEPTLNEATPGDPRDTTTPNAMLGNLRELVLGERLSSASRAQLLAWLAANETGGARIRAKLPKDWGVGDKTGTGEhGTANDVAILWPPGRGPILVAVYLTETAGDAARGNAAIANVGALVV...
>UniRef100_S6FS81/33-288
...vqqKLAELERQSGGRLGVALINTADNSQI.LYRADERFAMCSTSKVMAAAAVLKKSESEPNLLNQRVEIKKSDLVNYNPIAEKHVNGTMSLAELSAAALQYSDNVAMNKLIAHVGGPASVTAFARQLGDETFRLDRTEPTLNTAIPGDPRDTTSPRAMAQTLRNLTLGKALGDSQRAQLVTWMKGNTTGAASIQAGLPASWVVGDKTGNGGyGTTNDIAVIWPKDRAPLILVTYFTQPQPKAESRRDVLASAAKIVT...
>UniRef100_UPI0001D34111/5-260
...vqqKLAALEKSSGGRLGVALIDTADNTQV.LYRGDERFPMCGTSKVMAAAAVLKQSETQKQLLNQPVEIKPADLVNYNPIAEKHVNGTMTLAELSAAALQYSDNTAMNKLIAQLGGPGGVTAFARAIGDETFRLDRTEPTLNTAIPGDPRDTTTPRAMAQTLRQLTLGHALGETQRAQLVTWLKGNTTGAASIRAGLPTSWTAGDKTGSGDyGTTNDIAVIWPQGRAPLVLVTYFTQPQQNAESRRDVLASAARIIA...
>UniRef100_A0A1B7IRG5/39-292
.....kKLAELEKSTGGRLGVVLINTADNSQI.VYRGDERFPMCSTSKVMAASAILKQSETQTGLLNQRVEIKKSDLVNYNPITEKHLDGGMTIAELTDATLRYSDNTAMNKLIAQLGGPDKVTQFARSIGDKTFRLDRTEPTLNTAIPGDERDTTTPAAMAKTLQNLTLDNALAEPQRKQLVEWMKKNTTGGASIRAGLPTTWTVADKTGSGSyGTTNDIAVIWPENQPPLVLVTYFTQPQKEAKSRNDVLAAAAKIVT...
>UniRef100_A0A060KTF3/33-288
...vqqKLAELERQSGGRLGVALINTADNSQI.LYRADERFAMCSTSKVMAAAAVLKKSESEPNLLNQRVEIKKSDLVNYNPIAEKHVDGTMSLAELSAAALQYSDNVAMNKLIAHVGGPASVTAFARQLGDEMFRLDRTEPTLNTAIPGDPRDTTSPRAMAQTLRNLTLGKALGDSQRAQLVTWMKGNTTGAASIQAGLPASWVVGDKTGSGDyGTTNDIAVIWPKDRAPLILVTYFTQPQPKAESRRDVLASAAKIVT...
>UniRef100_A0A0S1Z227/33-288
...vqqKLAELERQSGGRLGVALINTADNSQI.LYRADERFAMCSTSKVMAAAAVLKKSESEPNLLNQRVEIKKSDLVNYNPIAEKHVNGTMSLAELSAAALQYSDNVAMNKLIAHVGGPASVTAFARQLGDETFRLDRTEPTLNTAIPGDPRDTTSPRAMAQTLRNLTLGKALGDSQRAQLVTWMKGNTTGAASIQAGLPASWVVGDKTGSGGyGTTNDIAVIWPKDRAPLILVTYFAQPQPKAESRRDVLASAAKIVT...
>UniRef100_A0A0N8HJC7/23-277
.....sAIQDIESEVGARIGVTVLDTADGTRF.SWRGNERFPMSSTFKVLACGHLLSRVDEGQESLSRKVAIRPADLVTYSPITENHTQDGLTLEALCHATITTSDNTAGNLILDTLGGPAALTAYLRRLDDDSTRLDRRETALNEATPGDPRDTTTPHAMAATLQRLLVGDALSEPSRLALQGWMLANTTGDDKLRAALPDDWQIADKTGGGGyGTNNDVAILWPPLRAPLIVAVYLTESEAELAARNAAIADVGRLLV...
>UniRef100_UPI00028F5A93/40-295
...aqrQLALLEQRHGVRLGVQVHDRDSDRAF.SHRADERFPMCSTFKLLAAGAVLARADRGDDSLRRLIRYGAADIVAYSPVTGPRQAEGMTLEQLCEAAVTRSDNTAGNLLLSTLGGPPGLTAYARGLGDRMTRLDRIETALNEARPGDPRDTTTPAAMAGNLQRLLLGDALQPASRQRLADWLLASQTGDTRLRAGLPAGWRIGDKTGAGGhGTNNDIGVIWPRDGAPVLISAYLTQSSASREAQNAVLAEVGRIAA...
>UniRef100_A0A244EEW4/32-285
......RLAEIEKASGGRLGVAVLDSGSGRLA.GHRQDERFPLCSTFKALAAALVLARVDRGQETLERRVRYARDELVTYSPATEKHAGEDMTMAQLCEAAVTLSDNTAGNLMLASFGGPAGLTAFMRSIGDAHTRLDRIETALNEARAGDARDTTTPAAMAANMQKILLGGVLSPASRAQLMQWLDDNKTGDQRIRAGLPAGWRVGDKTGSGEnGTANDVAILRPPGRAPVLLSVYLTATRAPMAERNATIAAVGAAAA...
>UniRef100_G3EPW4/32-287
...vqqKLAELERQSGGRLGVALINTADNSRI.LYRADERFAMCSTSKVMAAAAVLKKSESEPNLLNQRVEIKKSDLVNYNPIAEKHVNGTMSLAELSAAALQYSDNVAMNKLIAHVGGPASVTAFARQLGDETFRLDRTEPTLNTAIPGDPRDTTSPRAMAQTLRNLTLGKALGDSQRAQLVTWMKGNTTGAASIQAGLPASWVVGDKTGSGGyGTTNDIAVIWPKDRAPLILVTYFTQPQPKAESRRDVLASAAKIVT...
>UniRef100_A1KQS3/33-288
...vqqKLAELERQSGGRLGVALINTADNSQI.LYRADERFAMCSTSKVMAVAAVLKKSESEPSLLNQRVEIKKSDLVNYNPIAEKHVNGTMSLAELSAAALQYSDNVAMNKLIAHVGGPASVTAFARQLGDETFRLDRTEPTLNTAIPGDPRDTTSPRAMAQTLRNLTLGKALGDSQRAQLVTWMKGNTTGAASIQAGLPASWVVGDKTGSGDyGTTNDIAVIWPKDRAPLILVTYFTQPQPKAESRRDILASAAKIVT...
>UniRef100_Q6TGK7/33-288
...vqqKLAELERQSGGRLGVALINTADNSQI.LYRADERFAMCSTSKVIAAAAVLKKSESEPNLLNQRVEIKKSDLVNYNPIAEKHVNGTMSLAELSAAALQYSDNVAMNKLIAHVGGPASVTAFARQLGDETFRLDRTEPTLNTAIPGDPRDTTSPRAMAQTLRNLTLGKALGDSQRAQLVTWMKGNTTGAASIQAGLPASWVVGDKTGSGDyGTTNDIAVIWPKDRAPLILVTYFTQPQPKAESRRDVLASAAKIVT...
>UniRef100_A0A1B2MYQ2/33-288
...vqqKLAELERQSGGRLGVALINTADNSQI.LYRADERFAMCSTSKVMAAATVLKKSESEPNLLNQRVEIKKSDLVNYNPIAEKHVNGTMSLAELSAAALQYSDNVAMNKLIAHVGGPASVTAFARQLGDETFRLDRTEPTLNTAIPGDPRDTTSPRAMAQTLRNLTLGKALGDSQRAQLVTWMKGNTTGAASIQAGLPASWVVGDKTGSGGyGTTNDIAVIWPKDRAPLILVTYFTQPQPKAESRRDVLASAAKIVT...
>UniRef100_A0A0R3LP72/40-293
......EIKRLERESGGRLGVCVLDTATGARH.VHRGDERFPMCSTFKALAAAAILARVDAGKEQLTRRVTFEASALVTYSPVTEKHAGRDMTLAEICEAAVTLSDNTAGNLQLASIGGPSGLTSFARSLGDQITRLDRDEPSLNEALPDDPRDTTTPNAMASNLQALVVGTALSAPSREQLTAWLVANKTGDTRLRAGLPKDWRVGDKTGTGArGTNNDVAVIWPPGKAPIVITGYLTGATVPAAQQNAIWASVARAV-...
>UniRef100_A0A1B1UST1/24-277
......EIKRLERESGGRLGVCVLDTATDARH.VHRGDERFPMCSTFKMLAAAAILAQVDAGKEQLTRRITFDASALIVYSPVTEKRVGGDMTLAEICEAAVTLSDNTAGNLLLASIDGPPGLTAFARSLGDQVTRLDRNEPSLNEALPDDPRDTTTPNAMASNLQALILGTALSAASREQLTAWLVANKTGDTRLRAGLAKDWRVGDKTGTGArGTNNDVAVIWPPGKAPIVITAYLTGATVSAAQQNATLASVARAV-...
>UniRef100_A0A060KQ62/33-288
...vqqKLAELERQSGGRLGVALINTADNSQI.LYRADERFAMCSTSKVMAVAAVLKKSESEPNLLNQRVEIKKSDLVNYNPIAEKHVDGTMSLAELSAAALQYSDNVAMNKLISHVGGPASVTAFARQLGDETFRLDRTEPTLNAAIPGDPRDTTSPRAMAQTLRNLTLGKALGDSQRAQLVTWMKGNTTGAASIQAGLPASWVVGDKTGSGDyGTTNDIAVIWPKDRAPLILVTYFTQPQPKAESRRDVLASAAKIVT...
>UniRef100_UPI0008D81AE0/26-282
....tsRLAELERRNGGRLGVAAIDTASGHRV.DHRAEELFPLCSTFKFLAAALVLTRVDRGEEKLDRRVVFAEKDLVTYSPVTKEHVTPGMSVAEICDAAVTLSDNTAGNLMLASFGGPAGLTAYMRSLGDRTTRLDRIETELNEAKPGDPRDTTTPAAMLDTMQRLLIGDALSASSRDRLIGWLLASKTGGKRLRAGLPADWRVGDKTGGGNnGTANDVAIAFPPGRAPILIAAYYTESTASDDARNTVIAEAGRLAV...
>UniRef100_A0A1Z1VQJ2/33-288
...vqqKLAELERQSGGRLGVALINTADNSQI.LYRADERFAMCSTSKVMAAAAVLKKSESEPNLLNQRVEIKKSDLVNYNPIAEKHVNGTMSLAELSAAALQYSDNVAMNKLIAHVGGPASVTAFARQLGDETFRLDRIEPTLNTAIPGDPRDTTSPRAMAQTLRNLTLGKALGDSQRAQLVTWMKGNTTGAASIQAGLPASWVVGDKTGSGDyGTTNDIAVIWPKDRAPLILVTYFTQPQPKAESRRDVLASAAKIVT...
>UniRef100_A0A0Q4X480/38-292
.....dRFAQIEATSGGRLGIGLLDTGSGTQA.AHRGAERFPMCSTFKVLAAGAVLARIDQGEDSLDRRLRYAASEVVPYSPMSGPRADGEMTLAELCEAAVTLSDNTAANLLLGTMGGPAGLTAQIRAFSDATTRLDRIEPDLNEAVPGDPRDTTTPLAMAQTLRRLVLADALSPSSRALLTAWLVGCRTGDARLRAGLPKEWRIGDKTGSGEnDTANDIAVIWPPRRAPLVLTVYLTGAKTSPEARSATIASVARAVA...
>UniRef100_A0A060KT65/33-288
...vqqKLAELERQSGGRLGVALINTADNSQI.LYRANERFAMCSTSKVMAAAAVLKKSESEPNLLNQRVEIKKSDLVNYNPIAEKHVNGTMSLAELSAAALQYSDNVAMNKLIAHVGGPASVTAFARQLGDETFRLDRTEPTLNTAIPGDPRDTTSPRAMAQTLRNLTLGKALGDSQRAQLVTWMKGNTTGAASIQAGLPASWVVGDKTGSGDyGTTNDIAVIWPKDRAPLILVTYFTQPQPKAESRRDVLASAAKIVT...
>UniRef100_A0A083ZY90/38-293
...aqqQLAALEKQHMGRLGVFAIDTTSSNTL.QLNAHQRFAFCSTFKVIAVAAILHHSLSHPGFLDQRIHYQASDLVTYSPITEKHLDSGMTIAELCAAALQYSDNTAGNMLMKQLGGPAAITAYARSLGDTTFRLDRWETELNSAIPGDERDTTTPAAMAASLQKLTLGTALPEAQRQQLVNWMKGNTTGNKRIRAGMPPDAVIADKTGGGDyGTTNDIGVVWLSGRAPWLVVIYFTQPNQHATANNEAVAAAARII-...
>UniRef100_A0A1V3Q011/32-288
...aqaRLAALERQHGGRLGVAILDTGNGRRI.GHRADERFLMCSTFKLLAVAAVLARVDREAERLDRRIVFDQEAVLAYAPVTSHRVGAPMTVAELCQAAITVSDNTAANLLLTSLGGPTAVTAYVRSLGDGVTRLDRIEPELNVASPGDLRDTTTPSAMLADLSTLLLGDALSAASREQLAAWLRATSTGTEQLRAGMPAGWRVGDKTGSGAqRETNDIAIIWPPQRKPLLVTAYYAGSAASNDERHAVLAEVGRIAA...
>UniRef100_A0A0K0TQJ3/33-288
...vqqKLAELERQSGGRLGVALINTADNSQI.LYRADERFAMCSTSKVMAVAAVLKKSESEPNLLNQRVEIKKSDLVNYNPIAEKHVNGTMSLAELSAAALQYSDNVAMNKLIAHVGGPASVTAFARQLGDETFRLDRTEPTLNTAIPGDPRDTTSPRAMAQTLRNLTLGKALGDSQRAQLVTWMKGNTTGAASIQAGLPASWVVGDKTGSGGyGTTNDIAVIWPKDRAPLILVTYFTQPQPKAESRRDVLASAAKIVT...
>UniRef100_A0A127ER68/34-290
....kaELTRIELESGGRLGVAVLDTGSGARV.DHRGDERFPMCSTFKLLGAAAVLKRVDGGQEKLERRIVFSAKDIVANSPITEKHVGGDMTLAEICEAAMTVSDNTAGNLILKSLSGPKGITDFARTLGDSMTRLDRFETELNEALPSDPRDTTTPLSMLGNVQKLVLGDALSAGSKDQLTKWLLANKTGDTRVRAGLPAGWRTGDKTGSGErGTTNDIGVLWPPDGAPIVVTIYLTGTQASAENRNATLAAVGRAIV...
>UniRef100_Q0GA57/33-288
...vqqKLAELERQSGGRLGVALINTADNSQI.LYRADERFAMCSTSKVMAVAAVLKKSESEPNLLNQRVEIKKSDLVNYNPIAEKHVNGTMSLAELSAAALQYSDNVAMNKLIAHVGGPASVTAFARQLGDETFRLDRTEPTLNTAIPGDPRDTTSPRAMAQTLRNLTLGKALGDSQRAQLVTWMKGNTTGAASIQAGLPASWVVGDKTGSGGyGTTNDIAVIWPKDRAPLILVTYFTQPQPKAESRRDVLASAAKIVT...
>UniRef100_A0A060KZZ5/33-288
...vqqKLAELERQSGGRLGVALINTADNSQI.LYRADERFAMCSTSKVMAAAAVLKKSESEPNLLNQRVEIKKSDLVNYNPIAEKHVDGTMSLAELSAAALQYSDNVAMNKLIAHVGGPASVTAFARQLGDETFRLDRTEPTLNTAIPGDPRDTTSPRAMAQTLRNLTLGKALGDSQRAQLVTWMKGNTTGAASIQAGLPASWVVGDKTGSGDyGTTNDIAVIWPKDCAPLILVTYFTQPQPKAESRRDVLASAAKIVT...
>UniRef100_A0A0J6T156/37-291
....aaRLAQLERRDGGRLGVEVRDTATGRRF.GHRADERFPMCSTFKALAAAAVLARADTGKDDLNRRITYGRDAVLSYAPVTAKHVETGMTLAELCAAAVVWSDNTAANLMLDTLGGPGGITAFAHAHGDTVTRLDRTEPTLNTAIPGDPRDTTSPAAMVGLLDNVLLGQALTDKSRARLAGWMNESPTGLKRVRAGLPEGWRVADKTGTGDnGTANVVALIHRPDGAPILAAVYLTGSPAEPAARDALHAEVGRLIA...
>UniRef100_UPI000B7ECB55/34-288
....qrDIQQLEKNAGGRLGVAVTDTADGAVF.TYRGEARFPLCSTSKVFAVAAILKKSESANGLMSEKIAIHKADLVNYNPITEKHVGATMTVAELSAAALQYSDNTAMNALLTRLGGPQQVNAFARSIGDSTFRLDRKEPELNTAIPGDKRDTTSPDAMMQSLKKLVLGKALAPAQRQQLTDWMKGNTTGANSIRAGLPASWTVADKTGSGDyGTTNDIAVIWPPHHAPLVLVTYYTQPDKHAAARRDVLAGAAKIVA...
>UniRef100_UPI0003F9193B/39-292
.....eAFARVEADSGGRLGAGVLDTGTGATA.GHRQDELFPMCSTFKFLCVAAMLARVDAGKEQLTRRIPVTSADLLDYAPVTKQHAGNDMTVAELCEAAVILSDNTAANLLLASMGGPSAITQYARAIGDSVTRLDRTEPELNTAEAGDPRDTTTPAAMACNLQTLALGVALLPASRDQLNKWLVGCKTGDARLRAGLPKDWRVGDKTGSGAhGTSNDIAVIWPAGRAPIMITAYLTQCPAGDDKRNAAIAAISKAVA...
>UniRef100_UPI000A070CDD/37-293
....haQLAALSREAGGRLGVAFLDPATGRRF.AFRGGERFPFCSTFKLVLVAAVLRKSQDEPGLLAQQVAYGQGDLLAWAPATRKALEQGMTVGELCAAAITVSDNTAANLLLDRIGGPRALTAYARSLGDTAFRLDRREPELNTAVPGDPRDTTTPAAMARTVEKLVLGDALAAPQRRQLADWLKGNTTGGESIRAGVPAGWTVGDKTGSGAyGTTNDVAVLWPPQGGPVVLAVYYTQPRKDAPARKDVLAAATRLVL...
>UniRef100_E2ITW2/29-280
...vqqKLAALEKSSGGRLGVALIDTADNTQV.LYRGDERFPMCSTSKVMAAAAVLKQSETQKQLLNQPVEIKPADLVNYNPIAEKHVNGTMTLAELSAAALQYSDNTAMNKLIAQLGGPGGVTAFARAIGDETFRLDRTEPTLNTAIPGDPRDTTTPRAMAQTLRQLTLGHALGETQRAQLVTWLKGNTTGAASIRAGLPTSWTVGDKTGSGGyGTTNDIAVIWPQGRAPLVLVTYFTQPQQNAESRRDVLASAA----...
>UniRef100_A0A1C0U8Q6/36-292
....hkQLAELENSAKGRLGVTLINTANGQAI.QYRGDERFPFCSTFKLIVVAAVLHKSMSQSELLAKHISYSEADLLSYAPIARKHLKQGMSITQLCAATLQYSDNTAANLLIKELGGVEAVNDFTQSLGDHTFRLDRWEPDLNSAIPDDPRDTTTPAAMATSVNKIVFGEVLAVSQRGQLIDWLKGNTTGDASIRAGVPTGWVVGDKTGSGDyGTTNDVAILWPPKGAPVVLAVYFTQHQQDAESRRDVLASATRLVMeh.
>UniRef100_A0A060KTU2/33-288
...vqqKLAELERQSGGRLGVALINTADNSQI.LYRADERFAMCSTSKVMAAAAVLKKSESEPNLLNQRVEIKKSDLVNYNPIAEKHVNGTMSLAELSAAALQYSDNVAMNKLIAHVGGPASVTAFARQLGDETFRLDRTEPTLNTAIPGDPRDTASPRAMAQTLRNLTLGKALGDSQRAQLVTWMKGNTTGAASIQAGLPASWVVGDKTGSGDyGTTNDIAVIWPKDRAPLILVTYFTQPQPKAESRRDVLASAAKIVT...
>UniRef100_UPI0009F27367/38-291
......EIKRLERESGGRLGVCVLDTATDARH.VHRGDERFPMCSTFKMLAAAAILAQVDAGKEQLTRRITFDASALIVYSPVTEKRVGGDMTLAEICEAAVTLSDNTAGNLLLASIDGPPGLTAFARSLGDQVTRLDRNEPSLNEALPDDPRDTTTPNAMASNLQALILGTALSAASREQLTAWLVANKTGDTRLRAGLAKDWRVGDKTGTGArGTNNDVAVIWPPGKAPIVITAYLTGATVSAAQQNATLASVARAV-...
>UniRef100_UPI0008AE88DA/41-289
......-LAGLEKEYGGRLGVAALNTADGRQV.LHRADERFPFCSTFKMMLSAAILSREP---ALLKKRIKYHKSDLVSYSPVTSKHVADGMTVAELCEATLQISDNAAANLLMKQIGGPAAVTAFARSIGDTEFRQERWETALNTALPGDVRDTTTPLAMAKSLQKLVLGEALPAAARKQLKDWMLGNTTGATRIRAGVPAGWPVADKTGSGDyGTVNDIAVIWPPGKAPIVLAVYTTQPNKDDKTRPEIHGEAAKIVI...
>UniRef100_UPI00039DA7E2/46-300
....arQIAALESGFGERIGVSAIDTGSGRRI.LHRADERFALCSTFKVVLVSAVLARAAGDARLLSSVIRYTRHDLVSYSPVTEKNLATGMTVAALCAAAIQYSDNTAANLLIRLIGDPAAVTAYARSIGDASFRLDRLETELNEAVPGDERDTTTPAAMADTLRRVTLGDGLDPSGRAQLVTWMLGNTTGETRIRAGVPAGWRVADKTGSGDyGTANDVAVLYSPSRQPVVLTVYTTRPDKDAKYDNATLAAVARIVT...
>UniRef100_I6YE46/26-277
...vqqKLAALEKSSGGRLGVALIDTADNTQV.LYRGDERFPMCSTSKVMAAAAVLKQSETQKQLLNQPVEIKPADLVNYNPIAEKHVNGTMTLAELSAAALQYSDNTAMNKLIAQLGGPGGVTAFARAIGDETFRLDRTEPTLNTAIPGDPRDTTTPRAMAQTLRQLTLGHALGETQRAQLVTWLKGNTTGAASIRAGLPTSWTVGDKTGSGDyGTTNDIAVIWPQGRAPLVLVTYFTQPQQNAESRRDVLASAA----...
>UniRef100_A0A1Q3UZN6/25-282
....eeTFAMLEAQSGGRLGVAALDTGSGRQF.GTRATERFPLCSTFKLLLAGSVLARVDAGQEKLDRIVQFTRAQLVPYSPATGPAADGPMRVGALCEAAVTLSDNTAANLLLGSMGGPAGLTRFIRSLGDEVTRLDRTEPTLNEAVPGDPRDTTTPADMVRDMQRLVLGDALSRASRGQLVTWLRANKTGDKRLRAGVPPGWQVGDKTGTGErGTANDAGILWPPGGAPILVAAYLTGATERPAERDATLAGVGRIVA...
>UniRef100_UPI000890C56C/39-294
....eaAFKDLEKATGTRLGVSAHDTGSGKRI.DYREKELFAMCSTFKFFAAAAILARVDQKKEQLDRIVTYKKSDLVDYSPVTEKHVGEGMSLAAICEAAITYSDNSAGNLMLDALGGSKGLTEYARSLGDTITRLDRRETELNEATPGDPRDTTTPAAMRENLEKTVLGTALSEQSRKQLADWLIGNKVGDKRLRAGLPKDWKVGDKTGTSDsGMANDVAVIWPPDRKPIVLTVYLYDPKGTADSRNAIHQKVASLIAe..
>UniRef100_UPI000444E88B/40-295
...aqrQLALLEQRHGVRLGVQVHDRDSDRAF.SHRADERFPMCSTFKLLAAGAVLARADRGDDSLRRLIRYGAADIVAYSPVTGPRQAEGMTLEQLCEAAVTRSDNTAGNLLLSTLGGPPGLTAYARGLGDRMTRLDRIETALNEARPGDPRDTTTPAAMAGNLQRLLLGDALHPASRQRLADWLLASQTGDTRLRAGLPAGWRIGDKTGAGGhGTNNDIGVIWPRDGAPVLISAYLTQSSASREAQNAVLAEVGRIAA...
>UniRef100_A0A173GH44/33-288
...vqqKLAELERQSGGRLGVALINTADTSQI.LYRADERFAMCSTSKVMAAAAVLKKSESEPNLLNQRVEIKKSDLVNYNPIAEKHVNGTMSLAELSAAALQYSDNVAMNKLIAHVGGPASVTAFARQLGDETFRLDRTEPTLNTAIPGDPRDTTSPRAMAQTLRNLTLGKALGDSQRAQLVTWMKGNTTGAASIQAGLPASWVVGDKTGSGGyGTTNDIAVIWPKDRAPLILVTYFTQPQPKAESRRDVLASAAKIVT...
>UniRef100_D4GDP0/49-303
....qrGIQQLEKNAGGRLGVAVTDTTDGTVF.TYRGDARFPLCSTSKVFAVAAILKKSESADGLMSEKIAIHKADLVNYNPITEKHVGATMTVAELSAAALQYSDNTAMNALLTRLGGPQQVNAFARSIGDSTFRLDRKEPELNTAIPGDKRDTTSPDAMMQSLKKLVLGKALAPAQRQQLTDWMKGNTTGANSIRAGLPASWTVADKTGSGDyGTTNDIAVIWPPHHAPLVLVTYYTQPDKHAAARKDVLAGAAKIVA...
>UniRef100_A0A0N0ZGY4/49-308
....rqRLAQIEAESGGRLGVSIVDTTSGLHA.GLRTDERFPMCSTFKLLAAGFVLTRVDSGQEDLERRVVFSKSDLVPYSPATSQHTRERMSVADLCKAAITLSDNTAANLLLASFGGPAALTAFARSIGDGITRLDRNEPTLNEATPGDPRDTTTPNAMLGNLRELLLGERLSSSSRAQLLAWLAANQTGGERIRAKLPKDWGVGDKTGTGDhGTANDVAILWPPGRGPILVTVYLTETSGDAARSNAAIANVGALIV...
>UniRef100_P28585/33-288
...vqqKLAELERQSGGRLGVALINTADNSQI.LYRADERFAMCSTSKVMAVAAVLKKSESEPNLLNQRVEIKKSDLVNYNPIAEKHVDGTMSLAELSAAALQYSDNVAMNKLISHVGGPASVTAFARQLGDETFRLDRTEPTLNTAIPGDPRDTTSPRAMAQTLRNLTLGKALGDSQRAQLVTWMKGNTTGAASIQAGLPASWVVGDKTGSGDyGTTNDIAVIWPKDRAPLILVTYFTQPQPKAESRRDVLASAAKIVT...
>UniRef100_A0A0F6T6C9/33-288
...vqqKLAELERQSGGRLGVALINTADNSQI.LYRADERFAMCSTSKVMAVAAVLKKSESEPNLLNQRVEIKKSDLVNYNPIAEKHVDGTMSLAELSAAALQYSDNVAMNKLISHVGGPASVTAFARQLGDETFRLDRTEPTLNTAIPGDPRDTTSPRAMAQTLRNLTLGKALGDSQRAQLVTWMKGNTTGAASIQAGLPASWVVGDKTGSGDyGTTNDIAVIWPKDRAPLILVTYFTQPQPKAESRRDVLASAAKIVT...
>UniRef100_UPI000A06DF7E/41-295
....qqEFARVELATSGRLGVAALDMETGLRA.SQRGDERFPMCSTFKALASAAVLHRVDRGESSLDQRVQIEAKDILANSPVTKEHVASGMTLAEICEAAITRSDNTAGNMILREIGGPAGLTSFFRTIGDNVSRLDRWELALNEGVSGDPRDTTSPVAMLKNLQRVVIGDVLQATSRQRLIAWMVANKTGDARLRAGVPRDWRVGDKSGTGErGTYNDIGVFWPPGRKPIVVTVYLTGASAPMDKCNEVIANVARAVA...
>UniRef100_A0A0P0GRE4/33-288
...vqqKLAELERQSGGRLGVALINTADNSQI.LYRADERFAMCSTSKVMAAAAVLKKSESEPNLLNQRVEIKKSDLVNYNPIAEKHVNGTMSLAELSAAALQYSDNVAMNKLIAHVGGPASVTAFARQLGDETFRLDRTEPTLNTAIPGDPRDTTSPRAMAQTLRNLTLGKALGDSQRAQLVTWMKGNTTGAASIQAGLPASWVVGDKTGSCDyGTTNDIAVIWPKDRAPLILVTYFTQPQPKAESRRDVLASAAKIVT...
>UniRef100_A0A1W6AKZ1/30-285
...vqqKLAELERQSGGRLGVALINTADNSQI.LYRADERFAMCSTSKVMAAAAVLKKSESEPNLLNQRVEIKKSDLVNYNPIAEKHVNGTMSLAELSAAALQYSDNVAMNKLIAHVGGPASVTAFARQLGDETFRLDRTEPTLNTAIPGDPRDTTSPRAMAQTLRNLTLGKALGDSQRAQLVTWMKGNTTGAASIQAGLPASWVVGDKTGSGGyGTTNDIAVIWPKDRAPLILVTYFTQPQPKAESRRXVLASAAKIVT...
>UniRef100_A0A0Q5PHC1/44-298
.....eELARIEARSGGRLGVSILDTGSGKRA.GLRADEAFPMCSTFKFLAASFVLARVDQGQEDLKRKIVYSKSDLVEYSPVTQHHTGPALSVGDLCAAAITLSDNTAGNLLLASFGGPPALTAFLRTLGDQFTRLDRNEPTLNESTPGDPRDTTTPNAMLANMRTLLLTDRLSVSSCAQLRDWLIANQTGGKRIRAKLPKDWRVGDKTGTGShGSTNDIAIIWPPGRPPLLVSAYLTQTNAETARREAAIADVGKLLV...
>UniRef100_A0A0S1Z1Z9/33-288
...vqqKLAELERQSGGRLGVALINTADNSQI.LYRADERFAMCSTSKVMAAAAVLKKSESEPNLLNQRVEIKKSDLVNYNPIAEKHVNGTMSLAELSAAALQYSDNVAMNKLIAHVGGPASVTTFARQLGDETFRLDRTEPTLNTAIPGDPRDTTSPRAMAQTLRNLTLGKALGDSQRAQLVTWMKGNTTGAASIQAGLPASWVVGDKTGSGGyGTTNDIAVIWPKDRAPLILVTYFTQPQPKAESRRDVLASAAKIVT...
>UniRef100_G9FYZ9/33-288
...vqqKLAELERQSGGRLGVALINTADNSQI.LYRADERFAMCSTSKVMAAAAVLKKSESEPNLLNQRVEIKKSDLVNYNPIAEKHVNGTMSLAELSAAALQYSDNVAMNKLIAHVGGPASVTAFARQLGDETFRLDRTEPTLNTAIQGDPRDTTSPRAMAQTLRNLTLGKALGDSQRAQLVTWMKGNTTGAASIQAGLPASWVVGDKTGSGGyGTTNDIAVIWPKDRAPLILVTYFTQPQPKAESRRDVLASAAKIVT...
>UniRef100_A0A225TCM6/34-288
....qrGIQQLEKNAGGRLGVAVTDTADGTVF.TYRGDARFPLCSTSKVFAVAAILKKSESADGLMSEKIAIHKADLVNYNPITEKHVGATMTVAELSAAALQYSDNTAMNALLTRLGGPQQVNAFARSIGDSTFRLDRKEPELNTAIPGDKRDTTSPDAMMQSLKKLVLGKALAPAQRQQLTDWMKGNTTGANSIRAGLPASWAVADKTGSGDyGTTNDIAVIWPPHHAPLVLVTYYTQPDKHAAARKDVLAGAAKIVA...
>UniRef100_Q2PT38/33-288
...vqqKLAELERQSGGRLGVALINTADNSQI.LYRADERFAMCSTSKVMAAAAVLKKSESEPNLLNQRVEIKKSDLVNYNPIAEKHVNGTMSLAELSAAALQYSDNVAMNKLIAHVGGPASVTAFARQLGDETFRLDRTEQTLNTAIPGDPRDTTSPRAMAQTLRNLTLGKALGDSQRAQLVTWMKGNTTGAASIQAGLPASWVVGDKTGSGDyGTTNDIAVIWPKDRAPLILVTYFTQPQPKAESRRDVLASAAKIVT...
>UniRef100_UPI0009EB722E/61-315
.....sAIQDIESEVGARIGVTVLDTADGTRF.SWRGNERFPMSSTFKVLACGHLLSRVDEGQESLSRKVAIRPADLVTYSPITENHTQDGLTLEALCHATITTSDNTAGNLILDTLGGPAALTAYLRRLDDDSTRLDRRETALNEATPGDPRDTTTPHAMAATLQRLLVGDALSEPSRLALQGWMLANTTGDDKLRAALPDDWQIADKTGGGGyGTNNDVAILWPPLRAPLIVAVYLTESEAELAARNAAIADVGRLLV...
>UniRef100_Q4JNX3/33-288
...vqqKLAELERQSGGRLGVALINTADNSQI.LYRADERFAMCSTSKVMAAAAVLKKSESEPNLLNQRVEIKKSDLVNYNPIAEKHVNGTMSLAELSAAALQYSDNVAMNKLIAHVGGPASVTAFARQLGDETFRLDRTETTLNTAIPGDPRDTTSPRAMAQTLRNLTLGKALGDSQRAQLVTWMKGNTTGAASIQAGLPASWVVGDKTGSGDyGTTNDIAVIWPKDRAPLILVTYFTQPQPKAESRRDVLASAAKIVT...
>UniRef100_UPI000841FF7C/41-289
......SFDALERAAGGRLGVCAIDTATGRRV.QHRADERFPFCSTFKAMLIAAVLAQSVARPALLAQRVTYRQADLVRYSPVTEQHVGAGMTVGELCEATAQYSDNSAANLLMKVLGGPSAVTAFARTIGDDTFRLDRWETELNTALPGDTRDTTTPAAMAVSLRVLALGDAL----RAQFVAWLRGNKTGDKRIRAGVPAGWQVGDKTGTGDyGTTNDVGVLWPPARGPVALAVYYTQARADALAKDDVIAAATRIAI...
>UniRef100_Q6R3N1/33-288
...vqqKLAELEQQSGGRLGVALINTADNSQI.LYRADERFAMCSTSKVMAAAAVLKKSESEPNLLNQRVEIKKSDLVNYNPIAEKHVNGTMSLAELSAAALQYSDNVAMNKLIAHVGGPASVTAFARQLGDETFRLDRTEPTLNTAIPGDPRDTTSPRAMAQTLRNLTLGKALGDSQRAQLVTWMKGNTTGAASIQAGLPASWVVGDKTGSCDyGTTNDIAVIWPKDRAPLILVTYFTQPQPKAESRRDVLASAAKIVT...
>UniRef100_A0A060KTD7/33-288
...vqqKLAELERQSGGRLGVALINTADNSQI.LYRADERFAMCSTSKVMAAAAVLKKSESEPNLLNQRVEIKKSDLVNYNPIAEKHVNGTMSLAELSAAALQYSDNVAMNKLIAHVGGPASVTAFARQLGDETFRLDRTEPTLNTAIPGDPRDTTSPRAMAQTLRNLTLGKALGDSQRAQLVTWMKGNTTGAASIQAGLPASWVVGDKTGSGDyGTTNDIAVIWPKDRAPLILVTYFTQPQPKAESRLDVLASAAKIVT...
>UniRef100_UPI0004B0392D/41-295
.....sRLAKLEAGVNGRLGVEILDTASGKHW.GYRADERFPMCSTFKFLAASAVLKRVDAGAEQLDRRIVYGEDVLVSYSPTTAKHVGGDLSLAQLCEAAITLSDNTAANLILRSIGGLEPFNDFVASLGDGVTRLSRFETELNSAIPGDPRDTTTPAAMTANLHKVLLGDVLSPASRRQITAWMAANKTGDQRLRAGMAPGWKVGDKTGSGDhGTTNTVAIIWPPQGKPLLASIYLTETKAPAERRNAVLADVGKLIV...
>UniRef100_A0A1S6KJQ6/33-288
...vqqKLAELERQSGGRLGVALINTADNSQI.LYRADERFAMCSTSKVMAAAAVLKKSESEPNLLNQRVEIKKSDLVNYNPIAEKHVNGTMSLAELSAAALQYSDNVAMNKLIAHVGGPASVTAFARQVGDETFRLDRTEPTLNTAIPGDPRDTTSPRAMAQTLRNLTLGKALGDSQRAQLVTWMKGNTTGAASIQAGLPASWVVGDKTGSGGyGTTNDIAVIWPKDRAPLILVTYFTQPQPKAESRRDVLASAAKIVT...
>UniRef100_Q842A4/33-288
...vqqKLAELERQSGGRLGVALINTADNSQI.LYRADERFAMCSTSKVMAVAAVLKKSESEPNLLNQRVEIKKSDLVNYNPIAEKHVDGTMSLAELSAAALQYSDNVAMNKLISHVGGPASVTAFARQLGDETFRLDRTEPTLNTAIPGDPRDTTSPRAMAQTLRNLTLGKALGDSQRAQLVTWMKGNTTGAASIQAGLPASWVVGDKTGSGGyGTTNDIAVIWPKDRAPLILVTYFTQPQPKAESRRDVLASAAKIVT...
>UniRef100_UPI000985AC0E/32-286
.....aNLQEIEQRVGARLGVTVLDTADGRRV.SWRGDERFPMSSTFKVLACGNLLSRVDARQESLSRKVEIRPADLVSYSPVTERQVEGDMTLAALCRATITTSDNTAGNLILDAIGGPVGLTNYLRTLKDDITRLDRRETALNEATPGDPRDTTTPDAMASTLQRLLLGEALSEASRLTLQGWMLANTTGSDKLRAALPDDWQIADKTGGGGhGTNNDIAIIWPPNHAPLIVAVYLTESEAERAVRDAAIADVGRLLV...
>UniRef100_I7ABV1/29-283
...vqqKLAELERQSGGRLGVALINTADNSQI.LYRADERFAMCSTSKVMAAAAVLKKSESEPNLLNQRVEIKKSDLVNYNPIAEKHVNGTMSLAELSAAALQYSDNVAMNKLIAHVGGPASVTAFARQLGDETFRLDRTEPTLNTAIPGDPRDTTSPRAMAQTLRNLTLGKALGDSQRAQLVTWMKGNTTGAASIQAGLPASWVVGDKTGSGGyGTTNDIAVIWPKDRAPLILVTYFTQPQPKAESRRDVLASAAKIV-...
>UniRef100_UPI000B9E0880/45-297
......LLARLEARDGGRLGVSVLDTGSGWAL.AHRSDERFPMCSTFKWVAAAAVLARVGRGQDSLDRHIRYGATDLVPYSPVTKPQVAQGMTLGALCEAAVVWSDNTAANLMLSTLGGPPGITAYARSQGDDQTRLDRIEPALNEAQPGDPRDTTTPQAMLRLLRRVLLEGGLEAPQRDQLTAWLRGCRTGDTRLRAGLPADWVVGNKTGAGEhGTNNDVAVIWPPRGAPILVTAYLTNSPASRDAQNALLAETARIVA...
>UniRef100_A0A1M9KKM0/40-295
...aqrQLALLEQRHGARLGVQVQDRDSGGAF.SHRADERFPLCSTFKLLAAGAVLARADRGDDSLERLIRYGAADIVAYSPVTGPRQAEGMTLEQLCEAAVTRSDNTAGNLLLSTLGGPPGLTAYARGLGDRVTRLDRIETALNEARPGDLRDTTTPAAMVGNLERLLLGDALQPASRQRLADWLLASQTGDTRLRAGLPSGWRIGDKTGAGGhGTNNDVGVIWPRDGAPVLITAYLTQSSASREAQNALLAEVGRIAA...
>UniRef100_C8YUV9/33-288
...vqqKLAELERQSGGRLGVALINTADNSQI.LYRADERFAMCSTSKVMAAAAVLKKSESEPNLLNQRVEIKKSDLVNYNPIAEKHVNGTMSLAELSAAALQYSDNVAMNKLIAHVGGPASVTAFARQLGDETFRLDRTEPTLNTAIPGDPRDTTSPRAMAQTLRNLTLGKALGDSQRAQLVTWMKGNTTGAASIQAGLPASWVVGDKTGSCGyGTTNDIAVIWPKDRAPLILVTYFTQPQPKAESRRDVLASAAKIVT...
>UniRef100_UPI0004A0AACF/40-295
...aqrQLALLEQRHGVRLGVQVHDRDSDRAF.SHRADERFPMCSTFKLLAAGAVLARADRGDDSLRRLIRYGAADIVAYSPVTGPRQAEGMTLEQLCEAAVTRSDNTAGNLLLSTLGGPPGLTAYARGLGDRMTRLDRIETALNEARPGDPRDTTTPAAMAGNLQRLLLGDALQPASRQQLADWLLASQTGDTRLRAGLPAGWRIGDKTGVGGhGTNNDIGVIWPRDGAPVLISAYLTQSSASREAQNAVLAEVGRIAA...
>UniRef100_A0A140CVN0/33-288
...vqqKLAELERQSGGRLGVALINTADNSQI.LYRADERFAMCSTSKVMAVAAVLKKSESEPNLLNQRVEIKKSDLVNYNPIAEKHVNGTMSLAELSAAALQYSDNVAMNKLIAHVGGPASVTAFARQLGDETFRLDRTEPTLNTAIPGDPRDTTSPRAMAQTLRNLTLGKALGDSQRAQLVTWMKGNTTGAASIQAGLPASWVVGDKTGSGGyGTTNDIAVIWPKDRAPLILVTYFTQTQPKAESRRDVLASAAKIVT...
>UniRef100_F8UXB4/33-288
...vqqKLAELERQSGGRLGVALINTADNSQI.LYRADERFAMCSTSKVMAVAAVLKKSESEPNLLNQRVEIKKSDLVNYNPIAEKHVNGTMSLAELSAAALQYSDNVAMNKLIAHVGGPASVTAFARQLGDETFRLDRTEPTLNTAIPGDPRDTTSPRAMAQTLRNLTLGKALGDSQRAQLVTWMKGNTTGAASIQAGLPASWVVGDKTGSGDyGTTNDIAVIWPKDRAPLILVTYFTQPQPKAESRRDVLASAAKIVT...
>UniRef100_A0A1T1FWF9/33-288
...vqqKLAELERQSGGRLGVALINTADNSQI.LYRADERFAMCSTSKVMAAAAVLKKSESEPNLLNQRVEIKKSDLVNYNPIAEKHVNGTISLAELSAAALQYSDNVAMNKLIAHVGGPASVTAFARQLGDETFRLDRTEPTLNTAIPGDPRDTTSPRAMAQTLRNLTLGKALGDSQRAQLVTWMKGNTTGAASIQAGLPASWVVGDKTGSGGyGTTNDIAVIWPKDRAPLILVTYFTQPQPKAESRRDVLASAAKIVT...
>UniRef100_A0A060KTS9/33-288
...vqqKLAELERQSGGRLGVALINTADNSQI.LYRADERFAMCSTSKVMAAAAVLKKSESEPNLLNQRVEIKKSDLVNYNPIAEKHVNGTMSLAELSAAALQYSDNVAMNKLIAHVGGPASVTAFARQLGDETFRLDRTEPTLNTAIPGDPRDTTSPRAMAQTLRNLTLGKALGDSQRAQLVTWMKGNTTGAASIQAGLPASWVVGGKTGSGDyGTTNDIAVIWPKDRAPLILVTYFTQPQPKAESRRDVLASAAKIVT...
>UniRef100_UPI000369B36A/44-296
.....rELRALEQRHSARLGVYAVNTKTGATV.AYRAQERFPLCSTFKTLAAAAVLRDLDRDGEFLDKVIRYTEKDLVNGSPITKDHVGEGMRVGDLCAAAICYSDNTAGNLLLRQLGGPGGVTGFCRSIGDHRTRLDRWEPELNTAIPGDPRDTTTPGAIGRDYGRLVLGDALDPGDRARLTGWLKANTTSGKRFGAGLPDDWELGDKTGSGDyGTTNDVGVAWTADGTPIVLAVLSTKHTQDAAYDDLLIADTARLL-...
>UniRef100_B0ZTA3/33-288
...vqqKLAELERQSGGRLGVALINTADNSQI.LYRADERFAMCSTSKVMAVAAVLKKSESEPNLLNQRVEIKKSDLVNYNPIAEKHVNGTMSLAELSAAALQYSDNVAMNKLIAHVGGPASVTAFARQLGDETFRLDRTEPTLNTAIPGDPRDTTSPRAMAQTLRNLTLGKALGDSQRAQLVTWMKGNTTGAASIQAGLPASWVVGDKTGSGGyGTTNDIAVIWPKDRAPLILVTYFTQPQPNAESRRDVLASAAKIVT...
>UniRef100_A0A060HY47/37-293
...verRLAELEKRTGGRLGVSVLDTQTSISF.GYRGSEAFPMCSTFKALAAGFVLARVDKGDESLDRRVTYGKDKLVDYSPISEKHAGADMTIAELCDAAVTVSDNTAGNLLLESFGGPAALTDWLRSIGDGTTRLDRTEPTLNEGRKGDPRDTTTPDAMLDTLGNLTLGSVLTEASCDRLINWLVASTTGKERLRAGLPADWKVGDKTGTGPnGSLGDIAVIWPPDRGPIVAAVYIAEATAPVKELNPVFAEVGRMIV...
>UniRef100_A0A1Q3QHQ4/38-290
......AARALEAKSRGRLGVHILDTADGREW.GHRSDERFLMLSTFKTLAAALVLRRTDQGKAPLSKRVRYRQRDLVQWSPVTEKHVGGRLSLAQLCEATITTSDNTAANLILREVGGPSALTAFLRGIGDPVTRLDRMEPELNEPSPGEDLDTTTPRAMARTLRTLLLGDALSPASREQLAAWLKANTTGDRRLRAGVPPSWGIGEKTGTAG.ESANDAGIVWPPGRAPLLVSAYLADSPAGAAAREQALAGVGRLLA...
>UniRef100_A0A060KZ42/33-288
...vqqKLAELERQSGGRLGVALINTADNSQI.LYRADERFAMCSTSKVMAVAAVLKKSESEPNLLNQRVEIKKSDLVNYNPIAEKHVDGTMSLAELSAAALQYSDNVAMNKLISHVGGPASVTAFARQLGDETFRLDRTEPTLNAAIPGDPRDTTSPRAMAQTLRNLTLGKALGDSQRAQLVTWMKGNTTGAASIQAGLPASWVVGDKTGSGDyGTTNDIAVIWPKDRAPLILVTYFTQPQPKAESRRDVLASAAKIVT...
>UniRef100_A0A060KTM4/33-288
...vqqKLAELERQSGGRLGVALINTADNSQI.LYRADERFAMCSTSKVMAAAAVLKKSESEPNLLNQRVEIKKSDLVNYNPIAEKHVNGTMSLAELSAAALQYSDNVAMNKLIAHVGGPASVTAFARQLGDETLRLDRTEPTLNTAIPGDPRDTTSPRAMAQTLRNLTLGKALGDSQRAQLVTWMKGNTTGAASIQAGLPASWVVGDKTGSGGyGTTNDIAVIWPKDRAPLILVTYFTQPQPKAESRRDVLASAAKIVT...
>UniRef100_UPI0006E349D8/40-297
...vrrRLRELEKGYPGRIGVHALHTGTGATV.AYRADERFAIASTFKVLAAAAILRRAREEPGLLDVLIRYGRDDLVEYSPRTEMHLETGMTVRELCDATLTYSDNSAANLLMRRIGGPTGITEFARSIGDSRTRLDRWETDLNTNIPGDRRDTTTPAAMTENLRRLVLGDALHPLDRDQLIRWLLENTTGDKRIRAGLPEGWRVGDKTGSPAyGGVNDVAVAWPPKRAPLVVSVYTTRLDPDTPGEDRIAEDITRIVVd..
>UniRef100_A0A060KTW2/33-288
...vqqKLAELERQSGGRLGVALINTADNSQI.LYRADERFATCSTSKVMAAAAVLKKSESEPNLLNQRVEIKKSDLVNYNPIAEKHVDGTMSLAELSAAALQYSDNVAMNKLIAHVGGPASVTAFARQLGDETFRLDRTEPTLNTAIPGDPRDTTSPRAMAQTLRNLTLGKALGDSQRAQLVTWMKGNTTGAASIQAGLPASWVVGDKTGSGDyGTTNDIAVIWPKDRAPLILVTYFTQPQPKAESRRDVLASAAKIVT...
>UniRef100_UPI00063E87D7/38-292
.....aQWAEIERRTGGRLGISLLDSATGKRL.GQREDERFPMCSTFKFVLAAAVLQRVDQGKLTLAQRVKIRASDMLEHAPVTERHVGGALSVAELCRATMIYSDNPAANLLFPLVGNPAGVTAFLRGIGDAHTRSDRREPEMNRFTPGDPRDTTTPAAMAATLRTLLLGNALQPASRKQLTDWMIDNRTGDTCLRAGLPRGWKIGDKTGSNGsDTRNDIAIIWPPAGAPLLLTAYLNGASVDSDARDAALKAVAAAVR...
>UniRef100_A0A060KZ56/33-288
...vqqKLAELERQSGGRLGVALINTADNSQI.LYRADERFAMCSTSKVMAAAAVLKKSESEPNLLNQRVEIKKSDLVNYNPIAEKRVNGTMSLAELSAAALQYSDNVAMNKLIAHVGGPASVTAFARQLGDETFRLDRTEPTLNTAIPGDPRDTTSPRAMAQTLRNLTLGKALGDSQRAQLVTWMKGNTTGAASIQAGLPASWVVGDKTGSGDyGTTNDIAVIWPKDRAPLILVTYFTQPQPKAESRRDILASAAKIVT...
>UniRef100_A0A0N7Z4R7/64-320
...aqtQFAKLERTLAGRLGVFALNTANRAQL.SYRANEPFPLCSTFKILLTSAILKRSTQVEGLMQQRIRYQQRDLVTYSPITEQHVKEGMTVAALCAAAMQYSDNTASNLLMKILGGPGSVTAFARSIGDRQFRLDRWETALNSSIPGDRRDTSTPAAMGLSLQQLALGNALEPHLQAQLQAWLRGNTTGAARIRAGVPANWQVGDKTGTGDyGTANDVAVLWSPQRSPVVVAIYTTQGEKDAKARNDIIASAARIVVd..
>UniRef100_J1EJC0/37-291
.....aELQRIEASVGGRVGVAALDTHTGRQI.AHRGGERFPMASTFKLLLAAQTLRRVDQGHDKLDRRITYARKDLVTHSPVTEPHADGALTVEELCAGTMTLSDNTAANLLLASNGGPPALTAYVRSLGDSITRLDRNEPSLNEARPGDPRDTTTPVAMVHCIQALALGQALSPASRDKLQGWLLANKTGDKRLRARLPEGWKAGEKTGTASrGTSNDAGVFWPPERKPIVVSCYLTGGEAPPEQRDAAMAEIGALVA...
>UniRef100_UPI000290600C/40-295
...aqrQLALLEQRHGVRLGVQVHDRDSDRAF.SHRADERFPMCSTFKLLAAGAVLARAERGDDSLRRLIRYGAADIVAYSPVTGPRQAEGMTLEQLCEAAVTRSDNTAGNLLLSTLGGPPGLTAYARGLGDRMTRLDRIETALNEARPGDPRDTTTPAAMAGNLQRLLLGDALQPASRQRLADWLLASQTGDTRLRAGLPAGWRIGDKTGAGGhGTNNDIGVIWPRDGAPVLISAYLTQSSASREAQNAVLAEVGRIAA...
>UniRef100_UPI000461EDFB/40-295
...aqrQLALLEQRHGVRLGVQVHDRDSDRAF.SHRADERFPMCSTFKLLAAGAVLARAERGDDSLRRLIRYGAADIVAYSPVTGPRQAEGMTLEQLCEAAVTRSDNTAGNLLLSTLGGPPGLTAYARGLGDRMTRLDRIETALNEARPGDPRDTTTPAAMAGNLQRLLLGDALQPASRQRLADWLLASQTGDTRLRAGLPAGWRIGDKTGAGGhGTNNDIGVIWPRDGAPVLISAYLTQSSASREAQNAVLAEVGRIAA...
>UniRef100_B3PDF2/35-287
......PFQSLEQQHRGRLGIAALDTHTGKRI.AYRALECFAMCSTFKVILAGAILAQSTQQKGLLDKRIHYTAQDLVPYSPITEQHLHTGMTLGELCTASLQYSDNTAANLLMHQLGGPQAVTAYARTLGDNDFQLERWETALNSAIPGDKRDTTTPQAMLHSLQQLTLGNALASQAQTQLITWMKGNTTGNKRIRKALPQGWQAGDKTGSGDyGTSNDIAILFPPKRKPILLAIYFTQPTQDAPWNNDVIVEASRLVL...
>UniRef100_E5Q8Z8/29-284
[truncated: 27,567 more rows]

## Sheet: Numbering
Numbering
# This sheet is a centralized alignment of the various numbering schemes (model numbering, 1XPB numbering, and the deep mutational scan numbering from Stiffler et al)
# The sequences in the table below are aligned.
# EVcouplings model numbering:
# (1) starts at 30 and ends at 283 (total length=252)
# (2) positions before #30 and after #283, as well as #56 and #238 are not aligned / missing from the model
# PDB 1XPB numbering:
# (1) numbering was reordered from original PDB as there is a double position (51, 51a) which complicates the analysis logic. Updated so 51a=52, 52=53, 53=54, 54=55, 55=56, 56=57
# (2) starts at 26 and ends at 288 (total length=263)
# (3) missing positions 239 and 253
#DMS Stiffler et al. numbering
# (1) starts at 26
# (2) ends at 290 (total length=263)
# (3) missing positions 239 and 253
Model Position	Model Index	Model Amino Acid	PDB Position (1XPB)	PDB Amino Acid (1XPB)	Deep Mutational Scan Position	Deep Mutational Scan Amino Acid
NaN	0	NaN	26	H	26	H
NaN	1	NaN	27	P	27	P
NaN	2	NaN	28	E	28	E
NaN	3	NaN	29	T	29	T
NaN	4	NaN	30	L	30	L
NaN	5	NaN	31	V	31	V
30	6	K	32	K	32	K
31	7	V	33	V	33	V
32	8	K	34	K	34	K
33	9	D	35	D	35	D
34	10	A	36	A	36	A
35	11	E	37	E	37	E
36	12	D	38	D	38	D
37	13	Q	39	Q	39	Q
38	14	L	40	L	40	L
39	15	G	41	G	41	G
40	16	A	42	A	42	A
41	17	R	43	R	43	R
42	18	V	44	V	44	V
43	19	G	45	G	45	G
44	20	Y	46	Y	46	Y
45	21	I	47	I	47	I
46	22	E	48	E	48	E
47	23	L	49	L	49	L
48	24	D	50	D	50	D
49	25	L	51	L	51	L
50	26	N	52	N	52	N
51	27	S	53	S	53	S
52	28	G	54	G	54	G
53	29	K	55	K	55	K
54	30	I	56	I	56	I
55	31	L	57	L	57	L
NaN	32	NaN	58	E	58	E
57	33	S	59	S	59	S
58	34	F	60	F	60	F
59	35	R	61	R	61	R
60	36	P	62	P	62	P
61	37	E	63	E	63	E
62	38	E	64	E	64	E
63	39	R	65	R	65	R
64	40	F	66	F	66	F
65	41	P	67	P	67	P
66	42	M	68	M	68	M
67	43	M	69	M	69	M
68	44	S	70	S	70	S
69	45	T	71	T	71	T
70	46	F	72	F	72	F
71	47	K	73	K	73	K
72	48	V	74	V	74	V
73	49	L	75	L	75	L
74	50	L	76	L	76	L
75	51	C	77	C	77	C
76	52	G	78	G	78	G
77	53	A	79	A	79	A
78	54	V	80	V	80	V
79	55	L	81	L	81	L
80	56	S	82	S	82	S
81	57	R	83	R	83	R
82	58	V	84	V	84	V
83	59	D	85	D	85	D
84	60	A	86	A	86	A
85	61	G	87	G	87	G
86	62	Q	88	Q	88	Q
87	63	E	89	E	89	E
88	64	Q	90	Q	90	Q
89	65	L	91	L	91	L
90	66	G	92	G	92	G
91	67	R	93	R	93	R
92	68	R	94	R	94	R
93	69	I	95	I	95	I
94	70	H	96	H	96	H
95	71	Y	97	Y	97	Y
96	72	S	98	S	98	S
97	73	Q	99	Q	99	Q
98	74	N	100	N	100	N
99	75	D	101	D	101	D
100	76	L	102	L	102	L
101	77	V	103	V	103	V
102	78	E	104	E	104	E
103	79	Y	105	Y	105	Y
104	80	S	106	S	106	S
105	81	P	107	P	107	P
106	82	V	108	V	108	V
107	83	T	109	T	109	T
108	84	E	110	E	110	E
109	85	K	111	K	111	K
110	86	H	112	H	112	H
111	87	L	113	L	113	L
112	88	T	114	T	114	T
113	89	D	115	D	115	D
114	90	G	116	G	116	G
115	91	M	117	M	117	M
116	92	T	118	T	118	T
117	93	V	119	V	119	V
118	94	R	120	R	120	R
119	95	E	121	E	121	E
120	96	L	122	L	122	L
121	97	C	123	C	123	C
122	98	S	124	S	124	S
123	99	A	125	A	125	A
124	100	A	126	A	126	A
125	101	I	127	I	127	I
126	102	T	128	T	128	T
127	103	M	129	M	129	M
128	104	S	130	S	130	S
129	105	D	131	D	131	D
130	106	N	132	N	132	N
131	107	T	133	T	133	T
132	108	A	134	A	134	A
133	109	A	135	A	135	A
134	110	N	136	N	136	N
135	111	L	137	L	137	L
136	112	L	138	L	138	L
137	113	L	139	L	139	L
138	114	T	140	T	140	T
139	115	T	141	T	141	T
140	116	I	142	I	142	I
141	117	G	143	G	143	G
142	118	G	144	G	144	G
143	119	P	145	P	145	P
144	120	K	146	K	146	K
145	121	E	147	E	147	E
146	122	L	148	L	148	L
147	123	T	149	T	149	T
148	124	A	150	A	150	A
149	125	F	151	F	151	F
150	126	L	152	L	152	L
151	127	H	153	H	153	H
152	128	N	154	N	154	N
153	129	M	155	M	155	M
154	130	G	156	G	156	G
155	131	D	157	D	157	D
156	132	H	158	H	158	H
157	133	V	159	V	159	V
158	134	T	160	T	160	T
159	135	R	161	R	161	R
160	136	L	162	L	162	L
161	137	D	163	D	163	D
162	138	R	164	R	164	R
163	139	W	165	W	165	W
164	140	E	166	E	166	E
165	141	P	167	P	167	P
166	142	E	168	E	168	E
167	143	L	169	L	169	L
168	144	N	170	N	170	N
169	145	E	171	E	171	E
170	146	A	172	A	172	A
171	147	I	173	I	173	I
172	148	P	174	P	174	P
173	149	N	175	N	175	N
174	150	D	176	D	176	D
175	151	E	177	E	177	E
176	152	R	178	R	178	R
177	153	D	179	D	179	D
178	154	T	180	T	180	T
179	155	T	181	T	181	T
180	156	M	182	M	182	M
181	157	P	183	P	183	P
182	158	A	184	A	184	A
183	159	A	185	A	185	A
184	160	M	186	M	186	M
185	161	A	187	A	187	A
186	162	T	188	T	188	T
187	163	T	189	T	189	T
188	164	L	190	L	190	L
189	165	R	191	R	191	R
190	166	K	192	K	192	K
191	167	L	193	L	193	L
192	168	L	194	L	194	L
193	169	T	195	T	195	T
194	170	G	196	G	196	G
195	171	E	197	E	197	E
196	172	L	198	L	198	L
197	173	L	199	L	199	L
198	174	T	200	T	200	T
199	175	L	201	L	201	L
200	176	A	202	A	202	A
201	177	S	203	S	203	S
202	178	R	204	R	204	R
203	179	Q	205	Q	205	Q
204	180	Q	206	Q	206	Q
205	181	L	207	L	207	L
206	182	I	208	I	208	I
207	183	D	209	D	209	D
208	184	W	210	W	210	W
209	185	M	211	M	211	M
210	186	E	212	E	212	E
211	187	A	213	A	213	A
212	188	D	214	D	214	D
213	189	K	215	K	215	K
214	190	V	216	V	216	V
215	191	A	217	A	217	A
216	192	G	218	G	218	G
217	193	P	219	P	219	P
218	194	L	220	L	220	L
219	195	L	221	L	221	L
220	196	R	222	R	222	R
221	197	S	223	S	223	S
222	198	A	224	A	224	A
223	199	L	225	L	225	L
224	200	P	226	P	226	P
225	201	A	227	A	227	A
226	202	G	228	G	228	G
227	203	W	229	W	229	W
228	204	F	230	F	230	F
229	205	I	231	I	231	I
230	206	A	232	A	232	A
231	207	D	233	D	233	D
232	208	K	234	K	234	K
233	209	S	235	S	235	S
234	210	G	236	G	236	G
235	211	A	237	A	237	A
236	212	G	238	G	238	G
237	213	E	240	E	240	E
NaN	214	NaN	241	R	241	R
239	215	G	242	G	242	G
240	216	S	243	S	243	S
241	217	R	244	R	244	R
242	218	G	245	G	245	G
243	219	I	246	I	246	I
244	220	I	247	I	247	I
245	221	A	248	A	248	A
246	222	A	249	A	249	A
247	223	L	250	L	250	L
248	224	G	251	G	251	G
249	225	P	252	P	252	P
250	226	D	254	D	254	D
251	227	G	255	G	255	G
252	228	K	256	K	256	K
253	229	P	257	P	257	P
254	230	S	258	S	258	S
255	231	R	259	R	259	R
256	232	I	260	I	260	I
257	233	V	261	V	261	V
258	234	V	262	V	262	V
259	235	I	263	I	263	I
260	236	Y	264	Y	264	Y
261	237	T	265	T	265	T
262	238	T	266	T	266	T
263	239	G	267	G	267	G
264	240	S	268	S	268	S
265	241	Q	269	Q	269	Q
266	242	A	270	A	270	A
267	243	T	271	T	271	T
268	244	M	272	M	272	M
269	245	D	273	D	273	D
270	246	E	274	E	274	E
271	247	R	275	R	275	R
272	248	N	276	N	276	N
273	249	R	277	R	277	R
274	250	Q	278	Q	278	Q
275	251	I	279	I	279	I
276	252	A	280	A	280	A
277	253	E	281	E	281	E
278	254	I	282	I	282	I
279	255	G	283	G	283	G
280	256	A	284	A	284	A
281	257	S	285	S	285	S
282	258	L	286	L	286	L
283	259	I	287	I	287	I
NaN	260	NaN	288	K	288	K
NaN	261	NaN	289	H	289	H
NaN	262	NaN	290	W	290	W

## Sheet: Structural Mechanism Analysis
Structural Mechanism Analysis
Attempt to find structural evidence for the increased melting temperature and altered substrate activity profiles comparing existing WT TEM-1 structures with structures of 70.a, 80.b, and 80.c.
	Global Contact Analysis				B-factor Analysis										Solvent-Accessible Surface Area (SASA) Analysis 1																					Solvent-Accessible Surface Area (SASA) Analysis 2
	Structure	Number of polar contacts	Number of atoms in contact [1.7 < d(A,B) < 4]			All Residues										Relative SASA (% of maximal SASA for each residue)																				PDB	active site residues (*=catalytic residues)	SASA (Å2)
	1s0w_A	343	20746			B factors, Cα atom				B factors, sidechain atoms					Active Site Pocket	68	69	70*	71	72	73	103	130	132	136	165	166*	167	168	169	170	234	235	236		1s0w_A	M68 M69 S70* T71 F72 K73 V103 S130 N132 N136 W165 E166* P167 E168 L169 N170 K234 S235 G236	215
	1s0w_B	339	20748			min	max	mean	std	min	max	mean	std		WT TEM-1	M	M	S	T	F	K	V	S	N	N	W	E	P	E	L	N	K	S	G		1s0w_B	M68 M69 S70* T71 F72 K73 S130 N132 N136 W165 E166* P167 E168 L169 N170 K234 S235 G236	217
	1xpb_A	355	20536		1xpbA	7.01	27.21	14.57	4.052	6.403	41.09	17.93	7.242		1xpb_A	0.985222	0.492611	5.59441	0	0	0	24.8485	6.99301	5.88235	11.7647	34.4697	0.934579	17.5325	44.3925	1.04712	9.62567	0	1.3986	2.06186		1xpb_A	M68 M69 S70* T71 F72 K73 S130 N132 N136 W165 E166* P167 E168 L169 N170 K234 S235	291
	4gku_A	322	20606		4gkuA	7.18	30.71	14.63	4.595	7.74	39.89	17.02	7		4gku_A	0.985222	0.492611	8.39161	0	0	0	23.0303	8.39161	8.02139	11.2299	35.2273	1.40187	35.7143	52.3364	0.52356	9.62567	0	3.4965	3.09278		4gku_A	M66 M67 S68* T69 F70 K71 V101 S128 N130 N134 W163 E164* P165 E166 L167 N168 K232 S233 G234	391
	70.a_A	321	19598		1s0wA	13.59	45.38	27.57	7.519	13.13	56.05	28.9	9.358		1s0w_A	0.985222	0.492611	7.69231	0	0	0	22.4242	10.4895	6.95187	9.62567	35.6061	1.40187	20.7792	52.8037	1.57068	13.369	0	2.7972	3.09278
	70.a_B	315	19152		1s0wB	13.49	56.5	29.9	10.09	10.33	60.58	30.9	11.39		1s0w_B	0.985222	0.985222	8.39161	0	0.438596	0	24.8485	9.09091	6.41711	9.62567	35.9848	1.40187	21.4286	50.4673	1.04712	13.369	0	4.1958	4.12371
	80.a_A	340	20280		70aA	30.78	94.09	48.718	11.436	28.71	94.71	49.15	11.976		70.a_A	0.985222	0.826446	7.69231	0	0	1.30435	22	6	6.95187	13	36.3636	3.73832	37.4233	41.3223	1.04712	11.2299	0.434783	2.45399	1
	80.a_B	364	20354		70aB	45.13	120.52	75.907	19.374	45.327	125.42	75.786	18.964		70.a_B	0.985222	1.65289	9.09091	0	0.438596	0.434783	22	6.29371	8	11	36.3636	2.80374	43.5583	36.3636	1.57068	14.9733	0	1.84049	1
	80.b_A	346	20450		80aA	8.89	50.02	18.04	6.075	9.13	108.2	20.76	9.682		80.a_A	0.985222	0.492611	5.59441	0	0	0	27.8788	7.69231	6.41711	12.2995	35.2273	1.86916	29.4479	53.7383	1.04712	9.62567	0	3.06748	2.06186
	80.b_B	343	20290		80aB	10.07	57.19	18.72	6.717	8.58	153.6	21.8	12.13		80.a_B	0.492611	0.985222	5.59441	0	0	0	26.6667	8.39161	7.48663	11.2299	34.4697	1.40187	30.6748	54.6729	1.04712	10.1604	0	2.45399	2.06186
					80bA	7.23	26.23	12.92	3.714	8.01	77.33	16.61	7.816		80.b_A	0.492611	0.492611	5.59441	0	0	0.434783	26.6667	9.09091	7.48663	10.6952	41.2879	4.20561	34.3558	44.6281	0.52356	12.8342	0	2.7972	3.09278
					80bB	7.74	53.12	12.8	4.373	9.303	51.11	15.74	6.27		80.b_B	0.492611	0.492611	7.69231	0	0	0.434783	23.6364	9.09091	8.02139	9.09091	40.1515	3.27103	34.9693	44.6281	0.52356	12.2995	0	4.1958	4.12371
						Active Site Residues
						B factors, Cα atom				B factors, sidechain atoms
						min	max	mean	std	min	max	mean	std
					1xpbA	7.01	15.25	11.2465	2.46662	6.65	31.954	13.0968	5.41746
					4gkuA	7.27	16.51	11.1116	2.61762	8.406	20.778	12.4615	3.44752
					1s0wA	13.59	25.44	19.0953	3.05723	13.9625	32.036	19.5092	4.01903
					1s0wB	13.49	25.3	20.215	3.36879	13.3675	29.836	20.5324	4.53347
					70aA	37.69	52.3	44.8416	4.36244	36.92	51.725	44.8458	4.15044
					70aB	56.05	84.41	69.1447	8.34961	54.86	80.885	70.299	6.98358
					80aA	8.89	18.87	13.0905	2.56096	11.0157	25.604	14.9517	3.41637
					80aB	10.07	17.93	13.0953	1.87739	11.38	26.874	15.2352	3.36529
					80bA	7.23	13.66	10.5647	1.81299	9.63333	17.94	12.7302	2.46437
					80bB	9.02	13.8	10.8384	1.46539	9.935	14.6275	12.0283	1.49563

## Sheet: Figure 2
Figure 2
The data for 2a and 2b are below. 2c: the expeirmentally-characterized sequences and natural homologs from the multiple sequence alignment used to generate the model are available in the "Sequences" and "Multiple Sequence Alignment" sheets, respectively.
	2a: Contact Map													2b: Predicted Fitness
	All PDB Contacts (min atom distance < 5Å, gray dots in plot)				Model coupling coincides w/ PDB contact (blue dots in plot)					Model Exclusive Couplings (red dots in plot)				Sequence ID	Predicted Fitness (EVH)	panel (T=top, B=bottom)
	Position 1 (PDB: 1XPB)	Position 2 (PDB: 1XPB)	Min Atom Distance (Å)		Position 1 (PDB: 1XPB)	Position 2 (PDB: 1XPB)	Min Atom Distance (Å)	Coupling Score		Position 1 (PDB: 1XPB)	Position 2 (PDB: 1XPB)	Coupling Score		50.a	997.777	T
	K32	V33	1.33026		K32	S285	4.11559	0.322646		L220	A237	0.626482		50.b	997.373	T
	K32	K34	3.3365		V33	I282	3.89415	0.31274		R259	G283	0.612294		70.a	1055.24	T
	K32	D35	2.96336		K34	F60	4.30126	0.307566		Q39	E281	0.608921		70.b	1056.69	T
	K32	A36	2.8384		A36	Q278	3.6052	0.645702		D101	T140	0.553011		80.a	1052.36	T
	K32	Q39	3.50814		E37	V44	2.84847	0.279264		S124	A213	0.472939		80.b	1053.72	T
	K32	Q278	2.76313		E37	F60	3.23311	0.333638		V261	G283	0.405074		90.a	1060.78	T
	K32	E281	3.71137		E37	R61	2.71733	0.273856		L76	A126	0.389554		90.b	1058.15	T
	K32	I282	3.88492		L40	T265	3.8596	0.270531		N52	P257	0.380554		95.a	1057.31	T
	K32	S285	4.11559		L40	Q278	3.64316	0.409894		A36	S285	0.377465		95.b	1059.75	T
	V33	K34	1.3435		R43	R61	3.95542	0.252112		V119	T141	0.375769		98.a	1056.01	T
	V33	D35	3.24346		R43	E64	2.98188	0.472309		S82	N154	0.375231		98.b	1057.25	T
	V33	A36	3.08583		R43	T266	3.47492	0.656751		E212	G251	0.374294		rw-consensus	1004.7	T
	V33	E37	2.95169		V44	T265	3.53451	0.424277		I208	G251	0.372955		opt.a	1065.02	T
	V33	V44	3.819		V44	I282	4.21694	0.284649		A42	Q278	0.354795		opt.b	1101.27	T
	V33	Y46	3.84278		G45	F66	3.2851	0.62316		V84	S203	0.333533		neg.ctrl	1042.06	T
	V33	F60	3.51432		G45	P183	3.85929	0.556342		I56	A184	0.312888		WT TEM-1	1049.32	T
	V33	I282	3.89415		Y46	I282	3.66677	0.270599		D50	K256	0.312256		BLAT_ECOLX/24-286	1049.32	B
	K34	D35	1.32724		I47	I56	4.00255	0.328274		S59	A184	0.311858		UniRef100_UPI0004437F73/6-259	1047.74	B
	K34	A36	3.17478		I47	S59	4.08555	0.309588		D50	P257	0.29693		UniRef100_UPI0004437F29/6-259	1051.73	B
	K34	E37	2.97747		I47	P62	3.99379	0.217232		A232	G251	0.290157		UniRef100_UPI0009468CF7/7-260	1055.19	B
	K34	D38	2.96178		I47	A184	3.60768	0.534659		R83	E147	0.277892		UniRef100_UPI000957C7BE/6-260	1063.48	B
	K34	F60	4.30126		I47	A187	3.70567	0.840254		T195	I260	0.274072		UniRef100_UPI0009388698/7-260	1048.73	B
	D35	A36	1.33272		E48	L57	2.75532	0.295864		R164	A172	0.271477		UniRef100_UPI0007A93677/5-259	1056.9	B
	D35	E37	3.32262		E48	R259	2.99223	0.252463		A237	N276	0.270917		UniRef100_F0GIV5/24-277	1023.98	B
	D35	D38	3.15292		E48	V261	4.38312	0.586407		Y97	T114	0.266634		UniRef100_UPI0004F8B564/45-298	1028.79	B
	D35	Q39	2.82781		E48	L286	4.47712	0.300531		L198	R204	0.246072		UniRef100_B9AYU4/46-298	1026.88	B
	D35	L40	4.92017		L49	I56	3.99359	0.299572		A79	E147	0.244225		UniRef100_UPI000757D79E/45-298	1026.88	B
	D35	Q278	4.51853		L49	A187	3.98381	0.317113		Q99	E110	0.237086		UniRef100_UPI0007593DDF/45-298	1026.79	B
	A36	E37	1.34874		L49	R191	3.74474	0.799173		T265	Q278	0.227852		UniRef100_A0A1B4I592/58-311	993.598	B
	A36	D38	3.20434		L51	I260	3.56274	0.207402		Q99	T114	0.227634		UniRef100_UPI0006C7CDCB/46-298	1027.64	B
	A36	Q39	3.18991		N52	S258	4.6004	0.341555		G218	D233	0.219294		UniRef100_J4JN58/46-298	1021.92	B
	A36	L40	2.79444		P62	A184	2.95645	0.532036		I208	A249	0.21739		UniRef100_UPI00075BA194/46-298	1025.88	B
	A36	G41	4.45247		E63	A184	4.54072	0.72551		V74	M186	0.212454		UniRef100_A0A1W0YMY5/45-298	1025.33	B
	A36	V44	4.39856		R65	V159	2.8499	0.212593		A224	E281	0.21151		UniRef100_UPI00075CFA54/45-298	1024.3	B
	A36	Q278	3.6052		R65	T180	2.78017	0.294446		A237	E274	0.204293		UniRef100_A0A0E4AR36/40-293	1025.79	B
	A36	I282	3.95122		F66	P183	3.69307	0.390778		A36	E281	0.202919		UniRef100_A0A132E9M4/58-311	1019.4	B
	E37	D38	1.34584		P67	A172	3.71285	0.23192		P67	G245	0.200823		UniRef100_UPI00075679A2/40-293	1027.23	B
	E37	Q39	3.47613		P67	T266	3.91964	0.278125		E64	T266	0.19997		UniRef100_UPI00075C4B1B/55-308	1012.34	B
	E37	L40	3.60742		M68	L162	4.05731	0.243493						UniRef100_UPI00075D8726/58-311	1016.54	B
	E37	G41	2.82098		M68	T181	3.59266	0.37512						UniRef100_UPI000841559E/58-311	1016.54	B
	E37	A42	3.21321		M69	G238	3.57723	0.251305						UniRef100_UPI00051017C5/45-298	1022.8	B
	E37	R43	3.26869		S70	S130	3.1074	0.232912						UniRef100_J7J6R5/40-293	1029.89	B
	E37	V44	2.84847		T71	M186	3.77926	0.32643						UniRef100_UPI00075BE4BE/45-298	1026.63	B
	E37	F60	3.23311		T71	G245	4.40393	0.396286						UniRef100_A0A132EYV1/58-311	1019.04	B
	E37	R61	2.71733		T71	I247	3.81181	0.404232						UniRef100_UPI0007574A9F/40-293	1024.68	B
	D38	Q39	1.32979		T71	Y264	2.74973	0.393429						UniRef100_UPI0008418F4E/40-293	1023.88	B
	D38	L40	3.26746		F72	A135	3.89635	0.377471						UniRef100_A0A125K4J2/40-293	1029.7	B
	D38	G41	3.33431		F72	L139	4.31079	0.325586						UniRef100_UPI00075BCEE6/40-293	1023.59	B
	Q39	L40	1.33092		F72	L162	3.98257	0.238345						UniRef100_A0A0D8DUP0/41-293	1022.96	B
	Q39	G41	3.37279		F72	E166	3.39913	0.219917						UniRef100_UPI00088B020A/45-297	1021.82	B
	Q39	Q278	3.04598		K73	S130	3.01248	0.212097						UniRef100_UPI00075C6714/40-293	1029.21	B
	L40	G41	1.32608		V74	I127	4.24827	0.360143						UniRef100_UPI000754056F/58-311	1019.56	B
	L40	A42	3.2968		V74	L190	4.16192	0.575533						UniRef100_UPI00075AEE21/40-293	1029.21	B
	L40	V44	4.50991		V74	L193	4.82897	0.286932						UniRef100_UPI00075A852B/41-293	1029.11	B
	L40	T265	3.8596		V74	M211	3.86276	0.247125						UniRef100_A0A0B2B552/56-308	1005.28	B
	L40	S268	2.75928		V74	I247	4.04443	0.359515						UniRef100_UPI00075EBA14/40-293	1025.68	B
	L40	Q269	4.39545		L75	L152	4.02657	0.414671						UniRef100_A0A1B4C0W4/40-293	1027.04	B
	L40	A270	4.13254		L75	T160	3.98438	0.266569						UniRef100_UPI000754A9DF/40-293	1028.25	B
	L40	E274	3.97156		L75	M186	3.94726	0.306316						UniRef100_UPI0007530F3C/40-293	1019.87	B
	L40	R275	4.19043		L75	T189	3.87393	0.400637						UniRef100_UPI00075C52CA/40-293	1027.18	B
	L40	Q278	3.64316		L76	A135	3.62529	0.580553						UniRef100_UPI00075ACFD5/40-293	1029.11	B
	G41	A42	1.32916		L76	L138	3.96799	0.317563						UniRef100_UPI0007594A10/40-293	1021.62	B
	G41	R43	4.76457		L76	L139	3.92907	0.442907						UniRef100_A0A1Y1BME3/46-299	1025.73	B
	G41	G267	4.53294		L76	L148	4.18785	0.221436						UniRef100_UPI0007593C38/40-293	1029.11	B
	G41	S268	4.43632		C77	C123	2.02905	0.637304						UniRef100_UPI000757E74C/40-293	1029.11	B
	A42	R43	1.33472		C77	A126	4.8478	0.428013						UniRef100_UPI00075BE8E6/40-293	1029.21	B
	A42	V44	3.83434		C77	I127	3.72231	0.492807						UniRef100_UPI00075B8320/40-293	1029.21	B
	A42	T265	3.87043		C77	L207	4.4948	0.512557						UniRef100_UPI0007537933/40-293	1029.11	B
	A42	T266	3.208		G78	F151	4.02958	0.244336						UniRef100_A0A104TUA0/40-293	1026.46	B
	A42	G267	3.9586		G78	L193	4.61103	0.2672						UniRef100_UPI000752B602/40-293	1029.11	B
	A42	S268	3.49024		A79	I142	4.31732	0.428034						UniRef100_UPI00075D1EBD/40-293	1024.6	B
	R43	V44	1.33914		A79	F151	3.87667	0.421884						UniRef100_UPI000754E1B7/40-293	1026.5	B
	R43	G45	4.24735		V80	E89	4.49614	0.203901						UniRef100_UPI00075FBE38/40-293	1026.29	B
	R43	R61	3.95542		V80	L91	4.96215	0.239816						UniRef100_UPI000760749A/40-293	1026.29	B
	R43	E64	2.98188		V80	V119	3.5181	0.381732						UniRef100_UPI0008F4C1E3/53-306	1007.11	B
	R43	R65	2.96247		V80	C123	4.34612	0.656598						UniRef100_A0A088V0N6/58-311	1011.23	B
	R43	F66	3.48168		V80	L138	4.13005	0.667042						UniRef100_UPI0007568858/40-293	1024.67	B
	R43	Y264	4.0332		V80	I142	3.40498	0.343844						UniRef100_UPI0007529B65/40-293	1027.39	B
	R43	T265	2.84676		L81	L199	4.20187	0.294019						UniRef100_UPI00075FFF57/43-296	1013.01	B
	R43	T266	3.47492		L81	Q206	4.27197	0.462334						UniRef100_UPI00075F8A55/40-293	1018.74	B
	V44	G45	1.32616		L81	L207	3.92559	0.369207						UniRef100_UPI00075D3B85/40-293	1027.08	B
	V44	Y46	4.16382		L81	W210	3.91402	0.204041						UniRef100_A0A119UZC5/40-293	1027.18	B
	V44	F60	3.14364		S82	F151	3.27408	0.515281						UniRef100_UPI0008416FCA/40-293	1027.08	B
	V44	R61	3.42018		R83	E89	3.15761	0.263532						UniRef100_UPI000752C89F/40-293	1023.61	B
	V44	F66	3.8208		R83	I142	3.20634	0.227937						UniRef100_UPI000752C178/45-298	1019.15	B
	V44	I263	4.02927		V84	Q90	4.34443	0.319777						UniRef100_UPI000757259D/41-293	1019.31	B
	V44	Y264	3.23569		V84	L91	3.82966	0.50312						UniRef100_UPI0007541252/40-293	1025.32	B
	V44	T265	3.53451		D85	T200	2.93198	0.882683						UniRef100_UPI0007551A4B/40-293	1024.91	B
	V44	I282	4.21694		D85	S203	2.67122	0.710539						UniRef100_UPI0007551BAE/40-293	1026.46	B
	G45	Y46	1.32224		E89	V119	3.52916	0.212549						UniRef100_UPI00075B2224/40-293	1026.46	B
	G45	I47	4.50342		E89	T141	3.26376	0.28331						UniRef100_UPI00075B6A1E/40-293	1029.62	B
	G45	F60	3.35073		L91	R120	3.0172	0.200782						UniRef100_UPI000BA6AE07/40-293	1028.57	B
	G45	R61	4.10212		G92	R120	4.94115	0.521653						UniRef100_UPI0005D785D7/40-293	1025.34	B
	G45	F66	3.2851		R93	T141	3.31276	1.23595						UniRef100_A0A228PHG2/49-302	1007.7	B
	G45	P183	3.85929		R94	G116	3.33239	0.279434						UniRef100_UPI00075F0E0D/40-293	1030.91	B
	G45	V262	3.76955		R94	T118	3.94054	0.363307						UniRef100_B9BS30/45-298	1025.47	B
	G45	I263	3.26637		R94	E121	4.50712	0.307238						UniRef100_A0A1W0XWQ3/45-298	1025.47	B
	G45	Y264	2.80866		I95	V119	3.8633	0.281383						UniRef100_UPI00080B1005/45-298	1030.37	B
	G45	T265	4.96031		I95	L122	3.71967	0.201336						UniRef100_UPI00075E8C87/40-293	1027.39	B
	Y46	I47	1.34		I95	L137	4.06108	0.268459						UniRef100_A0A1W0YET4/45-298	1026.07	B
	Y46	E48	2.78302		H96	T114	4.97719	0.201623						UniRef100_UPI00075A009B/40-293	1022.94	B
	Y46	S59	3.28653		H96	G116	4.27013	0.240937						UniRef100_UPI00075BBE5D/40-293	1024.66	B
	Y46	F60	2.77997		Y97	G116	3.84204	0.354073						UniRef100_UPI00075D0CBC/40-293	1024.31	B
	Y46	R61	4.99211		Y97	M117	3.46144	0.240768						UniRef100_UPI00075ABC6A/55-308	1009.76	B
	Y46	P62	4.72703		Y97	L137	3.86705	0.379268						UniRef100_UPI0008FE1133/40-293	1024.47	B
	Y46	P183	4.22202		D101	L137	4.25545	0.230404						UniRef100_UPI00075AEF6D/35-288	1025.53	B
	Y46	V261	3.98149		L102	L113	3.80756	0.306555						UniRef100_A0A119M6D0/40-293	1019.28	B
	Y46	V262	3.35997		L102	T133	3.3344	0.251796						UniRef100_UPI000752F28D/40-293	1023.09	B
	Y46	I263	3.64689		V103	T133	2.98483	0.265115						UniRef100_A0A119LN97/40-293	1022.63	B
	Y46	I282	3.66677		V103	P167	4.22898	0.245588						UniRef100_UPI0008FE6543/40-293	1021.22	B
	Y46	L286	3.6026		Y105	M129	3.08726	0.284868						UniRef100_UPI000757EE5F/40-293	1025.53	B
	I47	E48	1.32726		S106	T133	2.63695	0.233061						UniRef100_UPI00075CC449/40-293	1025.53	B
	I47	L49	4.17832		V108	M117	3.66199	0.243643						UniRef100_A0A158C2S8/33-287	1029	B
	I47	I56	4.00255		V108	M129	3.69101	0.355038						UniRef100_UPI00075F42DC/55-308	1010.95	B
	I47	S59	4.08555		T109	M117	3.71321	0.207349						UniRef100_UPI00075D3A17/40-293	1028.43	B
	I47	F60	4.9346		H112	E121	4.95683	0.285973						UniRef100_UPI00075D89A2/40-293	1024.55	B
	I47	P62	3.99379		V119	L138	4.17059	0.432223						UniRef100_UPI0008FFFA89/40-293	1021.02	B
	I47	P183	3.41352		R120	Q206	3.19376	0.735978						UniRef100_UPI000751CE3E/40-293	1021.02	B
	I47	A184	3.60768		L122	A134	3.47803	0.313776						UniRef100_UPI00080B0DFA/49-302	1016.45	B
	I47	A187	3.70567		L122	L138	3.72811	0.313071						UniRef100_UPI0006A64FF3/45-298	1026.71	B
	I47	I260	3.67805		C123	W210	3.44182	0.453581						UniRef100_UPI000754EF12/40-293	1025.42	B
	I47	V261	3.27509		A126	A134	4.1312	0.274928						UniRef100_UPI00075B34D7/40-293	1020.81	B
	I47	V262	3.03558		I127	M211	3.83617	0.328748						UniRef100_A0A1B4N0D4/45-298	1022.96	B
	E48	L49	1.30573		I127	D214	3.81223	0.364719						UniRef100_UPI0008AFD5A0/55-308	1010.11	B
	E48	D50	4.32477		I127	K234	3.28606	0.342514						UniRef100_UPI00075E33F5/40-293	1023.21	B
	E48	K55	4.14204		T128	A213	3.33394	0.575575						UniRef100_UPI0007566D6D/40-293	1023.21	B
	E48	I56	3.66582		T128	D214	3.60284	0.21764						UniRef100_UPI000759B14E/40-293	1028.43	B
	E48	L57	2.75532		T128	K215	3.02862	0.28404						UniRef100_UPI00075BB301/55-308	1008.08	B
	E48	R259	2.99223		M129	K215	4.07735	0.409872						UniRef100_UPI0007598E4B/40-293	1017.51	B
	E48	I260	3.39625		S130	K234	2.83459	0.231475						UniRef100_UPI000758E6C9/40-293	1025.65	B
	E48	V261	4.38312		L139	P145	3.89137	0.296691						UniRef100_A0A0G3WX80/49-302	1016.09	B
	E48	L286	4.47712		L139	L148	4.6802	0.222236						UniRef100_UPI00075220F3/40-293	1019.1	B
	L49	D50	1.33565		L139	L162	3.93426	0.359329						UniRef100_UPI00075B6772/54-308	1004.69	B
	L49	L51	3.39772		L139	W165	3.60063	0.377126						UniRef100_A0A107KA39/40-293	1026.21	B
	L49	G54	3.52265		T140	W165	3.22916	0.769741						UniRef100_A0A105YNW7/40-293	1022.98	B
	L49	K55	3.41559		I142	L148	4.36556	0.268005						UniRef100_A0A103ZRW5/54-308	1004.71	B
	L49	I56	3.99359		L148	L162	4.01652	0.219934						UniRef100_UPI00075A62A8/40-293	1024.02	B
	L49	L57	4.47039		T149	R161	3.69259	0.208037						UniRef100_UPI0007579C92/55-308	1003.23	B
	L49	A187	3.98381		T149	L162	2.88847	0.27544						UniRef100_A0A228NZ89/51-304	1005.19	B
	L49	T188	4.17162		L152	T160	3.72976	0.414135						UniRef100_UPI00075FAEB1/40-293	1024.02	B
	L49	R191	3.74474		L152	T189	4.5378	0.281827						UniRef100_UPI0007581EA7/40-293	1025.47	B
	L49	S258	4.38347		M155	T189	3.66838	0.28745						UniRef100_UPI00075E70B9/40-293	1025.42	B
	L49	R259	3.23997		M155	L198	3.2885	0.394868						UniRef100_UPI00075C4E24/45-298	1023.52	B
	L49	I260	2.79895		D157	A185	3.87008	0.42898						UniRef100_A0A087NXY8/48-302	1026.9	B
	D50	L51	1.32821		V159	M182	3.53503	0.377588						UniRef100_UPI00075E3F05/40-293	1015.83	B
	D50	N52	3.35096		V159	A185	3.75945	0.360101						UniRef100_UPI00075C42E3/43-296	1007.31	B
	D50	S53	2.86163		T160	T181	2.72575	0.524641						UniRef100_A0A228M058/51-304	1006.6	B
	D50	G54	2.89134		T160	A185	3.96689	0.283095						UniRef100_UPI000752B56B/41-293	1020.4	B
	D50	K55	2.84499		R164	D176	3.99543	0.209747						UniRef100_UPI0007567C8D/41-293	1018.53	B
	D50	L57	3.9756		R164	R178	3.71048	0.285233						UniRef100_UPI000755B4E6/40-293	1023.6	B
	D50	R191	4.14196		R164	D179	2.76071	0.413572						UniRef100_UPI000756D903/40-293	1022.06	B
	D50	S258	3.78898		A172	S243	3.36064	0.231714						UniRef100_UPI00075D37C8/40-293	1022.67	B
	D50	R259	4.62692		T181	Y264	3.62921	0.220161						UniRef100_UPI000753B635/40-293	1025.76	B
	L51	N52	1.31796		P183	Y264	4.2404	0.474275						UniRef100_UPI00075C46CE/58-311	1018.12	B
	L51	S53	3.55553		M186	I247	3.59098	0.548843						UniRef100_UPI000757E2D7/40-293	1022.46	B
	L51	G54	4.32389		M186	Y264	3.38817	0.541215						UniRef100_A0A0G3YVL1/59-311	994.863	B
	L51	R191	2.84492		A187	I260	3.81838	0.536767						UniRef100_A0A1J8WGV2/40-293	1025.44	B
	L51	L194	4.85902		A187	V262	3.83991	0.875174						UniRef100_A0A1W0XRR2/45-298	1023.32	B
	L51	T195	3.87893		L190	M211	4.38924	0.293566						UniRef100_A0A1U9N0G3/55-308	1029.08	B
	L51	P257	3.52912		L190	I247	4.37404	0.354718						UniRef100_A0A119HGA0/40-293	1024.09	B
	L51	S258	2.92615		L190	A248	4.4016	0.21236						UniRef100_UPI00075D02CA/40-293	1024.17	B
	L51	R259	4.02511		K192	L198	4.73484	0.330828						UniRef100_UPI00075B32CA/40-293	1020.31	B
	L51	I260	3.56274		L194	I208	3.88309	0.402465						UniRef100_UPI00075E9D4F/40-293	1020.19	B
	N52	S53	1.32264		L194	A249	4.00943	0.292842						UniRef100_UPI0007578982/40-293	1021.92	B
	N52	G54	3.60556		L194	I260	4.61168	0.232773						UniRef100_UPI00075F4877/52-304	1009.54	B
	N52	R191	2.81992		G196	R204	2.96045	0.387632						UniRef100_A0A132CYU9/40-293	1019.85	B
	N52	S258	4.6004		E197	R204	4.02503	0.215384						UniRef100_UPI00075C9757/40-293	1028.36	B
	S53	G54	1.34751		L199	L207	4.71133	0.309041						UniRef100_UPI00075F9860/41-293	1021.07	B
	S53	K55	3.1541		M211	A232	3.63752	0.551884						UniRef100_UPI00075456EF/40-293	1029.62	B
	S53	R191	3.57863		E212	F230	3.50147	0.863335						UniRef100_UPI000759C902/40-293	1018.8	B
	G54	K55	1.33848		E212	A232	3.7814	0.43185						UniRef100_UPI00075B6B85/40-293	1023.19	B
	G54	I56	3.46538		D214	D233	2.69394	0.298328						UniRef100_UPI000756F314/40-293	1017.8	B
	G54	R191	3.28688		D214	S235	4.07327	0.230132						UniRef100_UPI0007583503/40-293	1015.6	B
	K55	I56	1.3254		A217	S235	4.09014	0.255455						UniRef100_UPI00075397B4/40-293	1015.6	B
	K55	L57	3.37979		P219	N276	3.56004	0.714541						UniRef100_UPI0007583351/40-293	1023.35	B
	I56	L57	1.31927		L220	S235	3.69314	0.312799						UniRef100_A0A108CUI1/40-293	1015.6	B
	I56	S59	4.07458		L220	R244	3.92277	0.680775						UniRef100_UPI00075BB1B1/40-293	1020.9	B
	L57	S59	4.64607		L220	N276	3.40003	0.298696						UniRef100_A0A0H2XVR0/55-308	1025.03	B
	L57	R259	3.43943		L221	I231	3.72715	0.291749						UniRef100_A0A107PQ27/55-308	1007.31	B
	S59	F60	1.32169		L221	A248	3.77488	0.346207						UniRef100_UPI0007529BB0/51-304	1004.7	B
	S59	R61	4.32281		L221	L250	4.81883	0.210418						UniRef100_UPI000751B685/40-293	1021.11	B
	S59	P62	3.6677		L221	V261	4.33806	0.40297						UniRef100_A0A1R1J976/40-293	1021.11	B
	F60	R61	1.33117		L221	I263	4.03962	0.390113						UniRef100_A0A228JNM4/55-308	1008.16	B
	F60	P62	3.31626		L221	G283	3.50967	0.425365						UniRef100_UPI0007569088/41-293	1018.05	B
	F60	P183	4.9927		R222	D233	2.98895	0.417595						UniRef100_A0A228GST6/55-308	1029.09	B
	R61	P62	1.3443		S223	A280	3.42859	0.331019						UniRef100_UPI00075B82C7/40-293	1019.72	B
	R61	E63	3.1066		A224	I287	3.59516	0.273521						UniRef100_UPI000756D485/52-305	1025.97	B
	R61	E64	2.8107		L225	I231	4.06074	0.349867						UniRef100_UPI00075D6BDB/40-293	1024.23	B
	R61	F66	4.10622		L225	L250	3.99946	0.356213						UniRef100_UPI000753168B/40-293	1025.44	B
	R61	P183	3.76438		L225	I287	3.98526	0.255957						UniRef100_UPI000754E976/40-293	1024.09	B
	P62	E63	1.33062		W229	P252	3.65625	0.249993						UniRef100_UPI00075472C9/40-293	1024.09	B
	P62	E64	3.52997		F230	G251	2.86695	0.230985						UniRef100_UPI000759EE17/55-308	1007.31	B
	P62	M182	3.60414		I231	A248	4.48044	0.229549						UniRef100_A0A1C8ZJ33/54-308	1004.59	B
	P62	P183	3.3351		I231	L250	4.09318	0.271137						UniRef100_UPI00075CF839/46-298	1020.12	B
	P62	A184	2.95645		A232	A249	2.8167	0.321468						UniRef100_UPI000754B8D7/41-293	1018.64	B
	P62	A185	4.72825		D233	I246	3.68992	0.25215						UniRef100_A0A1K1SPH9/50-304	1018.49	B
	E63	E64	1.32481		D233	A248	3.72099	0.446644						UniRef100_UPI00075BC7C7/43-296	1003.42	B
	E63	R65	4.17677		K234	I246	3.46092	0.353838						UniRef100_A0A1B4E4K9/55-308	1007.31	B
	E63	M182	3.46004		A237	R244	3.83987	0.379843						UniRef100_UPI000754EE01/55-308	1007.31	B
	E63	P183	4.70912		S243	T266	2.8227	0.408473						UniRef100_UPI0007580E34/55-308	1007.31	B
	E63	A184	4.54072		R244	N276	2.86478	0.388596						UniRef100_UPI00075DBE4C/40-293	1021.57	B
	E64	R65	1.32861		G245	Y264	4.01898	0.326325						UniRef100_UPI0008FE99DA/40-293	1021.74	B
	E64	F66	3.29036		G245	T265	4.90653	0.199717						UniRef100_A0A108IZ65/40-293	1019.72	B
	E64	T181	3.88178		I247	V262	4.14385	0.596755						UniRef100_UPI00075956FD/55-308	1026.46	B
	E64	M182	3.46117		A249	I260	4.36203	0.235653						UniRef100_UPI00075823A2/41-293	1018.86	B
	E64	P183	3.26711		L250	R259	2.96488	0.506059						UniRef100_UPI000981E40D/55-308	1026.87	B
	R65	F66	1.32735		L250	V261	3.61035	0.499096						UniRef100_UPI0008FE6CC7/40-293	1017.55	B
	R65	P67	4.59639		G251	S258	3.92373	0.307831						UniRef100_UPI0002EB9F67/40-293	1020.77	B
	R65	H158	4.77408		R259	L286	4.84074	0.209601						UniRef100_UPI000751FEB7/51-304	1003.52	B
	R65	V159	2.8499		V261	L286	3.97878	0.377222						UniRef100_UPI0007689856/55-308	1029.84	B
	R65	T160	4.65485		I263	I279	4.05303	0.627498						UniRef100_UPI000754C0B3/40-293	1016.2	B
	R65	R161	4.10412		I263	L286	4.97816	0.223067						UniRef100_UPI0008913132/55-308	1027.77	B
	R65	E177	3.74471		T265	I279	4.53447	0.294716						UniRef100_A0A228QUB7/55-308	1005.41	B
	R65	T180	2.78017		S268	R275	4.44892	0.287335						UniRef100_UPI00075DAB9C/41-293	1017.29	B
	R65	T181	3.18534											UniRef100_UPI000759A109/43-296	1002.69	B
	R65	M182	3.88502											UniRef100_UPI00075D6C95/40-293	1022.6	B
	F66	P67	1.34845											UniRef100_UPI0007558954/55-308	1005.16	B
	F66	M68	3.45957											UniRef100_UPI000755708C/41-293	1016.55	B
	F66	D179	4.41049											UniRef100_UPI00075ABDC5/40-293	1018.19	B
	F66	T180	3.20403											UniRef100_UPI00075BED4D/40-293	1018.58	B
	F66	T181	2.91131											UniRef100_UPI0009BAA22E/8-261	1002.63	B
	F66	M182	4.98594											UniRef100_UPI0008F376C0/35-290	1041.04	B
	F66	P183	3.69307											UniRef100_UPI000751AFE6/40-293	1015.08	B
	F66	Y264	3.52741											UniRef100_UPI00098187F9/55-308	1027.73	B
	F66	T265	4.27496											UniRef100_UPI0007594016/40-293	1016.38	B
	F66	T266	4.03409											UniRef100_UPI0008FE0756/40-293	1021.51	B
	P67	M68	1.3233											UniRef100_UPI000753509D/55-308	1005.16	B
	P67	M69	3.39524											UniRef100_UPI000759A5D6/40-293	1022.18	B
	P67	A172	3.71285											UniRef100_A0A103L2Y5/40-293	1016.51	B
	P67	D179	3.63549											UniRef100_UPI000760B681/40-293	1021.15	B
	P67	T180	4.01061											UniRef100_A0A105VSS3/40-293	1024.86	B
	P67	S243	3.66147											UniRef100_UPI0007B7E3C8/40-293	1016.29	B
	P67	Y264	3.58308											UniRef100_UPI000756320B/40-293	1019.69	B
	P67	T266	3.91964											UniRef100_UPI000757D4A6/40-293	1021.94	B
	M68	M69	1.32559											UniRef100_A0A117XR52/41-293	1020.56	B
	M68	S70	3.51062											UniRef100_UPI000752FA4B/40-293	1026.31	B
	M68	T71	2.67312											UniRef100_UPI0007551C3E/40-293	1017.98	B
	M68	F72	3.78791											UniRef100_UPI000754A0BC/41-293	1010.77	B
	M68	L75	4.10039											UniRef100_UPI000758DA73/40-293	1016.23	B
	M68	T160	3.42939											UniRef100_UPI00057F6F42/45-298	1010.41	B
	M68	R161	3.32723											UniRef100_C1J897/55-308	1022.79	B
	M68	L162	4.05731											UniRef100_UPI0007550135/41-293	1013.02	B
	M68	D179	3.05647											UniRef100_UPI00075FC8A7/41-293	1014.69	B
	M68	T180	4.00488											UniRef100_A0A0G3YKT2/54-308	1003.04	B
	M68	T181	3.59266											UniRef100_UPI00075F4FE2/40-293	1019.52	B
	M68	M186	3.9004											UniRef100_UPI00075EB3E0/40-293	1021.26	B
	M68	G236	4.86807											UniRef100_UPI00075F1C23/40-293	1020.25	B
	M68	Y264	3.88716											UniRef100_UPI000756C6EB/40-293	1018.69	B
	M69	S70	1.33123											UniRef100_UPI00075502FE/40-293	1013.34	B
	M69	T71	3.01742											UniRef100_A0A0J6M1M1/55-308	1001.64	B
	M69	F72	3.2377											UniRef100_UPI00075721B3/40-293	1023.87	B
	M69	K73	4.9259											UniRef100_UPI0006AC9657/55-308	1028.13	B
	M69	L169	4.05233											UniRef100_UPI00075EA2BD/40-293	1021.44	B
	M69	N170	3.43661											UniRef100_UPI00075415F6/41-293	1018.32	B
	M69	D179	4.72435											UniRef100_G8AUN0/37-292	1028.13	B
	M69	G236	3.73659											UniRef100_UPI000757EE52/40-293	1021.4	B
	M69	A237	3.50574											UniRef100_UPI000751F368/55-308	1005.65	B
	M69	G238	3.57723											UniRef100_UPI0007546CA6/55-308	1005.65	B
	M69	S243	3.3752											UniRef100_UPI00089AB8F5/44-299	995.681	B
	M69	R244	3.61642											UniRef100_UPI00075949B1/41-293	1014.67	B
	M69	G245	3.6199											UniRef100_UPI00075A9809/55-308	1003.56	B
	M69	Y264	3.8284											UniRef100_UPI000755ECD6/55-308	1000.87	B
	S70	T71	1.33926											UniRef100_A0A104LDA2/55-308	1020.46	B
	S70	F72	3.03154											UniRef100_UPI00075B825B/41-293	1015.42	B
	S70	K73	2.78625											UniRef100_A0A103B6S2/55-308	1026.69	B
	S70	V74	4.48416											UniRef100_UPI00075CDA08/55-308	1027	B
	S70	S130	3.1074											UniRef100_A0A1V0WHH0/55-308	1023.91	B
	S70	N132	4.35964											UniRef100_UPI000484E52E/55-308	1027.47	B
	S70	E166	4.19598											UniRef100_UPI0007526A06/40-293	1019.43	B
	S70	L169	4.95074											UniRef100_UPI000B879395/36-292	1033.07	B
	S70	N170	4.35061											UniRef100_UPI000757778F/40-293	1015.11	B
	S70	K234	3.56034											UniRef100_UPI0007593895/45-298	1014.94	B
	S70	S235	3.31614											UniRef100_K5YH17/40-293	1000.85	B
	S70	G236	4.01183											UniRef100_A0A1A9KHQ2/33-287	1028.23	B
	S70	A237	4.91959											UniRef100_UPI00075F7EA1/40-293	1018.01	B
	T71	F72	1.34619											UniRef100_A0A118Q2C0/41-293	1014.21	B
	T71	K73	3.11066											UniRef100_A0A109EHH5/55-308	1029.28	B
	T71	V74	3.40033											UniRef100_A0A228LTH2/60-312	1005.49	B
	T71	L75	4.20064											UniRef100_B1K831/55-308	1021.9	B
	T71	M186	3.77926											UniRef100_UPI00075D1824/55-308	1024.35	B
	T71	K234	3.63552											UniRef100_A0A118HZB6/40-293	1017.34	B
	T71	S235	3.74693											UniRef100_UPI000759011D/40-293	1014.13	B
	T71	G236	4.20828											UniRef100_C1J8A0/55-308	1024.48	B
	T71	G245	4.40393											UniRef100_A0A088TRK8/55-308	1002.63	B
	T71	I246	4.43156											UniRef100_UPI00075F7D2B/41-293	1014.57	B
	T71	I247	3.81181											UniRef100_UPI0007544704/40-293	1015.3	B
	T71	Y264	2.74973											UniRef100_A0A228N761/53-306	1009.16	B
	F72	K73	1.33536											UniRef100_UPI0007574EB7/40-293	1018.25	B
	F72	V74	3.1249											UniRef100_UPI00056DED37/30-284	1029.88	B
	F72	L75	2.94402											UniRef100_UPI0003F9130F/55-308	1015.09	B
	F72	L76	2.9834											UniRef100_A0A1V2XBA9/55-308	1024.06	B
	F72	A135	3.89635											UniRef100_UPI0007542FCB/55-308	1024.06	B
	F72	L139	4.31079											UniRef100_UPI00078BCEFD/55-308	1024.06	B
	F72	L148	3.81377											UniRef100_UPI00075F0500/55-308	1023.59	B
	F72	L162	3.98257											UniRef100_A0A235HDW6/37-292	1024.43	B
	F72	E166	3.39913											UniRef100_A0A107APN2/41-293	1014.99	B
	F72	L169	3.63495											UniRef100_UPI00035F7867/35-290	1003.85	B
	F72	M186	4.81201											UniRef100_A0A228HKA1/55-308	1031.45	B
	K73	V74	1.33997											UniRef100_A0A0J5X269/40-293	1020.48	B
	K73	L75	3.31828											UniRef100_UPI000751FFF9/55-308	1023.48	B
	K73	L76	3.46634											UniRef100_A0A0N7I8Z4/38-292	1024.81	B
	K73	C77	3.07014											UniRef100_UPI00075C6EC0/40-293	1016.82	B
	K73	A126	3.30751											UniRef100_UPI0003A98B5D/38-292	1024.81	B
	K73	I127	4.03819											UniRef100_UPI000981D5D7/55-308	1020.2	B
	K73	S130	3.01248											UniRef100_UPI0008A1EBFE/45-298	1020.82	B
	K73	D131	3.93953											UniRef100_UPI0008420CD1/40-293	1017.5	B
	K73	N132	2.79319											UniRef100_A0A158IF65/33-287	1021.45	B
	K73	A135	3.87548											UniRef100_A0A228IFP7/55-308	1024.98	B
	K73	E166	3.30477											UniRef100_A0A228KKZ8/55-308	1026.2	B
	K73	K234	4.25215											UniRef100_UPI00075C4B5D/55-308	1000.62	B
	V74	L75	1.3348											UniRef100_A0A228N0U7/55-308	1005.79	B
	V74	L76	3.27015											UniRef100_UPI0002344058/55-308	1021.7	B
	V74	C77	3.28769											UniRef100_UPI000665F193/55-308	1021.7	B
	V74	G78	2.93735											UniRef100_UPI0007564A1D/40-293	1016.96	B
	V74	I127	4.24827											UniRef100_UPI00084673D7/55-308	1021.92	B
	V74	L190	4.16192											UniRef100_A0A0D0FMP9/40-293	1014.28	B
	V74	L193	4.82897											UniRef100_A0A1B4Q267/40-293	1016.59	B
	V74	L207	3.8606											UniRef100_A0A104JDJ7/40-293	1006.68	B
	V74	M211	3.86276											UniRef100_B8R6A5/55-308	1021.3	B
	V74	K234	3.59283											UniRef100_UPI0007582E69/40-293	1014.85	B
	V74	I247	4.04443											UniRef100_UPI00075E75C5/40-293	1016.53	B
	L75	L76	1.32606											UniRef100_UPI00048637BA/55-308	1024.93	B
	L75	C77	3.39267											UniRef100_UPI00084F61AB/47-300	1010.29	B
	L75	G78	3.20013											UniRef100_A0A1V2VWQ1/55-308	1023.66	B
	L75	A79	2.98015											UniRef100_A0A0U4CD75/49-302	1020.44	B
	L75	L148	3.80216											UniRef100_A0A1Q4DJN8/43-297	1002.46	B
	L75	F151	4.42702											UniRef100_A0A103KF24/58-311	1007.25	B
	L75	L152	4.02657											UniRef100_A0A084DC39/59-312	986.986	B
	L75	T160	3.98438											UniRef100_UPI000754CE3B/40-293	1015.87	B
	L75	M186	3.94726											UniRef100_A0A1V6L286/55-308	1018.38	B
	L75	T189	3.87393											UniRef100_A0A095EC36/55-308	1020.36	B
	L75	L193	3.78589											UniRef100_UPI000759AFC1/55-308	1020.36	B
	L76	C77	1.33035											UniRef100_A0A1E4YZ18/55-308	1026.36	B
	L76	G78	3.20276											UniRef100_J2ZR77/37-293	1016.79	B
	L76	A79	3.1311											UniRef100_A0A1A5D1T5/33-287	1026.3	B
	L76	V80	2.93215											UniRef100_A0A102EVG8/40-293	1008.48	B
	L76	A135	3.62529											UniRef100_A0A095DJB8/55-308	1023.13	B
	L76	L138	3.96799											UniRef100_UPI00067EDDC8/37-291	977.345	B
	L76	L139	3.92907											UniRef100_UPI0002D93B0D/41-293	1008.05	B
	L76	I142	4.46746											UniRef100_V5A1D9/55-308	1019.85	B
	L76	L148	4.18785											UniRef100_A0A228QA03/55-308	1018.87	B
	C77	G78	1.35013											UniRef100_A0A0D7NQZ6/39-293	964.295	B
	C77	A79	3.34238											UniRef100_A0A1B4DB62/55-308	1025.24	B
	C77	V80	3.30504											UniRef100_A0A1V2WTN6/55-308	1018.09	B
	C77	L81	2.8299											UniRef100_A0A104CLD7/56-308	1018.74	B
	C77	S82	4.96461											UniRef100_UPI000752D2B3/55-308	1004.71	B
	C77	C123	2.02905											UniRef100_A0A1B4LN50/40-293	1020.77	B
	C77	A126	4.8478											UniRef100_A0A1V2VB31/41-295	1005.42	B
	C77	I127	3.72231											UniRef100_UPI000667E7C6/55-308	1018.33	B
	C77	L138	4.20803											UniRef100_A0A1D7ZLC0/42-295	1015.83	B
	C77	L207	4.4948											UniRef100_UPI0007581400/41-293	1011.7	B
	C77	W210	4.04199											UniRef100_A0A228KXC8/55-308	1023.77	B
	G78	A79	1.34616											UniRef100_UPI00075CDA67/41-293	1011.66	B
	G78	V80	3.288											UniRef100_U1I9A1/43-297	976.796	B
	G78	L81	3.29144											UniRef100_UPI000753EB08/41-293	1013.09	B
	G78	S82	2.90582											UniRef100_UPI00075CC45B/41-293	1007.14	B
	G78	F151	4.02958											UniRef100_UPI000981E96F/55-308	1018.91	B
	G78	L193	4.61103											UniRef100_UPI00075BEAE2/40-293	1006.74	B
	G78	L199	3.79588											UniRef100_A0A228IJ53/58-311	1007.33	B
	G78	L207	4.61593											UniRef100_A0A060DLH1/37-292	1022.01	B
	A79	V80	1.31476											UniRef100_UPI000759D102/55-308	997.528	B
	A79	L81	3.29525											UniRef100_UPI00078B40E7/55-308	1017.91	B
	A79	S82	2.84411											UniRef100_A0A1X1PKW2/54-308	1000.06	B
	A79	R83	3.21131											UniRef100_UPI00075CCDD4/41-293	1010.48	B
	A79	I142	4.31732											UniRef100_UPI0004D73547/58-311	1001.67	B
	A79	L148	4.33607											UniRef100_UPI0003497D75/40-295	1007.33	B
	A79	F151	3.87667											UniRef100_A0A1B4P284/40-293	1016.09	B
	V80	L81	1.3239											UniRef100_C1J899/55-308	1018.07	B
	V80	S82	3.2634											UniRef100_UPI0004DB7204/59-312	984.117	B
	V80	R83	3.05932											UniRef100_UPI000556022C/37-292	1042.34	B
	V80	V84	2.94353											UniRef100_A0A1B4MKA1/40-293	1010.14	B
	V80	E89	4.49614											UniRef100_UPI00075C799B/40-293	997.808	B
	V80	L91	4.96215											UniRef100_A0A0D5L6X1/35-290	1030.42	B
	V80	V119	3.5181											UniRef100_UPI0006222E5C/40-293	998.615	B
	V80	C123	4.34612											UniRef100_UPI000759515E/40-293	1011.21	B
	V80	L138	4.13005											UniRef100_UPI0005B9DD60/31-285	1024.01	B
	V80	T141	4.9475											UniRef100_A0A1I1G1M4/33-287	1025.24	B
	V80	I142	3.40498											UniRef100_A0A081Y9J5/33-287	1024.01	B
	L81	S82	1.34161											UniRef100_UPI000841C062/40-293	1004.34	B
	L81	R83	3.2142											UniRef100_UPI000756828D/40-293	1003.68	B
	L81	V84	3.16297											UniRef100_A0A0D7QH22/39-293	959.007	B
	L81	D85	2.86054											UniRef100_A0A1S8EYH4/40-293	1005.37	B
	L81	A86	4.99034											UniRef100_A0A071MA41/58-311	1001.52	B
	L81	L91	4.15643											UniRef100_UPI0006B990F5/40-293	1006.97	B
	L81	L199	4.20187											UniRef100_G0AJJ5/44-297	1019.87	B
	L81	S203	3.20864											UniRef100_R0G6P2/8-262	1003.91	B
	L81	Q206	4.27197											UniRef100_UPI0004F59A9C/40-293	1011.57	B
	L81	L207	3.92559											UniRef100_UPI000757CD4C/40-293	1011.57	B
	L81	W210	3.91402											UniRef100_A0A1B4AAJ8/36-291	1037.93	B
	S82	R83	1.32418											UniRef100_A0A109BSD1/32-286	1033.28	B
	S82	V84	3.34212											UniRef100_UPI0004903061/36-291	994.32	B
	S82	D85	3.23711											UniRef100_A0A1E2RWN7/37-291	982.626	B
	S82	A86	2.93531											UniRef100_UPI0003EC75CF/35-290	1041.97	B
	S82	Q88	4.45971											UniRef100_UPI000982228D/55-308	1015.72	B
	S82	F151	3.27408											UniRef100_A0A0S4P1X0/44-296	1021.82	B
	S82	L198	4.90457											UniRef100_UPI00098014B6/9-264	1043.79	B
	S82	L199	3.73516											UniRef100_UPI000759A0AE/40-293	1015.87	B
	R83	V84	1.33159											UniRef100_A0A228GHS1/49-302	990.675	B
	R83	D85	3.26108											UniRef100_A0A099RVB7/40-293	1006.49	B
	R83	A86	3.1154											UniRef100_UPI000465B64E/35-289	961.688	B
	R83	G87	3.17647											UniRef100_UPI000BADF037/37-291	970.739	B
	R83	Q88	2.91753											UniRef100_A0A0D1MKS1/43-297	961.688	B
	R83	E89	3.15761											UniRef100_UPI00016A8E6C/35-290	1043.79	B
	R83	T141	3.20565											UniRef100_UPI00075D220B/40-293	1003.69	B
	R83	I142	3.20634											UniRef100_A0A1B4K3U7/35-290	1043.79	B
	V84	D85	1.32788											UniRef100_UPI0009FA8F57/35-289	962.744	B
	V84	A86	3.23899											UniRef100_A0A1Q3K7H5/39-293	988.096	B
	V84	G87	3.00357											UniRef100_A0A1Q5QVQ9/43-297	962.744	B
	V84	Q88	4.57904											UniRef100_UPI00075E9A0D/40-293	1003.11	B
	V84	E89	3.34397											UniRef100_A0A069I8A9/36-291	1034.43	B
	V84	Q90	4.34443											UniRef100_W9GWJ4/36-290	1026.72	B
	V84	L91	3.82966											UniRef100_UPI000853BF7E/33-287	1020.35	B
	D85	A86	1.32817											UniRef100_Q2T5A3/63-318	1043.79	B
	D85	G87	3.2178											UniRef100_UPI000980EB5C/55-308	1018.4	B
	D85	L198	4.46214											UniRef100_UPI000486BDD9/29-283	974.687	B
	D85	L199	3.58364											UniRef100_A0A1B4SHA2/36-291	1031.42	B
	D85	T200	2.93198											UniRef100_UPI000757C214/40-293	1003.11	B
	D85	S203	2.67122											UniRef100_UPI000754C3B0/40-293	1000.51	B
	A86	G87	1.33972											UniRef100_A0A132DV04/40-293	1004.07	B
	A86	Q88	3.2143											UniRef100_UPI000759A40E/40-293	1003.84	B
	G87	Q88	1.34472											UniRef100_A0A132DK91/40-293	1003.36	B
	G87	E89	3.44977											UniRef100_A0A1G5NI34/40-293	1002.05	B
	Q88	E89	1.33654											UniRef100_UPI000375BE94/37-291	1011.23	B
	Q88	Q90	4.6738											UniRef100_A0A161HIN5/36-289	1009.48	B
	E89	Q90	1.32686											UniRef100_A0A0F0FEC0/36-291	1026.89	B
	E89	L91	4.40109											UniRef100_UPI0009820474/55-308	1014.52	B
	E89	R93	2.83566											UniRef100_J5PPT3/56-309	1018.09	B
	E89	V119	3.52916											UniRef100_A0A127MX92/31-285	1021.89	B
	E89	T141	3.26376											UniRef100_UPI00030ED6FE/40-295	999.935	B
	Q90	L91	1.31471											UniRef100_C0LP01/37-291	1017.49	B
	Q90	G92	3.22347											UniRef100_A0A158KK39/34-287	1012.75	B
	Q90	R93	3.13746											UniRef100_B1FL89/40-293	1006.26	B
	Q90	V119	3.5923											UniRef100_A0A1B4QZV7/38-293	1016.94	B
	L91	G92	1.34065											UniRef100_K8NK53/33-287	990.874	B
	L91	R93	3.28956											UniRef100_A0A104MD77/35-290	1027.66	B
	L91	T118	3.50163											UniRef100_A0A124PVX4/40-293	1000.49	B
	L91	V119	3.33578											UniRef100_UPI0007535DF2/40-293	1000.49	B
	L91	R120	3.0172											UniRef100_UPI00088452D8/33-286	960.536	B
	L91	Q206	4.8391											UniRef100_UPI00088D1FDA/37-291	967.503	B
	L91	W210	4.45208											UniRef100_N2IP96/37-291	1017.77	B
	G92	R93	1.3249											UniRef100_W5IZ45/33-287	1020.28	B
	G92	R94	3.34533											UniRef100_UPI00075C1044/40-293	995.852	B
	G92	T118	3.32949											UniRef100_A0A103F329/36-291	1028.22	B
	G92	V119	4.91112											UniRef100_C0LP00/37-291	1017.58	B
	G92	R120	4.94115											UniRef100_UPI00075C0533/40-293	997.567	B
	R93	R94	1.33452											UniRef100_A0A103ED48/38-293	1007.8	B
	R93	I95	3.68993											UniRef100_A0A063B5R1/45-301	999.944	B
	R93	M117	3.99005											UniRef100_C0LNZ8/37-291	1014.04	B
	R93	T118	3.01218											UniRef100_UPI0008978BD7/43-297	968.19	B
	R93	V119	2.87511											UniRef100_H1S0N1/11-266	1030.96	B
	R93	T141	3.31276											UniRef100_I2DXP2/40-293	1001.65	B
	R94	I95	1.32491											UniRef100_UPI00088A5864/37-292	1028.16	B
	R94	H96	3.63378											UniRef100_D6VB26/33-287	1004.32	B
	R94	D115	3.114											UniRef100_UPI0007621BEF/40-293	1000.94	B
	R94	G116	3.33239											UniRef100_Q5PXN8/33-288	1038.04	B
	R94	M117	3.52067											UniRef100_UPI000753B7E5/40-293	1000.18	B
	R94	T118	3.94054											UniRef100_B1T356/40-293	1010.43	B
	R94	E121	4.50712											UniRef100_UPI0008F19F69/42-296	1001.36	B
	I95	H96	1.31062											UniRef100_UPI0005D8B0F4/40-293	1001.65	B
	I95	Y97	3.63024											UniRef100_UPI000536CB97/36-291	1051.55	B
	I95	D115	4.90721											UniRef100_UPI000307A36E/42-297	1030.96	B
	I95	G116	3.20435											UniRef100_UPI0007B93839/35-290	1022.73	B
	I95	M117	2.79947											UniRef100_A0A0Q8FY08/37-290	1019.83	B
	I95	T118	4.57729											UniRef100_A0A0U3LLP2/40-295	995.177	B
	I95	V119	3.8633											UniRef100_H0TZ06/32-285	1024.04	B
	I95	L122	3.71967											UniRef100_A0A0F2KSK1/31-285	1007.48	B
	I95	L137	4.06108											UniRef100_UPI0009B5F983/29-283	970.145	B
	I95	L138	4.53269											UniRef100_UPI0006987310/38-292	1007.48	B
	I95	T141	3.48776											UniRef100_A8DS72/33-288	1040.5	B
	H96	Y97	1.30825											UniRef100_UPI000841F2B4/40-293	994.104	B
	H96	S98	4.74948											UniRef100_UPI000493BAFE/43-296	1028.5	B
	H96	T114	4.97719											UniRef100_A0A1Q1MQ04/33-288	1037.94	B
	H96	D115	3.57502											UniRef100_UPI000975B6F3/36-291	1050.65	B
	H96	G116	4.27013											UniRef100_A0A1S7BHJ3/29-284	1039.06	B
	Y97	S98	1.30216											UniRef100_UPI000755DDCF/40-293	996.686	B
	Y97	Q99	4.6593											UniRef100_UPI000718463C/33-287	1020.91	B
	Y97	D101	3.38189											UniRef100_A0A0D4L6Q1/33-288	1041.81	B
	Y97	L102	4.32157											UniRef100_A3NJ57/55-310	1050.65	B
	Y97	V108	4.78138											UniRef100_UPI0007058CA7/36-291	1047.56	B
	Y97	T109	2.64694											UniRef100_A0A0C4YHK8/36-291	1011.46	B
	Y97	E110	4.68978											UniRef100_H6V562/33-288	1039.06	B
	Y97	H112	3.35752											UniRef100_Q934I0/36-291	1047.1	B
	Y97	L113	3.63379											UniRef100_UPI0007A58C76/33-288	1042.58	B
	Y97	G116	3.84204											UniRef100_C0LP02/37-291	1012.73	B
	Y97	M117	3.46144											UniRef100_UPI000BAC076B/36-292	1013.4	B
	Y97	L122	4.93265											UniRef100_Q1QR11/40-293	992.611	B
	Y97	T133	4.77696											UniRef100_UPI0005368FF4/36-291	1046.21	B
	Y97	L137	3.86705											UniRef100_H6V561/33-288	1039.77	B
	S98	Q99	1.33665											UniRef100_A0A1S7BHI2/30-285	1042.62	B
	S98	N100	3.07156											UniRef100_C0LNZ9/37-291	1015.93	B
	S98	D101	2.94368											UniRef100_I4JJC6/39-293	1000.69	B
	S98	L102	3.92034											UniRef100_Q3SVS3/38-292	976.927	B
	S98	L113	3.43924											UniRef100_UPI00065004F1/5-260	1041.53	B
	Q99	N100	1.32351											UniRef100_UPI000BABE246/37-292	1017.62	B
	Q99	D101	3.11881											UniRef100_Q9L5C6/33-288	1034.97	B
	Q99	L102	3.1838											UniRef100_R4I5F6/33-288	1034.09	B
	Q99	L113	3.5611											UniRef100_A0A1D9BCU2/38-292	1042.7	B
	N100	D101	1.32677											UniRef100_W0T351/33-288	1040.04	B
	N100	L102	3.41651											UniRef100_Q4LB53/33-288	1038.01	B
	D101	L102	1.33219											UniRef100_A0A1I9YU65/36-291	1026.47	B
	D101	V103	3.33376											UniRef100_A0A118DPT1/38-293	1012.55	B
	D101	T133	3.50862											UniRef100_UPI000BA179AB/17-272	1041.53	B
	D101	L137	4.25545											UniRef100_A0A1Q1MQ23/33-288	1035.46	B
	L102	V103	1.32998											UniRef100_M1F7E6/33-288	1038.14	B
	L102	E104	4.56213											UniRef100_A0A127R1V8/40-294	994.16	B
	L102	S106	4.30135											UniRef100_A0A1V0DNI4/28-283	1041.53	B
	L102	T109	3.84125											UniRef100_I3VNW0/33-289	1036.99	B
	L102	E110	3.96701											UniRef100_UPI00098014DD/9-274	1038.16	B
	L102	L113	3.80756											UniRef100_A0A1S6KJQ0/33-288	1041.53	B
	L102	T133	3.3344											UniRef100_Q9L5C7/33-288	1041.53	B
	V103	E104	1.33592											UniRef100_D2KL97/33-288	1038.29	B
	V103	Y105	3.49564											UniRef100_F1CLN0/33-288	1037.96	B
	V103	S106	2.69999											UniRef100_B6E9R8/33-288	1039.48	B
	V103	N132	3.63253											UniRef100_Q5MAG1/33-288	1041.53	B
	V103	T133	2.98483											UniRef100_E1V6J8/39-294	988.881	B
	V103	N136	4.03111											UniRef100_A0A127Q7C5/40-294	992.389	B
	V103	E166	4.06733											UniRef100_C8CP57/33-288	1040.29	B
	V103	P167	4.22898											UniRef100_A0A127SBP4/25-280	1034.9	B
	E104	Y105	1.32222											UniRef100_Q2L9X2/33-288	1041.53	B
	E104	S106	3.67331											UniRef100_Q840M4/33-288	1038.94	B
	E104	N132	2.96925											UniRef100_A0A0S1Z1Z4/33-288	1038.94	B
	E104	P167	3.78451											UniRef100_UPI0008DFC55F/33-287	1006.57	B
	Y105	S106	1.32755											UniRef100_B6E9R7/33-288	1037.39	B
	Y105	P107	3.3859											UniRef100_A0A142IX48/33-288	1041.3	B
	Y105	M129	3.08726											UniRef100_A0A090MSH8/33-287	997.92	B
	Y105	S130	3.33955											UniRef100_Q937J1/34-288	1041.53	B
	Y105	D131	3.72281											UniRef100_UPI00088AF563/39-293	1017.45	B
	Y105	N132	2.91594											UniRef100_Q939K2/33-288	1041.53	B
	Y105	T133	4.57319											UniRef100_UPI0009F9D49D/29-283	970.176	B
	Y105	V216	3.79289											UniRef100_UPI000978064C/36-291	1049.11	B
	S106	P107	1.35472											UniRef100_K7WEV5/33-288	1038.68	B
	S106	V108	3.17749											UniRef100_UPI000536A31E/36-291	1049.11	B
	S106	T109	3.18494											UniRef100_UPI0008960B00/39-293	1022.9	B
	S106	E110	3.13798											UniRef100_UPI0005317EB8/36-291	1048.59	B
	S106	D131	3.17969											UniRef100_B0FTT8/33-288	1036.86	B
	S106	N132	4.19651											UniRef100_UPI000A1A157B/36-291	1049.41	B
	S106	T133	2.63695											UniRef100_A0A1R1QKS8/37-291	970.176	B
	P107	V108	1.32306											UniRef100_G3EPW3/33-288	1039.6	B
	P107	T109	3.78539											UniRef100_E9LZM3/33-288	1041.53	B
	P107	E110	3.23138											UniRef100_UPI00075803D1/40-293	999.208	B
	P107	K111	3.6257											UniRef100_UPI00077C3A24/40-295	992.737	B
	P107	M129	4.04587											UniRef100_UPI00089B175D/39-293	1022.32	B
	P107	D131	3.40483											UniRef100_UPI0000508B91/5-260	1036.24	B
	V108	T109	1.35648											UniRef100_A3RJI2/33-288	1036.99	B
	V108	E110	3.25237											UniRef100_R4I5F7/33-288	1035.67	B
	V108	K111	3.20167											UniRef100_UPI000978A2A6/36-291	1044.41	B
	V108	H112	2.85027											UniRef100_H9CTS4/55-310	1049.41	B
	V108	M117	3.66199											UniRef100_B6E9S0/33-288	1037.35	B
	V108	A125	3.8066											UniRef100_UPI000411D01D/37-291	1012.76	B
	V108	M129	3.69101											UniRef100_UPI000B8BB2FE/32-287	1033.07	B
	V108	D131	2.89853											UniRef100_A0A0H1A4J7/35-288	1020.04	B
	T109	E110	1.34002											UniRef100_Q934I1/36-291	1042.44	B
	T109	K111	3.16081											UniRef100_A0A0J6S105/37-291	992.514	B
	T109	H112	3.11216											UniRef100_UPI00092A2AD8/33-288	1037.15	B
	T109	L113	3.67085											UniRef100_UPI00032D6826/7-262	1044.82	B
	T109	M117	3.71321											UniRef100_Q206M3/33-288	1044.58	B
	T109	L122	3.89777											UniRef100_A0A1B4B371/36-291	1035.37	B
	T109	D131	2.77569											UniRef100_I3VNW6/33-288	1031.67	B
	T109	T133	3.26455											UniRef100_A0A023PYF0/33-288	1034.58	B
	T109	A134	3.80888											UniRef100_UPI0007786C8A/42-297	1016	B
	T109	L137	4.48316											UniRef100_D0EW47/33-288	1040.63	B
	E110	K111	1.34195											UniRef100_G3EPW2/33-288	1036.45	B
	E110	H112	3.25445											UniRef100_Q6IUM8/33-288	1038.67	B
	E110	L113	3.78081											UniRef100_A0A0D7EIM5/40-293	1009.1	B
	E110	D131	4.93446											UniRef100_UPI0001B04C54/4-259	1039.57	B
	K111	H112	1.34116											UniRef100_A0A024HKE1/33-290	1027.89	B
	K111	L113	3.66443											UniRef100_A0A0A1FDD8/40-295	996.706	B
	H112	L113	1.32677											UniRef100_F1DG66/33-288	1037.12	B
	H112	T114	3.19848											UniRef100_Q3JFF0/50-305	1049.22	B
	H112	D115	3.43109											UniRef100_A0A1Z3GWX4/33-288	1036.12	B
	H112	G116	2.86755											UniRef100_B1H5V3/55-310	1049.22	B
	H112	M117	3.69712											UniRef100_A8ELB7/55-310	1049.22	B
	H112	E121	4.95683											UniRef100_UPI000A0FBE82/40-293	987.116	B
	L113	T114	1.33357											UniRef100_UPI0004764BCE/45-298	1034.16	B
	L113	D115	3.4521											UniRef100_A0A246WTY0/42-295	1005.61	B
	L113	G116	3.94739											UniRef100_E2IZP4/33-288	1038	B
	T114	D115	1.34195											UniRef100_A0A239MIR4/33-287	1014.67	B
	T114	G116	3.61431											UniRef100_UPI000B77B271/37-291	1014.53	B
	D115	G116	1.32412											UniRef100_UPI00071656A3/41-293	995.857	B
	D115	M117	4.11632											UniRef100_Q6IUN6/33-288	1034.49	B
	G116	M117	1.31537											UniRef100_Q6IUN2/33-288	1034.49	B
	G116	T118	4.65355											UniRef100_UPI0004A7104E/39-293	1010.92	B
	M117	T118	1.30798											UniRef100_A0A077JMT3/33-288	1033.26	B
	M117	V119	4.01117											UniRef100_UPI0009A235A8/42-295	1007.11	B
	M117	E121	3.66784											UniRef100_UPI0007E5B626/17-272	984.074	B
	M117	L122	3.91394											UniRef100_UPI00092DDC43/33-288	1036.08	B
	M117	A125	4.23324											UniRef100_UPI000B8BB34A/32-287	1032.55	B
	T118	V119	1.33805											UniRef100_A0A1I7H289/30-283	1015.6	B
	T118	R120	3.1511											UniRef100_H9CTS3/55-310	1044.82	B
	T118	E121	2.81129											UniRef100_UPI0001505B76/5-260	1035.99	B
	T118	L122	2.90757											UniRef100_UPI00001D8713/4-259	1041.34	B
	V119	R120	1.32695											UniRef100_UPI0006526492/4-259	1041.34	B
	V119	E121	3.33155											UniRef100_UPI0003C0A7A9/36-291	1041.31	B
	V119	L122	3.11986											UniRef100_A0A1S7BHI4/31-286	1042.75	B
	V119	C123	2.94395											UniRef100_E0AF02/33-288	1031.03	B
	V119	S124	4.94622											UniRef100_A0A1E1G7Y0/33-288	1034.99	B
	V119	L138	4.17059											UniRef100_A0A1W1H4E2/33-288	1042.67	B
	R120	E121	1.33445											UniRef100_UPI0002B63CCF/7-263	1041.91	B
	R120	L122	3.2317											UniRef100_A0A1M6VA64/39-294	984.074	B
	R120	C123	3.37562											UniRef100_I0DEV3/33-288	1042.67	B
	R120	S124	2.98104											UniRef100_UPI00067A826E/41-295	1008.04	B
	R120	Q206	3.19376											UniRef100_A4GWT3/33-288	1032.42	B
	R120	W210	3.9202											UniRef100_A0A132CES7/36-291	1015.01	B
	E121	L122	1.33009											UniRef100_I3VNV9/33-288	1036.54	B
	E121	C123	3.38791											UniRef100_UPI0005D2D2AF/5-260	1035.43	B
	E121	S124	3.40064											UniRef100_UPI0009765C3C/36-291	1044.59	B
	E121	A125	2.90076											UniRef100_A0A1N6RYZ4/46-300	996.011	B
	E121	A126	4.94024											UniRef100_UPI000976DA72/36-291	1040.51	B
	L122	C123	1.32958											UniRef100_UPI0008E544A6/36-291	1009.77	B
	L122	S124	3.33169											UniRef100_B0BF90/33-288	1030.35	B
	L122	A125	3.24901											UniRef100_I4VWB8/39-294	1034.78	B
	L122	A126	2.85877											UniRef100_A0A1B8P6S8/89-344	993.622	B
	L122	I127	4.87449											UniRef100_UPI0008492A6C/17-272	983.955	B
	L122	A134	3.47803											UniRef100_UPI00053205A8/36-291	1042.62	B
	L122	L137	4.12941											UniRef100_A0A0P0IV60/33-288	1033.02	B
	L122	L138	3.72811											UniRef100_UPI0005314B91/36-291	1043.37	B
	C123	S124	1.33918											UniRef100_UPI00052AC912/36-291	1043.37	B
	C123	A125	3.25225											UniRef100_Q8VN24/33-288	1036.37	B
	C123	A126	3.30935											UniRef100_S0F1K6/33-288	1034.63	B
	C123	I127	2.9871											UniRef100_UPI0009776230/36-291	1033.43	B
	C123	T128	4.63313											UniRef100_C1J898/40-293	996.796	B
	C123	L138	3.7737											UniRef100_E9LZM5/33-288	1035.67	B
	C123	W210	3.44182											UniRef100_Q9L5C8/33-288	1035.99	B
	S124	A125	1.34242											UniRef100_A0A060KQ86/33-288	1051.12	B
	S124	A126	3.35292											UniRef100_Q47066/33-288	1041.34	B
	S124	I127	3.4887											UniRef100_UPI00093367D9/35-288	1020.73	B
	S124	T128	2.80977											UniRef100_J7KCB4/33-288	1050.16	B
	S124	M129	3.96232											UniRef100_Q0B7G1/40-293	994.894	B
	S124	W210	3.79769											UniRef100_H7CHS5/33-288	1034.6	B
	A125	A126	1.32333											UniRef100_Q5MAF9/33-288	1032.46	B
	A125	I127	3.35814											UniRef100_A0A109JNN0/39-293	965.299	B
	A125	T128	4.03993											UniRef100_Q5MAF8/33-288	1032.46	B
	A125	M129	3.07344											UniRef100_Q214B0/41-294	1014.71	B
	A125	S130	3.13301											UniRef100_UPI00088DFBFE/31-285	1021.06	B
	A125	D131	3.13006											UniRef100_F1DTB3/33-288	1033.16	B
	A125	A134	4.16205											UniRef100_Q939N4/33-288	1033.28	B
	A126	I127	1.33644											UniRef100_Q8RLA1/36-291	1044.35	B
	A126	T128	3.79145											UniRef100_Q4F896/33-288	1038.12	B
	A126	M129	4.3963											UniRef100_R9S6T8/33-288	1043.31	B
	A126	S130	3.03743											UniRef100_B6E9R9/33-288	1037.59	B
	A126	D131	3.89608											UniRef100_A0A1X7EGH9/47-301	1002.85	B
	A126	A134	4.1312											UniRef100_I3VNW5/33-288	1022.94	B
	A126	A135	4.27427											UniRef100_UPI00050F52B9/36-291	1045.78	B
	A126	L138	4.55545											UniRef100_A0A0K0TQH5/33-288	1044.12	B
	A126	K234	3.52696											UniRef100_Q2XT31/33-288	1051.49	B
	I127	T128	1.33299											UniRef100_C5MRF6/33-288	1044.12	B
	I127	M129	3.41354											UniRef100_P74841/33-288	1044.12	B
	I127	S130	3.90715											UniRef100_A0A244B8Y3/33-288	1044.12	B
	I127	L207	3.85051											UniRef100_F2LLP9/46-300	1019.54	B
	I127	W210	3.62187											UniRef100_E1ANH6/33-288	1044.12	B
	I127	M211	3.83617											UniRef100_A0A1W1XZV0/43-297	1029.37	B
	I127	D214	3.81223											UniRef100_UPI0009FD38A9/29-283	970.533	B
	I127	D233	4.81397											UniRef100_A3FFV8/33-288	1041.13	B
	I127	K234	3.28606											UniRef100_A0A238H4H6/38-293	1011.44	B
	T128	M129	1.33717											UniRef100_Q0GM96/33-288	1034.96	B
	T128	S130	3.68664											UniRef100_UPI00064A0898/46-300	1016.87	B
	T128	W210	3.38768											UniRef100_G7ZBA1/37-291	998.935	B
	T128	A213	3.33394											UniRef100_G0XMH2/33-288	1031.71	B
	T128	D214	3.60284											UniRef100_UPI000758BCDB/36-291	1013.53	B
	T128	K215	3.02862											UniRef100_A0A103F0T5/36-291	1013.53	B
	T128	V216	3.75714											UniRef100_G3EPV9/33-288	1033.64	B
	M129	S130	1.33931											UniRef100_A0A0E1UDG8/55-310	1045.78	B
	M129	D131	3.11105											UniRef100_G9JVK3/33-288	1040.86	B
	M129	K215	4.07735											UniRef100_UPI0004D03980/39-294	1006.04	B
	M129	V216	4.49533											UniRef100_Q842S3/33-288	1049.35	B
	S130	D131	1.33717											UniRef100_A0A1Z1VQJ7/33-288	1048.46	B
	S130	N132	3.19313											UniRef100_A0A0H3YEU2/32-287	1040.2	B
	S130	V216	4.27024											UniRef100_A0A0H5BBF8/28-282	1005.39	B
	S130	K234	2.83459											UniRef100_I0DH95/33-288	1033.82	B
	S130	S235	4.42547											UniRef100_Q7X209/33-288	1040.68	B
	D131	N132	1.32077											UniRef100_UPI0009786D27/36-291	1043.95	B
	D131	T133	3.16866											UniRef100_Q936V5/33-288	1039.69	B
	D131	A134	3.06433											UniRef100_UPI00004EAC5B/4-259	1038.14	B
	D131	A135	3.43269											UniRef100_E9LZM4/33-288	1032.07	B
	N132	T133	1.34092											UniRef100_A0A104JF79/46-300	1019.02	B
	N132	A134	3.31267											UniRef100_V5N077/33-288	1033.61	B
	N132	A135	3.24232											UniRef100_UPI00050F99D3/36-291	1039.64	B
	N132	N136	3.14395											UniRef100_Q5MAG2/33-288	1034.88	B
	N132	E166	3.10465											UniRef100_A0A1E3EFK2/36-290	961.923	B
	N132	P167	4.77625											UniRef100_A0A060KQ21/33-289	1053.81	B
	N132	N170	4.88359											UniRef100_A0A1S2S7M6/37-291	961.923	B
	T133	A134	1.33648											UniRef100_UPI00073D4546/34-289	1004.61	B
	T133	A135	3.18642											UniRef100_F1CLM9/33-288	1046.72	B
	T133	N136	2.96854											UniRef100_A0A060L053/33-288	1055.92	B
	T133	L137	2.874											UniRef100_Q3HLW4/33-288	1035.07	B
	T133	L138	4.86264											UniRef100_UPI00061C60C8/34-288	992.911	B
	A134	A135	1.34022											UniRef100_UPI0009266322/25-279	1024.35	B
	A134	N136	3.31944											UniRef100_A0A193GEX3/39-292	1015.21	B
	A134	L137	3.22735											UniRef100_UPI000572ABBE/5-260	1036.81	B
	A134	L138	2.93146											UniRef100_A0A1W5RXG1/33-288	1034.12	B
	A134	L139	4.93476											UniRef100_A0A1X4JWS1/36-291	1038.48	B
	A135	N136	1.33378											UniRef100_A0A095FAQ8/46-300	1018.11	B
	A135	L137	3.25926											UniRef100_UPI00052A4BEB/36-291	1040.93	B
	A135	L138	3.20389											UniRef100_UPI0005BBE9F2/35-290	1013.13	B
	A135	L139	2.80153											UniRef100_UPI000B4E8376/5-260	1029.72	B
	A135	T140	4.97737											UniRef100_Q934I2/36-291	1039.73	B
	A135	E166	4.21578											UniRef100_UPI000B82001A/33-287	987.549	B
	N136	L137	1.33964											UniRef100_Q8VKT5/33-288	1040.46	B
	N136	L138	3.29334											UniRef100_B3LE88/33-288	1040.45	B
	N136	L139	3.30113											UniRef100_A0A060KTV9/33-288	1051.02	B
	N136	T140	2.97859											UniRef100_A0A060KZW7/33-289	1054.65	B
	N136	W165	3.48478											UniRef100_UPI0009BE397E/34-290	1011.53	B
	N136	E166	2.89184											UniRef100_UPI0001B04C53/4-259	1032.66	B
	N136	P167	4.93821											UniRef100_A0A1S1WY95/37-291	1025.21	B
	L137	L138	1.32848											UniRef100_D1MAH3/33-288	1041.42	B
	L137	L139	3.33277											UniRef100_B3LE90/33-288	1039.82	B
	L137	T140	3.31709											UniRef100_L8B2Q9/33-288	1043.26	B
	L137	T141	3.1325											UniRef100_A0A1Q1MQ16/33-288	1052.23	B
	L138	L139	1.33868											UniRef100_Q8VN23/33-288	1042.16	B
	L138	T140	3.24938											UniRef100_H9CTS7/55-310	1042.82	B
	L138	T141	3.153											UniRef100_UPI00047A6A5E/39-293	991.399	B
	L138	I142	3.12455											UniRef100_J7IB33/33-288	1021.59	B
	L139	T140	1.3356											UniRef100_F0Q2B9/33-287	992.626	B
	L139	T141	3.38166											UniRef100_H6V563/33-288	1042.37	B
	L139	I142	3.2342											UniRef100_A0A0U2T6D5/33-288	1040.92	B
	L139	G143	3.08494											UniRef100_A0A1E4LJ31/31-284	1012.86	B
	L139	G144	2.71055											UniRef100_UPI00050F7284/46-300	1015.88	B
	L139	P145	3.89137											UniRef100_C5IUN2/33-288	1053.22	B
	L139	L148	4.6802											UniRef100_UPI000B4E8374/5-260	1028.58	B
	L139	L162	3.93426											UniRef100_B1YZ28/40-293	995.874	B
	L139	R164	4.49185											UniRef100_UPI000469EAD3/46-300	1011.29	B
	L139	W165	3.60063											UniRef100_A0A060KT75/33-289	1050.44	B
	T140	T141	1.34192											UniRef100_Q2XPY6/33-288	1047.98	B
	T140	I142	3.06646											UniRef100_A0A060L007/33-288	1052.63	B
	T140	G143	2.91536											UniRef100_A0A060KQ56/33-288	1053.81	B
	T140	G144	4.30535											UniRef100_A0A060KZ03/33-288	1053.81	B
	T140	W165	3.22916											UniRef100_A0A060L009/33-288	1053.81	B
	T141	I142	1.3219											UniRef100_A0A060KZD6/33-288	1053.81	B
	T141	G143	3.4586											UniRef100_A0A060L064/33-288	1053.81	B
	I142	G143	1.32292											UniRef100_A0A060KZZ1/33-288	1053.81	B
	I142	G144	3.43244											UniRef100_A0A125SP82/43-298	996.58	B
	I142	E147	3.212											UniRef100_A0A060KTQ9/33-288	1050.69	B
	I142	L148	4.36556											UniRef100_UPI0000110AD3/4-259	1034.41	B
	G143	G144	1.32172											UniRef100_A0A060KQF0/33-288	1050.5	B
	G143	P145	4.39633											UniRef100_B2CR57/33-288	1035.77	B
	G143	K146	4.68018											UniRef100_A8BHZ3/33-288	1022.7	B
	G143	E147	3.4909											UniRef100_C5MRF5/33-288	1040.66	B
	G144	P145	1.33704											UniRef100_A0A060KTL3/33-288	1052.43	B
	G144	K146	3.04415											UniRef100_A0A060KZ21/33-288	1052.43	B
	G144	E147	2.83027											UniRef100_UPI0005F591D3/7-262	1051.4	B
	G144	L148	3.21966											UniRef100_A8IW71/33-288	1054.2	B
	G144	W165	4.03636											UniRef100_A8W9A7/33-288	1054.65	B
	P145	K146	1.33333											UniRef100_A0A159ZKX3/33-288	1049.25	B
	P145	E147	3.18071											UniRef100_A0A060KTK6/33-288	1053.37	B
	P145	L148	3.19771											UniRef100_A0A060KQ49/33-288	1050.35	B
	P145	T149	2.88857											UniRef100_UPI000572AB9D/5-260	1034.01	B
	P145	A150	4.8706											UniRef100_A0A126YQ78/43-298	995.476	B
	P145	L162	3.32541											UniRef100_Q6DQV0/33-288	1053.7	B
	P145	D163	3.72757											UniRef100_UPI0007826B32/37-293	1004.45	B
	P145	R164	3.61397											UniRef100_Q8RKB1/33-288	1039.09	B
	P145	W165	3.51763											UniRef100_A0A223B3Y7/33-288	1039.09	B
	K146	E147	1.33464											UniRef100_A0A060L043/33-288	1048.42	B
	K146	L148	3.4818											UniRef100_K0VP01/41-297	990.658	B
	K146	T149	3.49428											UniRef100_UPI000A079ACA/61-315	984.688	B
	K146	A150	2.87171											UniRef100_UPI0006D97422/15-270	1051.4	B
	K146	L162	4.31199											UniRef100_C3TTN7/36-291	1038.33	B
	E147	L148	1.33778											UniRef100_A0A223A5R2/16-271	1051.4	B
	E147	T149	3.2728											UniRef100_UPI0006B304C0/39-293	989.292	B
	E147	A150	3.28042											UniRef100_A0A060KQ68/33-288	1054.65	B
	E147	F151	2.91303											UniRef100_A0A060KZA5/33-288	1054.65	B
	L148	T149	1.35431											UniRef100_Q8G9E9/33-288	1054.65	B
	L148	A150	3.29593											UniRef100_A0A060KQB4/33-288	1054.65	B
	L148	F151	3.13899											UniRef100_A0A060KZB3/33-288	1054.65	B
	L148	L152	2.9722											UniRef100_A0A060KQC7/33-288	1054.65	B
	L148	L162	4.01652											UniRef100_A5JUR0/33-288	1054.65	B
	T149	A150	1.33119											UniRef100_A0A060KZ75/33-288	1054.65	B
	T149	F151	3.27533											UniRef100_A0A060KZA9/33-288	1054.65	B
	T149	L152	3.2275											UniRef100_Q6BBP7/33-288	1054.65	B
	T149	H153	2.93314											UniRef100_A0A0H4IVL4/33-288	1054.65	B
	T149	N154	4.9814											UniRef100_A0A060KQ89/33-288	1054.65	B
	T149	T160	4.16783											UniRef100_A0A060KZ07/33-288	1054.65	B
	T149	R161	3.69259											UniRef100_A0A060L035/33-289	1054.65	B
	T149	L162	2.88847											UniRef100_UPI00037A6602/38-292	984.745	B
	T149	D163	4.91874											UniRef100_A0A1V4I2E9/40-294	986.99	B
	A150	F151	1.35238											UniRef100_A0A173GH11/33-288	1051.4	B
	A150	L152	3.31007											UniRef100_A0A0S1LLA5/33-288	1049.16	B
	A150	H153	3.22294											UniRef100_A0A060KQE2/33-288	1052.17	B
	A150	N154	2.91027											UniRef100_A0A097BQW5/33-288	1052.09	B
	F151	L152	1.33008											UniRef100_Q0Z958/33-288	1050.49	B
	F151	H153	3.34156											UniRef100_Q66W71/33-288	1054.65	B
	F151	N154	3.22962											UniRef100_UPI0006177D13/36-291	1040.13	B
	F151	M155	3.15629											UniRef100_UPI000572AB9F/5-260	1031.26	B
	F151	L193	4.34162											UniRef100_C3VMM9/33-288	1047.11	B
	F151	L198	4.11488											UniRef100_UPI000362BD2E/38-292	1005.34	B
	L152	H153	1.34309											UniRef100_UPI0006806B83/36-291	1039	B
	L152	N154	3.15365											UniRef100_A0A060KTC7/33-288	1049.49	B
	L152	M155	3.06191											UniRef100_UPI0003708DC8/33-287	989.163	B
	L152	G156	3.32803											UniRef100_A0A060KTK2/33-288	1051.4	B
	L152	D157	2.87746											UniRef100_A0A193H694/33-288	1051.4	B
	L152	H158	4.98255											UniRef100_A0A232NCI3/33-288	1051.4	B
	L152	T160	3.72976											UniRef100_A0A0H4IS11/33-288	1051.4	B
	L152	R161	4.96443											UniRef100_K9UTH3/33-288	1051.4	B
	L152	T189	4.5378											UniRef100_A0A1Q1MQ14/33-288	1051.4	B
	H153	N154	1.32779											UniRef100_A0A060L001/33-288	1056.22	B
	H153	M155	3.20247											UniRef100_U3N3M8/33-288	1051.4	B
	H153	G156	3.05227											UniRef100_E3PQJ5/33-288	1042.49	B
	H153	D157	3.17134											UniRef100_A0A060KZ63/33-288	1052.35	B
	H153	H158	3.525											UniRef100_A0A060KTW6/33-288	1052.75	B
	N154	M155	1.32882											UniRef100_A0A060KQ24/33-288	1052.75	B
	N154	G156	3.23121											UniRef100_A0A060KT79/33-288	1054.65	B
	M155	G156	1.3377											UniRef100_Q470Y4/53-308	1024.04	B
	M155	D157	3.43009											UniRef100_Q6ZXB6/33-288	1047.25	B
	M155	T189	3.66838											UniRef100_A0A060KTQ6/33-288	1051.15	B
	M155	K192	3.27419											UniRef100_Q5KT52/33-288	1037.62	B
	M155	L193	4.00134											UniRef100_A0A060KZ60/33-288	1049	B
	M155	L198	3.2885											UniRef100_A0A060KQ83/33-288	1051.23	B
	G156	D157	1.33609											UniRef100_A0A060KQ27/33-288	1053.38	B
	G156	H158	3.38486											UniRef100_A0A060L004/33-288	1050.54	B
	G156	K192	4.7851											UniRef100_UPI000B838AF7/39-293	1010.59	B
	D157	H158	1.34517											UniRef100_A0A060KZY9/33-288	1053.81	B
	D157	V159	2.94513											UniRef100_A0A060KZB6/33-288	1050.69	B
	D157	T160	2.66872											UniRef100_Q75NB4/33-288	1050.69	B
	D157	T181	4.89502											UniRef100_UPI00076319CD/34-288	993.638	B
	D157	A185	3.87008											UniRef100_A0A060L046/33-288	1050.69	B
	D157	M186	4.79126											UniRef100_A0A060KT87/33-288	1051.98	B
	D157	T189	2.71989											UniRef100_A0A0Q6WJS8/3-255	1004.66	B
	H158	V159	1.32566											UniRef100_C7S9T0/53-308	1051.4	B
	H158	T160	4.08246											UniRef100_A0A060KQ96/33-288	1051.44	B
	V159	T160	1.34273											UniRef100_A0A1W6Y9J6/40-295	998.824	B
	V159	R161	3.44716											UniRef100_UPI00061C5136/34-288	994.68	B
	V159	T180	4.09091											UniRef100_A0A060KQC0/33-288	1050.43	B
	V159	T181	4.4434											UniRef100_A0A0P0HZ66/33-288	1048.2	B
	V159	M182	3.53503											UniRef100_A0A150QL66/64-321	984.291	B
	V159	A185	3.75945											UniRef100_A0A060KZ67/33-288	1053.11	B
	T160	R161	1.32302											UniRef100_A0A060KZX0/33-288	1048.1	B
	T160	L162	4.52											UniRef100_A0A0Q4UAD0/12-266	996.207	B
	T160	T180	3.3869											UniRef100_Q83ZQ7/33-288	1050.35	B
	T160	T181	2.72575											UniRef100_UPI0008D4C85A/37-293	999.725	B
	T160	M182	4.88063											UniRef100_A8D3A8/33-288	1028.09	B
	T160	A185	3.96689											UniRef100_A0A1Z3GWX3/33-288	1037.3	B
	T160	M186	4.53458											UniRef100_UPI000994A0FA/33-288	1049.76	B
	R161	L162	1.32321											UniRef100_UPI0002417A88/34-288	996.113	B
	R161	D163	2.7479											UniRef100_A0A060KTT7/33-288	1049.77	B
	R161	E177	3.37686											UniRef100_UPI000B979DCA/14-267	996.165	B
	R161	R178	4.06838											UniRef100_A2TLT3/33-288	1049.95	B
	R161	D179	3.03908											UniRef100_B0LV41/33-288	1054.65	B
	R161	T180	3.00657											UniRef100_A0A060KZ38/33-288	1052.13	B
	L162	D163	1.30924											UniRef100_UPI000B9DD8F5/40-295	998.824	B
	L162	R164	3.44577											UniRef100_UPI00081CF7A4/40-295	998.824	B
	L162	L169	4.04807											UniRef100_A0A223P8F3/41-295	973.162	B
	L162	D179	3.39101											UniRef100_E8YVR7/53-312	986.723	B
	D163	R164	1.34486											UniRef100_A0A1W6AL05/22-277	1051.4	B
	D163	W165	4.67275											UniRef100_J2LRH1/41-295	971.122	B
	D163	E177	4.48004											UniRef100_A0A060KTM0/33-288	1047.75	B
	D163	R178	3.33291											UniRef100_A0A1E3VVX1/43-296	1009.11	B
	D163	D179	2.78423											UniRef100_UPI0009E67E3B/35-287	1004.66	B
	R164	W165	1.31679											UniRef100_A0A1W6AL25/30-285	1051.4	B
	R164	E166	4.51863											UniRef100_A0A1W6AL06/30-285	1051.4	B
	R164	E168	3.32306											UniRef100_UPI000B4E8362/5-260	1029.94	B
	R164	L169	3.52101											UniRef100_Q845L5/33-288	1051.4	B
	R164	E171	2.69615											UniRef100_UPI0008E70459/49-308	990.508	B
	R164	I173	4.88781											UniRef100_A0A060KQ33/33-288	1051.65	B
	R164	D176	3.99543											UniRef100_Q5MAG0/33-288	1025.98	B
	R164	R178	3.71048											UniRef100_UPI0005AB4CA6/41-297	1012.13	B
	R164	D179	2.76071											UniRef100_A0A127R6W9/33-288	1054.11	B
	W165	E166	1.3363											UniRef100_A1TQ87/33-287	982.576	B
	W165	P167	3.59731											UniRef100_A0A0Q7F4U0/35-287	992.764	B
	W165	E168	2.93635											UniRef100_K0DV60/53-312	985.164	B
	W165	L169	3.08412											UniRef100_S6FS81/33-288	1046.5	B
	E166	P167	1.33181											UniRef100_UPI0001D34111/5-260	1031.29	B
	E166	E168	3.46772											UniRef100_A0A1B7IRG5/39-292	1017.86	B
	E166	L169	3.76378											UniRef100_A0A060KTF3/33-288	1048.78	B
	E166	N170	2.9365											UniRef100_A0A0S1Z227/33-288	1048.34	B
	P167	E168	1.31769											UniRef100_A0A0N8HJC7/23-277	985.22	B
	P167	L169	3.14305											UniRef100_UPI00028F5A93/40-295	1011.96	B
	P167	N170	3.22263											UniRef100_A0A244EEW4/32-285	1042.87	B
	P167	E171	4.63923											UniRef100_G3EPW4/32-287	1048.31	B
	E168	L169	1.3448											UniRef100_A1KQS3/33-288	1049.58	B
	E168	N170	2.97091											UniRef100_Q6TGK7/33-288	1051.35	B
	E168	E171	3.12611											UniRef100_A0A1B2MYQ2/33-288	1047.63	B
	L169	N170	1.32838											UniRef100_A0A060KQ62/33-288	1044.94	B
	L169	E171	3.29635											UniRef100_UPI0008D81AE0/26-282	1032.88	B
	L169	A172	4.69219											UniRef100_A0A1Z1VQJ2/33-288	1052.2	B
	L169	D179	3.61689											UniRef100_A0A0Q4X480/38-292	984.008	B
	N170	E171	1.33569											UniRef100_A0A060KT65/33-288	1052.59	B
	N170	A172	3.21024											UniRef100_A0A1V3Q011/32-288	1042.94	B
	N170	A237	3.705											UniRef100_A0A0K0TQJ3/33-288	1050.83	B
	N170	G238	3.7365											UniRef100_A0A127ER68/34-290	1015.53	B
	N170	E240	2.85773											UniRef100_Q0GA57/33-288	1050.83	B
	E171	A172	1.33506											UniRef100_A0A060KZZ5/33-288	1049.43	B
	E171	I173	3.21542											UniRef100_A0A0J6T156/37-291	977.808	B
	E171	R178	4.01959											UniRef100_UPI000B7ECB55/34-288	992.268	B
	E171	E240	3.4105											UniRef100_UPI0003F9193B/39-292	1003.97	B
	A172	I173	1.31807											UniRef100_UPI000A070CDD/37-293	1014.21	B
	A172	P174	3.32267											UniRef100_A0A1C0U8Q6/36-292	989.41	B
	A172	E240	3.6694											UniRef100_A0A060KTU2/33-288	1050.35	B
	A172	S243	3.36064											UniRef100_UPI00039DA7E2/46-300	1013.76	B
	A172	T266	4.06423											UniRef100_A0A1Q3UZN6/25-282	1014.69	B
	I173	P174	1.36063											UniRef100_UPI000890C56C/39-294	1000.18	B
	I173	N175	3.34739											UniRef100_UPI000444E88B/40-295	1008.95	B
	I173	D176	3.02263											UniRef100_A0A173GH44/33-288	1046.69	B
	I173	R178	3.31758											UniRef100_D4GDP0/49-303	992.442	B
	P174	N175	1.32231											UniRef100_A0A0N0ZGY4/49-308	987.302	B
	P174	D176	3.07067											UniRef100_P28585/33-288	1049.95	B
	N175	D176	1.32272											UniRef100_A0A0F6T6C9/33-288	1049.95	B
	N175	E177	3.44401											UniRef100_UPI000A06DF7E/41-295	956.051	B
	D176	E177	1.3246											UniRef100_A0A0P0GRE4/33-288	1050.64	B
	D176	R178	2.77101											UniRef100_A0A0Q5PHC1/44-298	988.1	B
	D176	T180	3.44368											UniRef100_A0A0S1Z1Z9/33-288	1047.68	B
	E177	R178	1.33536											UniRef100_G9FYZ9/33-288	1044.72	B
	E177	D179	3.31518											UniRef100_A0A225TCM6/34-288	994.815	B
	E177	T180	2.6727											UniRef100_Q2PT38/33-288	1047.94	B
	R178	D179	1.3327											UniRef100_UPI0009EB722E/61-315	985.22	B
	R178	T180	3.27843											UniRef100_Q4JNX3/33-288	1050.56	B
	D179	T180	1.35298											UniRef100_Q6R3N1/33-288	1050.66	B
	D179	T181	4.54516											UniRef100_A0A060KTD7/33-288	1049.89	B
	T180	T181	1.33419											UniRef100_UPI0004B0392D/41-295	982.771	B
	T180	M182	4.70489											UniRef100_A0A1S6KJQ6/33-288	1047.71	B
	T181	M182	1.31678											UniRef100_Q842A4/33-288	1046.44	B
	T181	P183	4.41612											UniRef100_UPI000985AC0E/32-286	982.345	B
	T181	A185	3.92812											UniRef100_UPI000B9E0880/45-297	1006.67	B
	T181	M186	3.55314											UniRef100_A0A1M9KKM0/40-295	999.121	B
	T181	Y264	3.62921											UniRef100_C8YUV9/33-288	1047.66	B
	M182	P183	1.34683											UniRef100_UPI0004A0AACF/40-295	1006.31	B
	M182	A184	3.20961											UniRef100_A0A140CVN0/33-288	1048.3	B
	M182	A185	3.03841											UniRef100_F8UXB4/33-288	1054.11	B
	M182	M186	2.91552											UniRef100_A0A1T1FWF9/33-288	1045.66	B
	M182	A187	4.92672											UniRef100_A0A060KTS9/33-288	1048.87	B
	P183	A184	1.35829											UniRef100_B0ZTA3/33-288	1051.36	B
	P183	A185	3.35302											UniRef100_A0A060HY47/37-293	1005.01	B
	P183	M186	3.4122											UniRef100_A0A1Q3QHQ4/38-290	998.966	B
	P183	A187	2.97335											UniRef100_A0A060KZ42/33-288	1044.94	B
	P183	T188	4.96759											UniRef100_A0A060KTM4/33-288	1045.26	B
	P183	V262	4.05851											UniRef100_UPI0006E349D8/40-297	974.594	B
	P183	Y264	4.2404											UniRef100_A0A060KTW2/33-288	1048.53	B
	A184	A185	1.34239											UniRef100_UPI00063E87D7/38-292	996.253	B
	A184	M186	3.45083											UniRef100_A0A060KZ56/33-288	1049.68	B
	A184	A187	3.51764											UniRef100_A0A0N7Z4R7/64-320	1023.36	B
	A184	T188	3.08794											UniRef100_J1EJC0/37-291	996.74	B
	A185	M186	1.32961											UniRef100_UPI000290600C/40-295	1009.17	B
	A185	A187	3.30997											UniRef100_UPI000461EDFB/40-295	1009.17	B
	A185	T188	3.22386											UniRef100_B3PDF2/35-287	987.916	B
	A185	T189	2.96772											UniRef100_E5Q8Z8/29-284	1050.83	B
	A185	L190	4.88724											UniRef100_A0A060L060/33-288	1048.29	B
[truncated: 3,262 more rows]

## Sheet: Figure 3
Figure 3
[truncated: 53 more rows]

## Sheet: Figure 4
Figure 4
[truncated: 55 more rows]

## Sheet: Figure 5
Figure 5
[truncated: 16 more rows]

## Sheet: Figure 6
Figure 6
[truncated: 935 more rows]

[truncated: 19 more sheets: Figure 7, Supplemental Figure 1, Supplemental Figure 2, Supplemental Figure 3, Supplemental Figure 4, Supplemental Figure 5, Supplemental Figure 7, Supplemental Figure 8, Supplemental Figure 9, Supplemental Figure 10, Supplemental Figure 11, Supplemental Figure 12, Supplemental Figure 13, Supplemental Figure 15, Supplemental Figure 16, Supplemental Figure 17, Supplemntal Figure 19, Supplemntal Figure 20, Supplemntal Figure 21]
